# Supplementary material for: Caveolin-1 Modulates Mechanotransduction Responses to Substrate Stiffness through Actin-Dependent Control of YAP
Source: Cell Rep. 2018 Nov 6;25(6):1622–1635.e6. doi: 10.1016/j.celrep.2018.10.024 (PMC6231326; doi:10.1016/j.celrep.2018.10.024)
Supplement: Table S1. Coexpression of YAP Target Genes with the Rest of the Genome Genes, Analyzed across Extensive Datasets from Different Tissues and Cell Lines, Related to Figure 1 [file mmc2.xlsx]

## Sheet: Hoja2
Coexpressed genes:
Rank	Gene	Entrez ID	Coexpression Score	P-Value	Description
1	PTRF	284119	0.5232	0	polymerase I and transcript release factor
2	CALD1	800	0.511	0.0012	caldesmon 1
3	CAV1	857	0.4994	0.0004	caveolin 1, caveolae protein, 22kDa
4	SPARC	6678	0.4776	0.0014	secreted protein, acidic, cysteine-rich (osteonectin)
5	FBN1	2200	0.4665	0.0011	fibrillin 1
6	HEG1	57493	0.4532	0.0005	HEG homolog 1 (zebrafish)
7	FRMD6	122786	0.4488	0.0006	FERM domain containing 6
8	TUBB6	84617	0.4484	0.0016	tubulin, beta 6 class V
9	CAV2	858	0.4453	0.0014	caveolin 2
10	NEXN	91624	0.4407	0.0005	nexilin (F actin binding protein)
11	FN1	2335	0.4389	0.0004	fibronectin 1
12	FERMT2	10979	0.4373	0.0024	fermitin family member 2
13	COL12A1	1303	0.4368	0.0009	collagen, type XII, alpha 1
14	TGFB1I1	7041	0.4355	0.0037	transforming growth factor beta 1 induced transcript 1
15	PALLD	23022	0.4337	0.0015	palladin, cytoskeletal associated protein
16	VIM	7431	0.4321	0.0038	vimentin
17	GPX8	493869	0.4309	0.0026	glutathione peroxidase 8 (putative)
18	IGFBP7	3490	0.4303	0.0021	insulin-like growth factor binding protein 7
19	ACTN1	87	0.4294	0.0038	actinin, alpha 1
20	COL4A1	1282	0.4261	0.002	collagen, type IV, alpha 1
21	CCDC80	151887	0.4252	0.0032	coiled-coil domain containing 80
22	EMP1	2012	0.4197	0.0019	epithelial membrane protein 1
23	COL5A1	1289	0.4159	0.0062	collagen, type V, alpha 1
24	COL4A2	1284	0.4151	0.0039	collagen, type IV, alpha 2
25	EFEMP1	2202	0.413	0.0016	EGF containing fibulin-like extracellular matrix protein 1
26	TPM1	7168	0.4122	0.0017	tropomyosin 1 (alpha)
27	PARVA	55742	0.4119	0.0041	parvin, alpha
28	TAGLN	6876	0.4104	0.0021	transgelin
29	ANXA5	308	0.409	0.0068	annexin A5
30	LOX	4015	0.4075	0.0013	lysyl oxidase
31	LAMC1	3915	0.4075	0.0042	laminin, gamma 1 (formerly LAMB2)
32	CDH11	1009	0.4051	0.0035	cadherin 11, type 2, OB-cadherin (osteoblast)
33	MYLK	4638	0.4033	0.0028	myosin light chain kinase
34	LGALS1	3956	0.4027	0.0082	lectin, galactoside-binding, soluble, 1
35	LTBP2	4053	0.4012	0.0103	latent transforming growth factor beta binding protein 2
36	NNMT	4837	0.4011	0.0029	nicotinamide N-methyltransferase
37	COL5A2	1290	0.4007	0.004	collagen, type V, alpha 2
38	TIMP2	7077	0.3998	0.0091	TIMP metallopeptidase inhibitor 2
39	MYL9	10398	0.3975	0.0046	myosin, light chain 9, regulatory
40	CLIC4	25932	0.3967	0.0071	chloride intracellular channel 4
41	NRP1	8829	0.3964	0.0013	neuropilin 1
42	COL1A2	1278	0.3954	0.0071	collagen, type I, alpha 2
43	CORO1C	23603	0.395	0.0072	coronin, actin binding protein, 1C
44	TGFBI	7045	0.3933	0.0029	transforming growth factor, beta-induced, 68kDa
45	PLS3	5358	0.3923	0.0045	plastin 3
46	LATS2	26524	0.3923	0.0052	LATS, large tumor suppressor, homolog 2 (Drosophila)
47	MYOF	26509	0.3918	0.0058	myoferlin
48	COL1A1	1277	0.3894	0.0066	collagen, type I, alpha 1
49	FNDC3B	64778	0.3883	0.0151	fibronectin type III domain containing 3B
50	RAI14	26064	0.3881	0.0011	retinoic acid induced 14
51	VCL	7414	0.3875	0.0029	vinculin
52	COL6A3	1293	0.3871	0.0028	collagen, type VI, alpha 3
53	VGLL3	389136	0.3861	0.0022	vestigial like 3 (Drosophila)
54	TIMP3	7078	0.3857	0.0041	TIMP metallopeptidase inhibitor 3
55	IKBIP	121457	0.3832	0.0077	IKBKB interacting protein
56	PDGFC	56034	0.3827	0.003	platelet derived growth factor C
57	PRSS23	11098	0.3816	0.0013	protease, serine, 23
58	MYADM	91663	0.3808	0.004	myeloid-associated differentiation marker
59	DKK3	27122	0.3802	0.0053	dickkopf 3 homolog (Xenopus laevis)
60	DLC1	10395	0.3801	0.0017	deleted in liver cancer 1
61	CALU	813	0.3785	0.0136	calumenin
62	ANXA1	301	0.3773	0.0057	annexin A1
63	EHD2	30846	0.3771	0.0357	EH-domain containing 2
64	MYH9	4627	0.3765	0.021	myosin, heavy chain 9, non-muscle
65	VEGFC	7424	0.3761	0.0024	vascular endothelial growth factor C
66	MMP2	4313	0.376	0.0118	matrix metallopeptidase 2 (gelatinase A, 72kDa gelatinase, 72kDa type IV collagenase)
67	MSN	4478	0.3753	0.0145	moesin
68	SNAI2	6591	0.3751	0.0021	snail homolog 2 (Drosophila)
69	LAMB1	3912	0.3746	0.0035	laminin, beta 1
70	PLOD2	5352	0.3744	0.003	procollagen-lysine, 2-oxoglutarate 5-dioxygenase 2
71	DSE	29940	0.3741	0.0088	dermatan sulfate epimerase
72	PXDN	7837	0.374	0.0028	peroxidasin homolog (Drosophila)
73	ANTXR1	84168	0.3732	0.004	anthrax toxin receptor 1
74	ACTA2	59	0.3728	0.0043	actin, alpha 2, smooth muscle, aorta
75	ITGAV	3685	0.3708	0.0315	integrin, alpha V
76	GLIPR1	11010	0.3693	0.0108	GLI pathogenesis-related 1
77	ANXA2	302	0.3685	0.0071	annexin A2
78	TNC	3371	0.3669	0.0027	tenascin C
79	RND3	390	0.3665	0.0061	Rho family GTPase 3
80	NID1	4811	0.3655	0.0049	nidogen 1
81	CNN3	1266	0.363	0.0023	calponin 3, acidic
82	PXDC1	221749	0.3627	0.0051	PX domain containing 1
83	LUM	4060	0.3623	0.0046	lumican
84	FILIP1L	11259	0.3619	0.0044	filamin A interacting protein 1-like
85	COL3A1	1281	0.3608	0.0074	collagen, type III, alpha 1
86	ADAM9	8754	0.3607	0.0247	ADAM metallopeptidase domain 9
87	TRAM2	9697	0.36	0.0014	translocation associated membrane protein 2
88	FHL2	2274	0.3598	0.0026	four and a half LIM domains 2
89	MIR100HG	399959	0.3592	0.0024	mir-100-let-7a-2 cluster host gene (non-protein coding)
90	NID2	22795	0.3577	0.0022	nidogen 2 (osteonidogen)
91	ADAMTS1	9510	0.3572	0.0009	ADAM metallopeptidase with thrombospondin type 1 motif, 1
92	GNG12	55970	0.3571	0.0072	guanine nucleotide binding protein (G protein), gamma 12
93	RECK	8434	0.357	0.0182	reversion-inducing-cysteine-rich protein with kazal motifs
94	SRPX	8406	0.3564	0.0058	sushi-repeat containing protein, X-linked
95	2011-09-01	55752	0.3564	0.0045	septin 11
96	LOXL2	4017	0.3556	0.0082	lysyl oxidase-like 2
97	SERPINH1	871	0.3542	0.0076	serpin peptidase inhibitor, clade H (heat shock protein 47), member 1, (collagen binding protein 1)
98	TPM4	7171	0.3538	0.0068	tropomyosin 4
99	PHLDB2	90102	0.3531	0.0024	pleckstrin homology-like domain, family B, member 2
100	OSMR	9180	0.353	0.0068	oncostatin M receptor
101	PRKCDBP	112464	0.3512	0.0059	protein kinase C, delta binding protein
102	GNG11	2791	0.3488	0.0047	guanine nucleotide binding protein (G protein), gamma 11
103	MCAM	4162	0.3477	0.0044	melanoma cell adhesion molecule
104	CTHRC1	115908	0.3472	0.0027	collagen triple helix repeat containing 1
105	HTRA1	5654	0.3464	0.0188	HtrA serine peptidase 1
106	PLSCR4	57088	0.3462	0.0219	phospholipid scramblase 4
107	KANK2	25959	0.3453	0.0071	KN motif and ankyrin repeat domains 2
108	LOXL1	4016	0.3448	0.0045	lysyl oxidase-like 1
109	EFEMP2	30008	0.3435	0.0288	EGF containing fibulin-like extracellular matrix protein 2
110	GLT8D2	83468	0.3429	0.0145	glycosyltransferase 8 domain containing 2
111	TWSG1	57045	0.3424	0.0133	twisted gastrulation homolog 1 (Drosophila)
112	KDELC2	143888	0.3403	0.0065	KDEL (Lys-Asp-Glu-Leu) containing 2
113	PEA15	8682	0.3398	0.012	phosphoprotein enriched in astrocytes 15
114	F2R	2149	0.3397	0.0026	coagulation factor II (thrombin) receptor
115	C1S	716	0.3392	0.0146	complement component 1, s subcomponent
116	CD59	966	0.3392	0.0112	CD59 molecule, complement regulatory protein
117	PKD2	5311	0.3386	0.0223	polycystic kidney disease 2 (autosomal dominant)
118	RAB23	51715	0.3384	0.0111	RAB23, member RAS oncogene family
119	VCAN	1462	0.3378	0.0042	versican
120	THBS2	7058	0.3373	0.0067	thrombospondin 2
121	EMP3	2014	0.3369	0.0211	epithelial membrane protein 3
122	RBMS1	5937	0.3369	0.0072	RNA binding motif, single stranded interacting protein 1
123	RBMS3	27303	0.3367	0.0159	RNA binding motif, single stranded interacting protein 3
124	DCN	1634	0.3362	0.0263	decorin
125	NUAK1	9891	0.3355	0.0041	NUAK family, SNF1-like kinase, 1
126	LMNA	4000	0.3345	0.0212	lamin A/C
127	GNB4	59345	0.333	0.0063	guanine nucleotide binding protein (G protein), beta polypeptide 4
128	MXRA7	439921	0.3329	0.0063	matrix-remodelling associated 7
129	LAYN	143903	0.3321	0.0025	layilin
130	AFAP1	60312	0.332	0.0028	actin filament associated protein 1
131	GEM	2669	0.3318	0.0053	GTP binding protein overexpressed in skeletal muscle
132	TM4SF1	4071	0.3318	0.0037	transmembrane 4 L six family member 1
133	DPYSL2	1808	0.3316	0.0136	dihydropyrimidinase-like 2
134	PLAUR	5329	0.3315	0.0275	plasminogen activator, urokinase receptor
135	FAP	2191	0.3313	0.0099	fibroblast activation protein, alpha
136	PDGFRB	5159	0.331	0.0179	platelet-derived growth factor receptor, beta polypeptide
137	C1R	715	0.3308	0.0157	complement component 1, r subcomponent
138	PLAU	5328	0.3298	0.0078	plasminogen activator, urokinase
139	CD109	135228	0.3295	0.0034	CD109 molecule
140	COL6A2	1292	0.3293	0.0235	collagen, type VI, alpha 2
141	EXT1	2131	0.3291	0.0042	exostosin 1
142	ANO6	196527	0.329	0.0219	anoctamin 6
143	RAB31	11031	0.329	0.0124	RAB31, member RAS oncogene family
144	SULF1	23213	0.3283	0.0104	sulfatase 1
145	MAP1B	4131	0.3282	0.0097	microtubule-associated protein 1B
146	CYBRD1	79901	0.3281	0.0145	cytochrome b reductase 1
147	RIN2	54453	0.3277	0.01	Ras and Rab interactor 2
148	EPB41L2	2037	0.3275	0.0021	erythrocyte membrane protein band 4.1-like 2
149	NT5E	4907	0.326	0.003	5'-nucleotidase, ecto (CD73)
150	MARVELD1	83742	0.325	0.0084	MARVEL domain containing 1
151	POSTN	10631	0.3245	0.0051	periostin, osteoblast specific factor
152	PAM	5066	0.3241	0.0275	peptidylglycine alpha-amidating monooxygenase
153	CDC42EP3	10602	0.3238	0.0018	CDC42 effector protein (Rho GTPase binding) 3
154	AKAP12	9590	0.3235	0.0029	A kinase (PRKA) anchor protein 12
155	ITGBL1	9358	0.3234	0.0021	integrin, beta-like 1 (with EGF-like repeat domains)
156	ANXA2P2	304	0.3232	0.0103	annexin A2 pseudogene 2
157	TSPAN4	7106	0.3229	0.0138	tetraspanin 4
158	TPM2	7169	0.3229	0.0085	tropomyosin 2 (beta)
159	ITGA5	3678	0.3226	0.0292	integrin, alpha 5 (fibronectin receptor, alpha polypeptide)
160	IGFBP3	3486	0.3216	0.0017	insulin-like growth factor binding protein 3
161	TGFBR2	7048	0.3212	0.017	transforming growth factor, beta receptor II (70/80kDa)
162	CRISPLD2	83716	0.3207	0.0089	cysteine-rich secretory protein LCCL domain containing 2
163	INHBA	3624	0.3205	0.0052	inhibin, beta A
164	LMCD1	29995	0.3202	0.0026	LIM and cysteine-rich domains 1
165	TIMP1	7076	0.3199	0.0285	TIMP metallopeptidase inhibitor 1
166	SDC2	6383	0.3198	0.005	syndecan 2
167	UACA	55075	0.319	0.0042	uveal autoantigen with coiled-coil domains and ankyrin repeats
168	ILK	3611	0.3186	0.0328	integrin-linked kinase
169	SEC23A	10484	0.3185	0.0637	Sec23 homolog A (S. cerevisiae)
170	LAMA4	3910	0.318	0.0169	laminin, alpha 4
171	SRGN	5552	0.318	0.0219	serglycin
172	CSRP1	1465	0.3179	0.0083	cysteine and glycine-rich protein 1
173	TNS3	64759	0.3172	0.0057	tensin 3
174	SPATS2L	26010	0.3171	0.0034	spermatogenesis associated, serine-rich 2-like
175	LTBP1	4052	0.3164	0.0042	latent transforming growth factor beta binding protein 1
176	CTNNAL1	8727	0.3164	0.0038	catenin (cadherin-associated protein), alpha-like 1
177	IGFBP6	3489	0.3164	0.0105	insulin-like growth factor binding protein 6
178	FAM114A1	92689	0.3164	0.0124	family with sequence similarity 114, member A1
179	KIAA1462	57608	0.3159	0.0039	KIAA1462
180	TMEM45A	55076	0.3156	0.0058	transmembrane protein 45A
181	RRAS	6237	0.3149	0.0397	related RAS viral (r-ras) oncogene homolog
182	CNRIP1	25927	0.3147	0.0065	cannabinoid receptor interacting protein 1
183	PTX3	5806	0.3145	0.0016	pentraxin 3, long
184	PDGFRA	5156	0.3144	0.0133	platelet-derived growth factor receptor, alpha polypeptide
185	F3	2152	0.3142	0.0037	coagulation factor III (thromboplastin, tissue factor)
186	CFL2	1073	0.3141	0.0111	cofilin 2 (muscle)
187	DPYSL3	1809	0.3141	0.0064	dihydropyrimidinase-like 3
188	SERPINE2	5270	0.3129	0.0031	serpin peptidase inhibitor, clade E (nexin, plasminogen activator inhibitor type 1), member 2
189	COL15A1	1306	0.3125	0.0062	collagen, type XV, alpha 1
190	PAPSS2	9060	0.312	0.0027	3'-phosphoadenosine 5'-phosphosulfate synthase 2
191	ELTD1	64123	0.3118	0.0087	EGF, latrophilin and seven transmembrane domain containing 1
192	WWTR1	25937	0.3118	0.0041	WW domain containing transcription regulator 1
193	TMEM47	83604	0.3118	0.0129	transmembrane protein 47
194	EPAS1	2034	0.3116	0.0143	endothelial PAS domain protein 1
195	CCL2	6347	0.3113	0.0089	chemokine (C-C motif) ligand 2
196	DRAM1	55332	0.3109	0.0183	DNA-damage regulated autophagy modulator 1
197	DDR2	4921	0.3108	0.0149	discoidin domain receptor tyrosine kinase 2
198	SGCE	8910	0.3104	0.0084	sarcoglycan, epsilon
199	FAT4	79633	0.3097	0.0176	FAT tumor suppressor homolog 4 (Drosophila)
200	CAPN2	824	0.3095	0.0149	calpain 2, (m/II) large subunit
201	GPR124	25960	0.3082	0.0239	G protein-coupled receptor 124
202	PLK2	10769	0.3082	0.0021	polo-like kinase 2
203	BGN	633	0.3082	0.0253	biglycan
204	DNAJB4	11080	0.3078	0.0235	DnaJ (Hsp40) homolog, subfamily B, member 4
205	RSU1	6251	0.3077	0.0153	Ras suppressor protein 1
206	TNFRSF12A	51330	0.3072	0.0262	tumor necrosis factor receptor superfamily, member 12A
207	PLAT	5327	0.3065	0.0042	plasminogen activator, tissue
208	PICALM	8301	0.3065	0.0622	phosphatidylinositol binding clathrin assembly protein
209	MYO1B	4430	0.3061	0.0058	myosin IB
210	IQGAP1	8826	0.3044	0.0425	IQ motif containing GTPase activating protein 1
211	SPRED1	161742	0.3028	0.0123	sprouty-related, EVH1 domain containing 1
212	SGMS2	166929	0.3027	0.0113	sphingomyelin synthase 2
213	ARSJ	79642	0.3027	0.0052	arylsulfatase family, member J
214	TFPI	7035	0.3024	0.0068	tissue factor pathway inhibitor (lipoprotein-associated coagulation inhibitor)
215	KCTD10	83892	0.3022	0.0093	potassium channel tetramerisation domain containing 10
216	CTSB	1508	0.302	0.0385	cathepsin B
217	FBLN5	10516	0.3019	0.0111	fibulin 5
218	RFTN1	23180	0.301	0.0064	raftlin, lipid raft linker 1
219	MRC2	9902	0.3002	0.0343	mannose receptor, C type 2
220	LIMA1	51474	0.3001	0.0077	LIM domain and actin binding 1
221	ABI3BP	25890	0.3001	0.006	ABI family, member 3 (NESH) binding protein
222	CAP1	10487	0.2996	0.0419	CAP, adenylate cyclase-associated protein 1 (yeast)
223	ZYX	7791	0.2992	0.0554	zyxin
224	KLF6	1316	0.2988	0.0182	Kruppel-like factor 6
225	SPOCK1	6695	0.2988	0.0056	sparc/osteonectin, cwcv and kazal-like domains proteoglycan (testican) 1
226	FHL1	2273	0.2985	0.0061	four and a half LIM domains 1
227	ZCCHC24	219654	0.298	0.0228	zinc finger, CCHC domain containing 24
228	WBP5	51186	0.2978	0.0127	WW domain binding protein 5
229	ZEB1	6935	0.2973	0.0246	zinc finger E-box binding homeobox 1
230	ACOT9	23597	0.2966	0.0111	acyl-CoA thioesterase 9
231	MICAL2	9645	0.2966	0.0048	microtubule associated monoxygenase, calponin and LIM domain containing 2
232	KCTD12	115207	0.2964	0.0118	potassium channel tetramerisation domain containing 12
233	CTTNBP2NL	55917	0.2964	0.0151	CTTNBP2 N-terminal like
234	QKI	9444	0.2954	0.0206	QKI, KH domain containing, RNA binding
235	P4HA2	8974	0.2954	0.0141	prolyl 4-hydroxylase, alpha polypeptide II
236	OLFML3	56944	0.2953	0.0181	olfactomedin-like 3
237	GBP1	2633	0.2951	0.0259	guanylate binding protein 1, interferon-inducible
238	MXRA5	25878	0.2949	0.0131	matrix-remodelling associated 5
239	SGCB	6443	0.2948	0.0108	sarcoglycan, beta (43kDa dystrophin-associated glycoprotein)
240	SRPX2	27286	0.2946	0.0062	sushi-repeat containing protein, X-linked 2
241	IGFBP4	3487	0.294	0.0126	insulin-like growth factor binding protein 4
242	CDH13	1012	0.294	0.0036	cadherin 13, H-cadherin (heart)
243	CEP55	55165	0.294	0.0446	centrosomal protein 55kDa
244	ASAP2	8853	0.2938	0.0105	ArfGAP with SH3 domain, ankyrin repeat and PH domain 2
245	CYB5R3	1727	0.2937	0.0328	cytochrome b5 reductase 3
246	C1ORF198	84886	0.2936	0.0033	chromosome 1 open reading frame 198
247	CHSY1	22856	0.2932	0.0136	chondroitin sulfate synthase 1
248	RAB32	10981	0.2925	0.0082	RAB32, member RAS oncogene family
249	KDELR3	11015	0.2924	0.015	KDEL (Lys-Asp-Glu-Leu) endoplasmic reticulum protein retention receptor 3
250	KATNAL1	84056	0.2921	0.0138	katanin p60 subunit A-like 1
251	DIAPH3	81624	0.2916	0.025	diaphanous homolog 3 (Drosophila)
252	ANTXR2	118429	0.2913	0.0257	anthrax toxin receptor 2
253	SWAP70	23075	0.2912	0.0268	SWAP switching B-cell complex 70kDa subunit
254	SLFN11	91607	0.2909	0.006	schlafen family member 11
255	TACC1	6867	0.2908	0.013	transforming, acidic coiled-coil containing protein 1
256	SNX7	51375	0.2908	0.0107	sorting nexin 7
257	TSHZ3	57616	0.2906	0.014	teashirt zinc finger homeobox 3
258	COL6A1	1291	0.2905	0.0461	collagen, type VI, alpha 1
259	FAT1	2195	0.2903	0.005	FAT tumor suppressor homolog 1 (Drosophila)
260	CCDC50	152137	0.29	0.0095	coiled-coil domain containing 50
261	PTTG1IP	754	0.2899	0.0275	pituitary tumor-transforming 1 interacting protein
262	ARHGAP18	93663	0.2898	0.0109	Rho GTPase activating protein 18
263	ITPRIP	85450	0.2894	0.0176	inositol 1,4,5-trisphosphate receptor interacting protein
264	AJUBA	84962	0.2893	0.0028	ajuba LIM protein
265	ACTB	60	0.2892	0.0396	actin, beta
266	EOGT	285203	0.2891	0.0245	EGF domain-specific O-linked N-acetylglucosamine (GlcNAc) transferase
267	PRRX1	5396	0.2889	0.0144	paired related homeobox 1
268	ARF4	378	0.2886	0.0682	ADP-ribosylation factor 4
269	GREM1	26585	0.2885	0.0035	gremlin 1
270	MBNL1	4154	0.2871	0.0493	muscleblind-like splicing regulator 1
271	HIF1A	3091	0.2871	0.04	hypoxia inducible factor 1, alpha subunit (basic helix-loop-helix transcription factor)
272	GLIPR2	152007	0.2868	0.0142	GLI pathogenesis-related 2
273	ARHGEF10	9639	0.2866	0.0059	Rho guanine nucleotide exchange factor (GEF) 10
274	PRR16	51334	0.2864	0.0015	proline rich 16
275	C12ORF75	387882	0.2863	0.0041	chromosome 12 open reading frame 75
276	PPP1R18	170954	0.2856	0.037	protein phosphatase 1, regulatory subunit 18
277	KLHL5	51088	0.2856	0.0291	kelch-like 5 (Drosophila)
278	FBLN1	2192	0.2856	0.0351	fibulin 1
279	S100A10	6281	0.2854	0.0142	S100 calcium binding protein A10
280	MOXD1	26002	0.2849	0.008	monooxygenase, DBH-like 1
281	YAP1	10413	0.2848	0.0071	Yes-associated protein 1
282	NOTCH2	4853	0.2847	0.0106	notch 2
283	RHOJ	57381	0.2843	0.0287	ras homolog family member J
284	CMTM3	123920	0.2842	0.0162	CKLF-like MARVEL transmembrane domain containing 3
285	RECQL	5965	0.2841	0.101	RecQ protein-like (DNA helicase Q1-like)
286	AEBP1	165	0.2841	0.02	AE binding protein 1
287	SYNC	81493	0.2832	0.0041	syncoilin, intermediate filament protein
288	GJA1	2697	0.2827	0.0044	gap junction protein, alpha 1, 43kDa
289	FKBP14	55033	0.2826	0.0084	FK506 binding protein 14, 22 kDa
290	MFAP5	8076	0.2826	0.0081	microfibrillar associated protein 5
291	ITPRIPL2	162073	0.2823	0.0092	inositol 1,4,5-trisphosphate receptor interacting protein-like 2
292	CFH	3075	0.2822	0.0137	complement factor H
293	FEZ2	9637	0.2821	0.0261	fasciculation and elongation protein zeta 2 (zygin II)
294	COPZ2	51226	0.282	0.0275	coatomer protein complex, subunit zeta 2
295	STARD13	90627	0.282	0.0066	StAR-related lipid transfer (START) domain containing 13
296	FLRT2	23768	0.2819	0.013	fibronectin leucine rich transmembrane protein 2
297	ACVR1	90	0.2816	0.0549	activin A receptor, type I
298	ERRFI1	54206	0.2815	0.0069	ERBB receptor feedback inhibitor 1
299	PRKD1	5587	0.2811	0.0152	protein kinase D1
300	ZFPM2	23414	0.2809	0.0066	zinc finger protein, multitype 2
301	TLN1	7094	0.2804	0.0421	talin 1
302	PCOLCE	5118	0.2802	0.026	procollagen C-endopeptidase enhancer
303	RTN4	57142	0.2801	0.0342	reticulon 4
304	CD44	960	0.2794	0.0187	CD44 molecule (Indian blood group)
305	WDR1	9948	0.2792	0.051	WD repeat domain 1
306	MT2A	4502	0.2787	0.0082	metallothionein 2A
307	ENG	2022	0.2786	0.0373	endoglin
308	RAB34	83871	0.2783	0.0075	RAB34, member RAS oncogene family
309	GXYLT2	727936	0.2781	0.0048	glucoside xylosyltransferase 2
310	ASPH	444	0.278	0.0088	aspartate beta-hydroxylase
311	PRNP	5621	0.2775	0.0261	prion protein
312	ZEB2	9839	0.2774	0.0281	zinc finger E-box binding homeobox 2
313	MYL12A	10627	0.2774	0.0443	myosin, light chain 12A, regulatory, non-sarcomeric
314	SEC24D	9871	0.2774	0.0516	SEC24 family, member D (S. cerevisiae)
315	TMEM43	79188	0.2773	0.022	transmembrane protein 43
316	PPIC	5480	0.2772	0.0197	peptidylprolyl isomerase C (cyclophilin C)
317	ADM	133	0.2772	0.0073	adrenomedullin
318	FAM101B	359845	0.277	0.0036	family with sequence similarity 101, member B
319	COTL1	23406	0.2768	0.0216	coactosin-like 1 (Dictyostelium)
320	NEK7	140609	0.2764	0.074	NIMA (never in mitosis gene a)-related kinase 7
321	SEMA3C	10512	0.276	0.0124	sema domain, immunoglobulin domain (Ig), short basic domain, secreted, (semaphorin) 3C
322	HMCN1	83872	0.2759	0.0061	hemicentin 1
323	NR2F2	7026	0.2756	0.0084	nuclear receptor subfamily 2, group F, member 2
324	NCEH1	57552	0.2755	0.0157	neutral cholesterol ester hydrolase 1
325	LRRC8C	84230	0.2755	0.0144	leucine rich repeat containing 8 family, member C
326	IL6	3569	0.2754	0.0124	interleukin 6 (interferon, beta 2)
327	2010-09-01	151011	0.2754	0.0129	septin 10
328	BNC2	54796	0.2752	0.0212	basonuclin 2
329	RCAN1	1827	0.2751	0.0048	regulator of calcineurin 1
330	LPP	4026	0.275	0.0224	LIM domain containing preferred translocation partner in lipoma
331	DFNA5	1687	0.2747	0.0073	deafness, autosomal dominant 5
332	OLFML2B	25903	0.2747	0.0134	olfactomedin-like 2B
333	TEAD1	7003	0.2745	0.0116	TEA domain family member 1 (SV40 transcriptional enhancer factor)
334	EPS8	2059	0.2742	0.0145	epidermal growth factor receptor pathway substrate 8
335	ANGPTL2	23452	0.2739	0.0407	angiopoietin-like 2
336	NTN4	59277	0.2738	0.0092	netrin 4
337	THY1	7070	0.2731	0.0325	Thy-1 cell surface antigen
338	SH2B3	10019	0.2729	0.0193	SH2B adaptor protein 3
339	LAMB2	3913	0.2729	0.0539	laminin, beta 2 (laminin S)
340	TUBA1A	7846	0.2728	0.011	tubulin, alpha 1a
341	PDLIM5	10611	0.2723	0.0126	PDZ and LIM domain 5
342	KLF10	7071	0.2719	0.0173	Kruppel-like factor 10
343	TPST1	8460	0.2717	0.0114	tyrosylprotein sulfotransferase 1
344	LPAR1	1902	0.2716	0.0102	lysophosphatidic acid receptor 1
345	PTPRM	5797	0.2715	0.0262	protein tyrosine phosphatase, receptor type, M
346	ZAK	51776	0.2714	0.0062	sterile alpha motif and leucine zipper containing kinase AZK
347	ACTR3	10096	0.2713	0.114	ARP3 actin-related protein 3 homolog (yeast)
348	DPYD	1806	0.2711	0.0425	dihydropyrimidine dehydrogenase
349	EDNRA	1909	0.271	0.018	endothelin receptor type A
350	SNTB2	6645	0.2708	0.0068	syntrophin, beta 2 (dystrophin-associated protein A1, 59kDa, basic component 2)
351	MXRA8	54587	0.2708	0.0491	matrix-remodelling associated 8
352	ADAM12	8038	0.2706	0.0185	ADAM metallopeptidase domain 12
353	DENND5A	23258	0.2704	0.026	DENN/MADD domain containing 5A
354	IL1R1	3554	0.2703	0.018	interleukin 1 receptor, type I
355	SPHK1	8877	0.2701	0.0295	sphingosine kinase 1
356	PCDH18	54510	0.2699	0.0221	protocadherin 18
357	NEDD4	4734	0.2698	0.0036	neural precursor cell expressed, developmentally down-regulated 4, E3 ubiquitin protein ligase
358	ECM2	1842	0.2694	0.0257	extracellular matrix protein 2, female organ and adipocyte specific
359	TMEM200A	114801	0.2693	0.003	transmembrane protein 200A
360	CHSY3	337876	0.269	0.0045	chondroitin sulfate synthase 3
361	DEGS1	8560	0.2688	0.0301	delta(4)-desaturase, sphingolipid 1
362	PLOD1	5351	0.2688	0.0426	procollagen-lysine, 2-oxoglutarate 5-dioxygenase 1
363	PPFIBP1	8496	0.2688	0.0097	PTPRF interacting protein, binding protein 1 (liprin beta 1)
364	HBEGF	1839	0.2688	0.0159	heparin-binding EGF-like growth factor
365	LEPROT	54741	0.2683	0.0391	leptin receptor overlapping transcript
366	ARHGAP31	57514	0.2676	0.013	Rho GTPase activating protein 31
367	AHR	196	0.2669	0.0371	aryl hydrocarbon receptor
368	SMURF2	64750	0.2668	0.0214	SMAD specific E3 ubiquitin protein ligase 2
369	FKBP7	51661	0.2666	0.0214	FK506 binding protein 7
370	RHOC	389	0.2664	0.0552	ras homolog family member C
371	EDN1	1906	0.2664	0.0071	endothelin 1
372	JAZF1	221895	0.2654	0.0137	JAZF zinc finger 1
373	TMEM173	340061	0.2654	0.0185	transmembrane protein 173
374	DKK1	22943	0.265	0.003	dickkopf 1 homolog (Xenopus laevis)
375	WWC2	80014	0.2649	0.0091	WW and C2 domain containing 2
376	STX2	2054	0.2647	0.0064	syntaxin 2
377	SMTN	6525	0.2646	0.0201	smoothelin
378	PPAP2B	8613	0.2645	0.0124	phosphatidic acid phosphatase type 2B
379	FAS	355	0.2644	0.0249	Fas (TNF receptor superfamily, member 6)
380	KIF23	9493	0.2642	0.0617	kinesin family member 23
381	CLMP	79827	0.2641	0.0062	CXADR-like membrane protein
382	GBE1	2632	0.264	0.0245	glucan (1,4-alpha-), branching enzyme 1
383	HSPG2	3339	0.2639	0.0494	heparan sulfate proteoglycan 2
384	MIR22HG	84981	0.2638	0.0321	MIR22 host gene (non-protein coding)
385	FAM176A	84141	0.2632	0.0036	family with sequence similarity 176, member A
386	ATP10D	57205	0.2632	0.0457	ATPase, class V, type 10D
387	LRP12	29967	0.263	0.0217	low density lipoprotein receptor-related protein 12
388	CKAP4	10970	0.2629	0.0119	cytoskeleton-associated protein 4
389	ETS1	2113	0.2628	0.0184	v-ets erythroblastosis virus E26 oncogene homolog 1 (avian)
390	PTPN14	5784	0.2625	0.0083	protein tyrosine phosphatase, non-receptor type 14
391	CTSL1	1514	0.2621	0.0202	cathepsin L1
392	FAM126A	84668	0.2621	0.0173	family with sequence similarity 126, member A
393	SOCS5	9655	0.2615	0.0743	suppressor of cytokine signaling 5
394	STOM	2040	0.2613	0.0167	stomatin
395	ARPC5	10092	0.2611	0.0581	actin related protein 2/3 complex, subunit 5, 16kDa
396	EPHA2	1969	0.2611	0.0148	EPH receptor A2
397	AHNAK	79026	0.2607	0.0238	AHNAK nucleoprotein
398	TANC1	85461	0.2607	0.016	tetratricopeptide repeat, ankyrin repeat and coiled-coil containing 1
399	MAP4K4	9448	0.2606	0.0277	mitogen-activated protein kinase kinase kinase kinase 4
400	MYL6	4637	0.2599	0.0397	myosin, light chain 6, alkali, smooth muscle and non-muscle
401	EXT2	2132	0.2596	0.0223	exostosin 2
402	COLEC12	81035	0.2592	0.0135	collectin sub-family member 12
403	NAV3	89795	0.2591	0.0151	neuron navigator 3
404	FLNC	2318	0.2588	0.0165	filamin C, gamma
405	GFPT2	9945	0.2588	0.015	glutamine-fructose-6-phosphate transaminase 2
406	MSANTD3	91283	0.2587	0.0077	Myb/SANT-like DNA-binding domain containing 3
407	MGP	4256	0.2585	0.0136	matrix Gla protein
408	GPNMB	10457	0.2584	0.0145	glycoprotein (transmembrane) nmb
409	KDELR2	11014	0.2583	0.0508	KDEL (Lys-Asp-Glu-Leu) endoplasmic reticulum protein retention receptor 2
410	GLIS3	169792	0.2579	0.008	GLIS family zinc finger 3
411	PHACTR2	9749	0.2578	0.0154	phosphatase and actin regulator 2
412	S100A16	140576	0.2575	0.0186	S100 calcium binding protein A16
413	VCAM1	7412	0.2574	0.0113	vascular cell adhesion molecule 1
414	RBFOX2	23543	0.2574	0.0158	RNA binding protein, fox-1 homolog (C. elegans) 2
415	FAM26E	254228	0.2569	0.0129	family with sequence similarity 26, member E
416	FSTL3	10272	0.2569	0.0412	follistatin-like 3 (secreted glycoprotein)
417	MAFF	23764	0.2569	0.0258	v-maf musculoaponeurotic fibrosarcoma oncogene homolog F (avian)
418	CTSK	1513	0.2559	0.0308	cathepsin K
419	CXCL12	6387	0.2558	0.0237	chemokine (C-X-C motif) ligand 12
420	LPCAT2	54947	0.2557	0.015	lysophosphatidylcholine acyltransferase 2
421	DPY19L1	23333	0.2556	0.0175	dpy-19-like 1 (C. elegans)
422	DST	667	0.2556	0.0287	dystonin
423	PROS1	5627	0.2552	0.0217	protein S (alpha)
424	HAS2	3037	0.2545	0.0062	hyaluronan synthase 2
425	RHOA	387	0.2543	0.0708	ras homolog family member A
426	ADAMTS5	11096	0.2536	0.0116	ADAM metallopeptidase with thrombospondin type 1 motif, 5
427	AMIGO2	347902	0.2534	0.0046	adhesion molecule with Ig-like domain 2
428	CAP2	10486	0.2533	0.0132	CAP, adenylate cyclase-associated protein, 2 (yeast)
429	SSPN	8082	0.253	0.0312	sarcospan
430	HRH1	3269	0.253	0.0206	histamine receptor H1
431	ARPC2	10109	0.2529	0.0519	actin related protein 2/3 complex, subunit 2, 34kDa
432	AAED1	195827	0.2529	0.0152	AhpC/TSA antioxidant enzyme domain containing 1
433	LEPRE1	64175	0.2522	0.0301	leucine proline-enriched proteoglycan (leprecan) 1
434	TCF4	6925	0.2518	0.0249	transcription factor 4
435	TJP1	7082	0.2518	0.0235	tight junction protein 1
436	UBASH3B	84959	0.2518	0.0051	ubiquitin associated and SH3 domain containing B
437	LASP1	3927	0.2515	0.0366	LIM and SH3 protein 1
438	PLXND1	23129	0.2511	0.0307	plexin D1
439	LOC100288911	100288911	0.2509	0.0076	uncharacterized LOC100288911
440	PDLIM7	9260	0.2509	0.0665	PDZ and LIM domain 7 (enigma)
441	FAM20C	56975	0.2508	0.0174	family with sequence similarity 20, member C
442	WIPF1	7456	0.2507	0.0427	WAS/WASL interacting protein family, member 1
443	NXN	64359	0.2506	0.0061	nucleoredoxin
444	ACSL4	2182	0.2503	0.0371	acyl-CoA synthetase long-chain family member 4
445	PLAGL1	5325	0.2501	0.0136	pleiomorphic adenoma gene-like 1
446	FAM198B	51313	0.25	0.0207	family with sequence similarity 198, member B
447	SERTAD4-AS1	574036	0.2499	0.0029	SERTAD4 antisense RNA 1 (non-protein coding)
448	GAS1	2619	0.2496	0.0129	growth arrest-specific 1
449	KDELC1	79070	0.2491	0.0102	KDEL (Lys-Asp-Glu-Leu) containing 1
450	MRGPRF	116535	0.2491	0.0214	MAS-related GPR, member F
451	RGL1	23179	0.2489	0.0311	ral guanine nucleotide dissociation stimulator-like 1
452	ALPK2	115701	0.2482	0.0035	alpha-kinase 2
453	GNAI2	2771	0.2481	0.0787	guanine nucleotide binding protein (G protein), alpha inhibiting activity polypeptide 2
454	OLFML1	283298	0.248	0.0286	olfactomedin-like 1
455	SYDE1	85360	0.248	0.1179	synapse defective 1, Rho GTPase, homolog 1 (C. elegans)
456	BCAR3	8412	0.248	0.0049	breast cancer anti-estrogen resistance 3
457	ITSN1	6453	0.2479	0.0154	intersectin 1 (SH3 domain protein)
458	JAG1	182	0.2479	0.0099	jagged 1
459	TRAM1	23471	0.2477	0.09	translocation associated membrane protein 1
460	TNFAIP6	7130	0.2476	0.0206	tumor necrosis factor, alpha-induced protein 6
461	PRICKLE1	144165	0.2476	0.0057	prickle homolog 1 (Drosophila)
462	RAPH1	65059	0.2475	0.0154	Ras association (RalGDS/AF-6) and pleckstrin homology domains 1
463	IER3	8870	0.2473	0.0192	immediate early response 3
464	RCN3	57333	0.2473	0.0415	reticulocalbin 3, EF-hand calcium binding domain
465	GADD45A	1647	0.2471	0.0141	growth arrest and DNA-damage-inducible, alpha
466	WNT5A	7474	0.2471	0.0053	wingless-type MMTV integration site family, member 5A
467	ATP2B4	493	0.2471	0.0222	ATPase, Ca++ transporting, plasma membrane 4
468	PRC1	9055	0.2468	0.0697	protein regulator of cytokinesis 1
469	ZNF521	25925	0.2466	0.017	zinc finger protein 521
470	FNDC1	84624	0.2465	0.0087	fibronectin type III domain containing 1
471	MYH10	4628	0.2465	0.0192	myosin, heavy chain 10, non-muscle
472	PEAR1	375033	0.2464	0.0111	platelet endothelial aggregation receptor 1
473	TAX1BP3	30851	0.2463	0.0201	Tax1 (human T-cell leukemia virus type I) binding protein 3
474	PRICKLE2	166336	0.2463	0.0269	prickle homolog 2 (Drosophila)
475	CNN1	1264	0.2461	0.0246	calponin 1, basic, smooth muscle
476	MGLL	11343	0.2461	0.0125	monoglyceride lipase
477	SDCBP	6386	0.2456	0.0743	syndecan binding protein (syntenin)
478	LY96	23643	0.2455	0.0557	lymphocyte antigen 96
479	LRRC32	2615	0.2453	0.0481	leucine rich repeat containing 32
480	MITF	4286	0.2451	0.0067	microphthalmia-associated transcription factor
481	YWHAH	7533	0.2448	0.0351	tyrosine 3-monooxygenase/tryptophan 5-monooxygenase activation protein, eta polypeptide
482	DCBLD1	285761	0.2448	0.0059	discoidin, CUB and LCCL domain containing 1
483	RGS4	5999	0.2448	0.03	regulator of G-protein signaling 4
484	BMPR2	659	0.2448	0.0738	bone morphogenetic protein receptor, type II (serine/threonine kinase)
485	GALNT10	55568	0.2443	0.0078	UDP-N-acetyl-alpha-D-galactosamine:polypeptide N-acetylgalactosaminyltransferase 10 (GalNAc-T10)
486	EMILIN1	11117	0.2443	0.0397	elastin microfibril interfacer 1
487	VASN	114990	0.2441	0.0208	vasorin
488	NAV1	89796	0.2439	0.0181	neuron navigator 1
489	CREB3L2	64764	0.2438	0.0127	cAMP responsive element binding protein 3-like 2
490	RDX	5962	0.2437	0.0474	radixin
491	MAMDC2	256691	0.2437	0.0047	MAM domain containing 2
492	NPTN	27020	0.2437	0.0853	neuroplastin
493	NR3C1	2908	0.2436	0.0741	nuclear receptor subfamily 3, group C, member 1 (glucocorticoid receptor)
494	FIBIN	387758	0.2436	0.0257	fin bud initiation factor homolog (zebrafish)
495	PPP1R12A	4659	0.2434	0.1474	protein phosphatase 1, regulatory subunit 12A
496	IL13RA1	3597	0.2434	0.0576	interleukin 13 receptor, alpha 1
497	COL16A1	1307	0.2433	0.0287	collagen, type XVI, alpha 1
498	ASPN	54829	0.2433	0.0108	asporin
499	CHN1	1123	0.2428	0.0093	chimerin (chimaerin) 1
500	CRYAB	1410	0.2427	0.023	crystallin, alpha B
501	MELK	9833	0.2427	0.0774	maternal embryonic leucine zipper kinase
502	2007-09-01	989	0.2426	0.0826	septin 7
503	ISLR	3671	0.2425	0.0333	immunoglobulin superfamily containing leucine-rich repeat
504	ARL4C	10123	0.2424	0.0071	ADP-ribosylation factor-like 4C
505	DCBLD2	131566	0.2424	0.018	discoidin, CUB and LCCL domain containing 2
506	KIF20A	10112	0.2424	0.0627	kinesin family member 20A
507	CAST	831	0.2423	0.0758	calpastatin
508	A2M	2	0.2423	0.0276	alpha-2-macroglobulin
509	APBB2	323	0.2421	0.0134	amyloid beta (A4) precursor protein-binding, family B, member 2
510	AOX1	316	0.2419	0.014	aldehyde oxidase 1
511	CD151	977	0.2418	0.0617	CD151 molecule (Raph blood group)
512	LBH	81606	0.2417	0.0088	limb bud and heart development homolog (mouse)
513	VAMP3	9341	0.2417	0.074	vesicle-associated membrane protein 3 (cellubrevin)
514	IL6ST	3572	0.2416	0.0532	interleukin 6 signal transducer (gp130, oncostatin M receptor)
515	TNFAIP3	7128	0.2416	0.0429	tumor necrosis factor, alpha-induced protein 3
516	BAG2	9532	0.2416	0.029	BCL2-associated athanogene 2
517	STON1	11037	0.2416	0.0325	stonin 1
518	DSTN	11034	0.2408	0.0691	destrin (actin depolymerizing factor)
519	FAM127A	8933	0.2407	0.0576	family with sequence similarity 127, member A
520	MFGE8	4240	0.2407	0.0234	milk fat globule-EGF factor 8 protein
521	SERPING1	710	0.2405	0.0367	serpin peptidase inhibitor, clade G (C1 inhibitor), member 1
522	MAP4K5	11183	0.2405	0.129	mitogen-activated protein kinase kinase kinase kinase 5
523	ALDH1A3	220	0.2404	0.006	aldehyde dehydrogenase 1 family, member A3
524	LARP6	55323	0.2403	0.0216	La ribonucleoprotein domain family, member 6
525	CYP1B1	1545	0.2403	0.0113	cytochrome P450, family 1, subfamily B, polypeptide 1
526	DACT1	51339	0.2402	0.0079	dapper, antagonist of beta-catenin, homolog 1 (Xenopus laevis)
527	TRIO	7204	0.2402	0.0291	trio Rho guanine nucleotide exchange factor
528	TPBG	7162	0.24	0.0095	trophoblast glycoprotein
529	REXO2	25996	0.2396	0.0264	REX2, RNA exonuclease 2 homolog (S. cerevisiae)
530	CNN2	1265	0.2396	0.0228	calponin 2
531	CHST3	9469	0.2395	0.0368	carbohydrate (chondroitin 6) sulfotransferase 3
532	SASH1	23328	0.2393	0.0271	SAM and SH3 domain containing 1
533	PBK	55872	0.2393	0.0733	PDZ binding kinase
534	RRM2	6241	0.239	0.0788	ribonucleotide reductase M2
535	JUN	3725	0.2386	0.0136	jun proto-oncogene
536	ELL2	22936	0.2386	0.0251	elongation factor, RNA polymerase II, 2
537	SLC2A3	6515	0.2386	0.0242	solute carrier family 2 (facilitated glucose transporter), member 3
538	BEND6	221336	0.2385	0.0069	BEN domain containing 6
539	BMP1	649	0.2383	0.1005	bone morphogenetic protein 1
540	IFITM3	10410	0.2382	0.0339	interferon induced transmembrane protein 3
541	PHLDA1	22822	0.2381	0.0142	pleckstrin homology-like domain, family A, member 1
542	STK17B	9262	0.2378	0.0435	serine/threonine kinase 17b
543	FZD7	8324	0.2377	0.0079	frizzled family receptor 7
544	SH3GLB1	51100	0.2376	0.0835	SH3-domain GRB2-like endophilin B1
545	GSN	2934	0.2375	0.0585	gelsolin
546	PTPLA	9200	0.2374	0.0058	protein tyrosine phosphatase-like (proline instead of catalytic arginine), member A
547	BAG3	9531	0.2372	0.0155	BCL2-associated athanogene 3
548	SAMD4A	23034	0.237	0.0201	sterile alpha motif domain containing 4A
549	LINC00312	29931	0.2368	0.0203	long intergenic non-protein coding RNA 312
550	S100A4	6275	0.2365	0.0316	S100 calcium binding protein A4
551	EHD4	30844	0.2363	0.0236	EH-domain containing 4
552	RBMS2	5939	0.2362	0.024	RNA binding motif, single stranded interacting protein 2
553	NEGR1	257194	0.236	0.0123	neuronal growth regulator 1
554	BCAT1	586	0.2359	0.0079	branched chain amino-acid transaminase 1, cytosolic
555	CRTAP	10491	0.2358	0.0265	cartilage associated protein
556	TYMS	7298	0.2357	0.0808	thymidylate synthetase
557	APOLD1	81575	0.2354	0.0027	apolipoprotein L domain containing 1
558	PLIN3	10226	0.2354	0.0472	perilipin 3
559	C5ORF62	85027	0.2352	0.0073	chromosome 5 open reading frame 62
560	SYNPO2	171024	0.2352	0.0311	synaptopodin 2
561	TLR4	7099	0.235	0.0399	toll-like receptor 4
562	FBXL7	23194	0.2347	0.0222	F-box and leucine-rich repeat protein 7
563	RASAL2	9462	0.2344	0.0103	RAS protein activator like 2
564	NEDD9	4739	0.2341	0.011	neural precursor cell expressed, developmentally down-regulated 9
565	JAM3	83700	0.234	0.0157	junctional adhesion molecule 3
566	TMEM204	79652	0.2339	0.017	transmembrane protein 204
567	STK17A	9263	0.2338	0.0266	serine/threonine kinase 17a
568	ACTG2	72	0.2337	0.0104	actin, gamma 2, smooth muscle, enteric
569	TMEM158	25907	0.2336	0.013	transmembrane protein 158 (gene/pseudogene)
570	LAMA2	3908	0.2335	0.0236	laminin, alpha 2
571	SOAT1	6646	0.2334	0.0893	sterol O-acyltransferase 1
572	GRAMD3	65983	0.2332	0.0201	GRAM domain containing 3
573	GLIS2	84662	0.2331	0.0119	GLIS family zinc finger 2
574	SLC25A24	29957	0.2328	0.0903	solute carrier family 25 (mitochondrial carrier; phosphate carrier), member 24
575	IFI16	3428	0.2321	0.0601	interferon, gamma-inducible protein 16
576	CYFIP1	23191	0.2321	0.0427	cytoplasmic FMR1 interacting protein 1
577	NABP1	64859	0.2318	0.0335	nucleic acid binding protein 1
578	C11ORF96	387763	0.2317	0.0143	chromosome 11 open reading frame 96
579	SH3BP4	23677	0.2316	0.0083	SH3-domain binding protein 4
580	FAM129A	116496	0.2314	0.0113	family with sequence similarity 129, member A
581	DLGAP5	9787	0.2313	0.0853	discs, large (Drosophila) homolog-associated protein 5
582	CPQ	10404	0.2311	0.0564	carboxypeptidase Q
583	CERCAM	51148	0.231	0.0506	cerebral endothelial cell adhesion molecule
584	PODXL	5420	0.2309	0.0043	podocalyxin-like
585	UGCG	7357	0.2308	0.0208	UDP-glucose ceramide glucosyltransferase
586	FZD6	8323	0.2306	0.0281	frizzled family receptor 6
587	MAP7D1	55700	0.2303	0.0648	MAP7 domain containing 1
588	TNFRSF1A	7132	0.2301	0.0568	tumor necrosis factor receptor superfamily, member 1A
589	LHFPL2	10184	0.2301	0.0187	lipoma HMGIC fusion partner-like 2
590	TPX2	22974	0.2301	0.0824	TPX2, microtubule-associated, homolog (Xenopus laevis)
591	MAP4	4134	0.2297	0.0404	microtubule-associated protein 4
592	THBD	7056	0.2297	0.0191	thrombomodulin
593	PRTFDC1	56952	0.2296	0.0139	phosphoribosyl transferase domain containing 1
594	SMAD7	4092	0.2295	0.0117	SMAD family member 7
595	SETD7	80854	0.2293	0.0279	SET domain containing (lysine methyltransferase) 7
596	PDLIM4	8572	0.2291	0.0218	PDZ and LIM domain 4
597	PTPRG	5793	0.229	0.0099	protein tyrosine phosphatase, receptor type, G
598	GPC6	10082	0.229	0.0131	glypican 6
599	C12ORF23	90488	0.2288	0.087	chromosome 12 open reading frame 23
600	NMT2	9397	0.2287	0.0163	N-myristoyltransferase 2
601	PTGS2	5743	0.2286	0.0211	prostaglandin-endoperoxide synthase 2 (prostaglandin G/H synthase and cyclooxygenase)
602	CDK2AP1	8099	0.2286	0.0328	cyclin-dependent kinase 2 associated protein 1
603	DSEL	92126	0.2285	0.0104	dermatan sulfate epimerase-like
604	S1PR1	1901	0.2282	0.0207	sphingosine-1-phosphate receptor 1
605	AHNAK2	113146	0.2281	0.0249	AHNAK nucleoprotein 2
606	FZD1	8321	0.2281	0.0068	frizzled family receptor 1
607	SACS	26278	0.2281	0.0853	spastic ataxia of Charlevoix-Saguenay (sacsin)
608	TMEM30A	55754	0.2275	0.1522	transmembrane protein 30A
609	TGFB1	7040	0.2274	0.0675	transforming growth factor, beta 1
610	FJX1	24147	0.2274	0.0118	four jointed box 1 (Drosophila)
611	CSRP2	1466	0.2273	0.0073	cysteine and glycine-rich protein 2
612	SMARCA1	6594	0.2272	0.0471	SWI/SNF related, matrix associated, actin dependent regulator of chromatin, subfamily a, member 1
613	ACTG1	71	0.2269	0.0234	actin, gamma 1
614	CCND1	595	0.2269	0.0081	cyclin D1
615	EML1	2009	0.2268	0.0133	echinoderm microtubule associated protein like 1
616	WLS	79971	0.2267	0.0133	wntless homolog (Drosophila)
617	CLIC1	1192	0.2263	0.0773	chloride intracellular channel 1
618	MFSD1	64747	0.2262	0.1059	major facilitator superfamily domain containing 1
619	RCN1	5954	0.2261	0.0135	reticulocalbin 1, EF-hand calcium binding domain
620	TTC7B	145567	0.2258	0.0122	tetratricopeptide repeat domain 7B
621	MFAP4	4239	0.2258	0.0383	microfibrillar-associated protein 4
622	TFPI2	7980	0.2258	0.0052	tissue factor pathway inhibitor 2
623	DZIP1	22873	0.2253	0.0238	DAZ interacting protein 1
624	SIRPA	140885	0.2253	0.042	signal-regulatory protein alpha
625	C10ORF10	11067	0.2252	0.036	chromosome 10 open reading frame 10
626	CKAP2L	150468	0.2251	0.0558	cytoskeleton associated protein 2-like
627	FBLN2	2199	0.2249	0.0318	fibulin 2
628	TUBA1C	84790	0.2249	0.0769	tubulin, alpha 1c
629	ANGPT1	284	0.2249	0.0201	angiopoietin 1
630	NTAN1	123803	0.2246	0.0257	N-terminal asparagine amidase
631	MID1	4281	0.2245	0.012	midline 1 (Opitz/BBB syndrome)
632	TWIST1	7291	0.2245	0.0072	twist homolog 1 (Drosophila)
633	ESYT2	57488	0.2243	0.036	extended synaptotagmin-like protein 2
634	TMEM237	65062	0.2243	0.0486	transmembrane protein 237
635	BACE1	23621	0.2241	0.0304	beta-site APP-cleaving enzyme 1
636	KIF11	3832	0.2241	0.1163	kinesin family member 11
637	PDLIM3	27295	0.2241	0.009	PDZ and LIM domain 3
638	CEP112	201134	0.2239	0.0171	centrosomal protein 112kDa
639	ARPC1B	10095	0.2239	0.0822	actin related protein 2/3 complex, subunit 1B, 41kDa
640	SLIT3	6586	0.2238	0.0527	slit homolog 3 (Drosophila)
641	ZFP36L1	677	0.2238	0.0373	zinc finger protein 36, C3H type-like 1
642	SLC16A3	9123	0.2237	0.0418	solute carrier family 16, member 3 (monocarboxylic acid transporter 4)
643	SH3D19	152503	0.2234	0.0317	SH3 domain containing 19
644	ITGA3	3675	0.2234	0.0369	integrin, alpha 3 (antigen CD49C, alpha 3 subunit of VLA-3 receptor)
645	LIMS1	3987	0.2233	0.0103	LIM and senescent cell antigen-like domains 1
646	SEC31A	22872	0.223	0.0706	SEC31 homolog A (S. cerevisiae)
647	GNS	2799	0.2229	0.0971	glucosamine (N-acetyl)-6-sulfatase
648	OPTN	10133	0.2228	0.0617	optineurin
649	MPDZ	8777	0.2227	0.0486	multiple PDZ domain protein
650	YIPF5	81555	0.2224	0.1251	Yip1 domain family, member 5
651	PTPN12	5782	0.2222	0.1138	protein tyrosine phosphatase, non-receptor type 12
652	ACTN4	81	0.2221	0.0562	actinin, alpha 4
653	AFAP1L1	134265	0.2221	0.0076	actin filament associated protein 1-like 1
654	EFNB2	1948	0.2221	0.0098	ephrin-B2
655	CD93	22918	0.2219	0.0369	CD93 molecule
656	SFXN3	81855	0.2218	0.04	sideroflexin 3
657	PRRG1	5638	0.2217	0.0248	proline rich Gla (G-carboxyglutamic acid) 1
658	ITGA2	3673	0.2214	0.0182	integrin, alpha 2 (CD49B, alpha 2 subunit of VLA-2 receptor)
659	LACTB	114294	0.2214	0.0637	lactamase, beta
660	LDB2	9079	0.2212	0.0265	LIM domain binding 2
661	SH3RF3	344558	0.2212	0.0086	SH3 domain containing ring finger 3
662	TNFRSF11B	4982	0.2211	0.003	tumor necrosis factor receptor superfamily, member 11b
663	NOX4	50507	0.2211	0.0048	NADPH oxidase 4
664	NEK6	10783	0.2211	0.0115	NIMA (never in mitosis gene a)-related kinase 6
665	ARL13B	200894	0.221	0.1119	ADP-ribosylation factor-like 13B
666	TMX3	54495	0.2209	0.1525	thioredoxin-related transmembrane protein 3
667	TAGLN2	8407	0.2209	0.0567	transgelin 2
668	ATL3	25923	0.2209	0.0392	atlastin GTPase 3
669	GLT25D1	79709	0.2208	0.059	glycosyltransferase 25 domain containing 1
670	FOSL1	8061	0.2208	0.0355	FOS-like antigen 1
671	CD248	57124	0.2208	0.0554	CD248 molecule, endosialin
672	CALM2	805	0.2206	0.0909	calmodulin 2 (phosphorylase kinase, delta)
673	IFITM2	10581	0.2205	0.0443	interferon induced transmembrane protein 2
674	LOC401093	401093	0.2205	0.0091	uncharacterized LOC401093
675	S100A11	6282	0.2204	0.0701	S100 calcium binding protein A11
676	FOSL2	2355	0.2202	0.0599	FOS-like antigen 2
677	ECM1	1893	0.2201	0.0325	extracellular matrix protein 1
678	MFAP2	4237	0.2199	0.0148	microfibrillar-associated protein 2
679	MET	4233	0.2199	0.0211	met proto-oncogene (hepatocyte growth factor receptor)
680	HOOK3	84376	0.2198	0.1144	hook homolog 3 (Drosophila)
681	BNIP2	663	0.2197	0.1371	BCL2/adenovirus E1B 19kDa interacting protein 2
682	ANXA3	306	0.2197	0.0137	annexin A3
683	SHC1	6464	0.2197	0.0542	SHC (Src homology 2 domain containing) transforming protein 1
684	PHLDA2	7262	0.2195	0.0285	pleckstrin homology-like domain, family A, member 2
685	TMSB10	9168	0.2193	0.0447	thymosin beta 10
686	IL7R	3575	0.2193	0.0292	interleukin 7 receptor
687	C21ORF7	56911	0.2191	0.0055	chromosome 21 open reading frame 7
688	SLFN12	55106	0.2191	0.019	schlafen family member 12
689	CALHM2	51063	0.2191	0.0455	calcium homeostasis modulator 2
690	EBF1	1879	0.2189	0.0259	early B-cell factor 1
691	CDK1	983	0.2187	0.0985	cyclin-dependent kinase 1
692	DOCK4	9732	0.2182	0.0351	dedicator of cytokinesis 4
693	PROCR	10544	0.2181	0.0092	protein C receptor, endothelial
694	PPP4R1	9989	0.218	0.0617	protein phosphatase 4, regulatory subunit 1
695	NTM	50863	0.2179	0.0244	neurotrimin
696	PELO	53918	0.2179	0.044	pelota homolog (Drosophila)
697	LIMCH1	22998	0.2179	0.023	LIM and calponin homology domains 1
698	CCNA2	890	0.2176	0.1042	cyclin A2
699	CD81	975	0.2175	0.077	CD81 molecule
700	SLC25A43	203427	0.2174	0.0258	solute carrier family 25, member 43
701	CD63	967	0.2173	0.0744	CD63 molecule
702	SLC38A2	54407	0.2173	0.079	solute carrier family 38, member 2
703	DOCK7	85440	0.2173	0.073	dedicator of cytokinesis 7
704	FST	10468	0.2173	0.0135	follistatin
705	FARP1	10160	0.217	0.0181	FERM, RhoGEF (ARHGEF) and pleckstrin domain protein 1 (chondrocyte-derived)
706	UAP1	6675	0.2168	0.0553	UDP-N-acteylglucosamine pyrophosphorylase 1
707	UBE2Q2	92912	0.2168	0.1126	ubiquitin-conjugating enzyme E2Q family member 2
708	TUBA1B	10376	0.2167	0.0798	tubulin, alpha 1b
709	REEP3	221035	0.2167	0.0663	receptor accessory protein 3
710	FAM83D	81610	0.2166	0.0547	family with sequence similarity 83, member D
711	MPZL1	9019	0.2164	0.0213	myelin protein zero-like 1
712	SLC43A3	29015	0.2162	0.0227	solute carrier family 43, member 3
713	SPTBN1	6711	0.2162	0.0245	spectrin, beta, non-erythrocytic 1
714	RP2	6102	0.2161	0.1256	retinitis pigmentosa 2 (X-linked recessive)
715	COL8A2	1296	0.216	0.0278	collagen, type VIII, alpha 2
716	FLJ42709	441094	0.2156	0.0204	uncharacterized LOC441094
717	AP1S2	8905	0.2153	0.0253	adaptor-related protein complex 1, sigma 2 subunit
718	CSGALNACT2	55454	0.2153	0.061	chondroitin sulfate N-acetylgalactosaminyltransferase 2
719	NDEL1	81565	0.2151	0.043	nudE nuclear distribution E homolog (A. nidulans)-like 1
720	MYO1E	4643	0.2149	0.0137	myosin IE
721	KIF4A	24137	0.2149	0.0831	kinesin family member 4A
722	BASP1	10409	0.2149	0.0131	brain abundant, membrane attached signal protein 1
723	MMP14	4323	0.2149	0.0978	matrix metallopeptidase 14 (membrane-inserted)
724	TRPC1	7220	0.2147	0.0767	transient receptor potential cation channel, subfamily C, member 1
725	CTSZ	1522	0.2147	0.0256	cathepsin Z
726	SEC14L1	6397	0.2146	0.0245	SEC14-like 1 (S. cerevisiae)
727	MAMLD1	10046	0.2146	0.0121	mastermind-like domain containing 1
728	KLF2	10365	0.2145	0.0228	Kruppel-like factor 2 (lung)
729	ASPM	259266	0.2144	0.0802	asp (abnormal spindle) homolog, microcephaly associated (Drosophila)
730	AMOTL1	154810	0.2143	0.0105	angiomotin like 1
731	PTGFRN	5738	0.2141	0.0114	prostaglandin F2 receptor negative regulator
732	PDGFRL	5157	0.2141	0.0122	platelet-derived growth factor receptor-like
733	TMCO3	55002	0.214	0.0466	transmembrane and coiled-coil domains 3
734	NUF2	83540	0.2139	0.0957	NUF2, NDC80 kinetochore complex component, homolog (S. cerevisiae)
735	NFIB	4781	0.2136	0.0205	nuclear factor I/B
736	S100A6	6277	0.2136	0.0453	S100 calcium binding protein A6
737	MYBL1	4603	0.2135	0.0147	v-myb myeloblastosis viral oncogene homolog (avian)-like 1
738	SNX9	51429	0.2134	0.0329	sorting nexin 9
739	SH3PXD2B	285590	0.2134	0.0293	SH3 and PX domains 2B
740	MATN2	4147	0.2131	0.0169	matrilin 2
741	FXYD5	53827	0.2131	0.0606	FXYD domain containing ion transport regulator 5
742	TBC1D2B	23102	0.213	0.0612	TBC1 domain family, member 2B
743	GALNT2	2590	0.2129	0.039	UDP-N-acetyl-alpha-D-galactosamine:polypeptide N-acetylgalactosaminyltransferase 2 (GalNAc-T2)
744	ELK3	2004	0.2128	0.0349	ELK3, ETS-domain protein (SRF accessory protein 2)
745	GPR116	221395	0.2126	0.023	G protein-coupled receptor 116
746	CDKN3	1033	0.2126	0.0899	cyclin-dependent kinase inhibitor 3
747	MATN3	4148	0.2125	0.004	matrilin 3
748	ICAM1	3383	0.2125	0.0716	intercellular adhesion molecule 1
749	GRK5	2869	0.2123	0.0161	G protein-coupled receptor kinase 5
750	MCL1	4170	0.2122	0.0682	myeloid cell leukemia sequence 1 (BCL2-related)
751	BICC1	80114	0.2122	0.0131	bicaudal C homolog 1 (Drosophila)
752	GNAI1	2770	0.2122	0.0227	guanine nucleotide binding protein (G protein), alpha inhibiting activity polypeptide 1
753	COL11A1	1301	0.2121	0.0171	collagen, type XI, alpha 1
754	RAB8B	51762	0.2121	0.0952	RAB8B, member RAS oncogene family
755	TMEM119	338773	0.212	0.0252	transmembrane protein 119
756	TMOD3	29766	0.2119	0.0727	tropomodulin 3 (ubiquitous)
757	IMPAD1	54928	0.2118	0.0714	inositol monophosphatase domain containing 1
758	OLFML2A	169611	0.2118	0.0348	olfactomedin-like 2A
759	2008-09-01	23176	0.2117	0.0099	septin 8
760	TMEM109	79073	0.2117	0.0573	transmembrane protein 109
761	PPAP2A	8611	0.2116	0.0425	phosphatidic acid phosphatase type 2A
762	LPHN2	23266	0.2116	0.012	latrophilin 2
763	CDC27	996	0.2115	0.124	cell division cycle 27 homolog (S. cerevisiae)
764	LAPTM4A	9741	0.2114	0.1152	lysosomal protein transmembrane 4 alpha
765	JAK1	3716	0.2114	0.1013	Janus kinase 1
766	RHOBTB3	22836	0.2113	0.015	Rho-related BTB domain containing 3
767	MRAS	22808	0.2113	0.0366	muscle RAS oncogene homolog
768	BHLHE40	8553	0.2111	0.0425	basic helix-loop-helix family, member e40
769	PIGK	10026	0.2111	0.1745	phosphatidylinositol glycan anchor biosynthesis, class K
770	GPRC5A	9052	0.2111	0.0283	G protein-coupled receptor, family C, group 5, member A
771	FBLIM1	54751	0.2109	0.0423	filamin binding LIM protein 1
772	CPED1	79974	0.2109	0.0263	cadherin-like and PC-esterase domain containing 1
773	ANXA6	309	0.2108	0.0398	annexin A6
774	LRP1	4035	0.2108	0.1185	low density lipoprotein receptor-related protein 1
775	SPRY2	10253	0.2107	0.0138	sprouty homolog 2 (Drosophila)
776	DOCK1	1793	0.2105	0.0331	dedicator of cytokinesis 1
777	NOV	4856	0.2105	0.0097	nephroblastoma overexpressed
778	KIF14	9928	0.2103	0.0861	kinesin family member 14
779	EPDR1	54749	0.2103	0.0081	ependymin related protein 1 (zebrafish)
780	TNFAIP1	7126	0.2102	0.0329	tumor necrosis factor, alpha-induced protein 1 (endothelial)
781	ANXA2P1	303	0.2102	0.0271	annexin A2 pseudogene 1
782	CEP170	9859	0.2101	0.0803	centrosomal protein 170kDa
783	AKT3	10000	0.2098	0.0352	v-akt murine thymoma viral oncogene homolog 3 (protein kinase B, gamma)
784	CTNNA1	1495	0.2098	0.0825	catenin (cadherin-associated protein), alpha 1, 102kDa
785	CPNE2	221184	0.2097	0.0285	copine II
786	MEIS2	4212	0.2097	0.0157	Meis homeobox 2
787	PANX1	24145	0.2096	0.0504	pannexin 1
788	AQP1	358	0.2095	0.0427	aquaporin 1 (Colton blood group)
789	SDC4	6385	0.2095	0.0246	syndecan 4
790	ENC1	8507	0.2095	0.0055	ectodermal-neural cortex 1 (with BTB-like domain)
791	SH3BGRL3	83442	0.2093	0.1035	SH3 domain binding glutamic acid-rich protein like 3
792	DEPDC1	55635	0.2089	0.0753	DEP domain containing 1
793	SLC35G2	80723	0.2088	0.0127	solute carrier family 35, member G2
794	NDC80	10403	0.2087	0.1147	NDC80 kinetochore complex component homolog (S. cerevisiae)
795	ARHGDIB	397	0.2085	0.0463	Rho GDP dissociation inhibitor (GDI) beta
796	MCFD2	90411	0.2084	0.0955	multiple coagulation factor deficiency 2
797	LDHA	3939	0.2084	0.0669	lactate dehydrogenase A
798	RHOQ	23433	0.2083	0.0576	ras homolog family member Q
799	MN1	4330	0.2082	0.0111	meningioma (disrupted in balanced translocation) 1
800	PLOD3	8985	0.2081	0.0722	procollagen-lysine, 2-oxoglutarate 5-dioxygenase 3
801	PIEZO1	9780	0.2081	0.0664	piezo-type mechanosensitive ion channel component 1
802	CD97	976	0.2081	0.0556	CD97 molecule
803	ITGB1BP1	9270	0.208	0.0719	integrin beta 1 binding protein 1
804	CENPE	1062	0.2079	0.0866	centromere protein E, 312kDa
805	PAPPA	5069	0.2077	0.0463	pregnancy-associated plasma protein A, pappalysin 1
806	NCAPG	64151	0.2077	0.1097	non-SMC condensin I complex, subunit G
807	CDH2	1000	0.2076	0.0124	cadherin 2, type 1, N-cadherin (neuronal)
808	DAP	1611	0.2076	0.0529	death-associated protein
809	LGMN	5641	0.2075	0.0219	legumain
810	RAC1	5879	0.2073	0.0742	ras-related C3 botulinum toxin substrate 1 (rho family, small GTP binding protein Rac1)
811	LRCH2	57631	0.2071	0.0237	leucine-rich repeats and calponin homology (CH) domain containing 2
812	CHIC2	26511	0.207	0.0611	cysteine-rich hydrophobic domain 2
813	C13ORF33	84935	0.2069	0.0444	chromosome 13 open reading frame 33
814	SMC4	10051	0.2068	0.1776	structural maintenance of chromosomes 4
815	GOLT1B	51026	0.2068	0.1563	golgi transport 1B
816	HSPB8	26353	0.2065	0.0196	heat shock 22kDa protein 8
817	ARHGAP21	57584	0.2063	0.024	Rho GTPase activating protein 21
818	BACE2	25825	0.2063	0.008	beta-site APP-cleaving enzyme 2
819	PTPN21	11099	0.2062	0.0441	protein tyrosine phosphatase, non-receptor type 21
820	BIRC2	329	0.2059	0.1389	baculoviral IAP repeat containing 2
821	FZD2	2535	0.2059	0.0228	frizzled family receptor 2
822	ARHGEF40	55701	0.2058	0.0294	Rho guanine nucleotide exchange factor (GEF) 40
823	PLXDC2	84898	0.2058	0.0295	plexin domain containing 2
824	FAM129B	64855	0.2055	0.0769	family with sequence similarity 129, member B
825	CITED2	10370	0.2055	0.0178	Cbp/p300-interacting transactivator, with Glu/Asp-rich carboxy-terminal domain, 2
826	ENPP2	5168	0.2055	0.0251	ectonucleotide pyrophosphatase/phosphodiesterase 2
827	RBPMS	11030	0.2054	0.021	RNA binding protein with multiple splicing
828	BST1	683	0.2054	0.0203	bone marrow stromal cell antigen 1
829	NUSAP1	51203	0.2052	0.1043	nucleolar and spindle associated protein 1
830	SSR3	6747	0.2049	0.064	signal sequence receptor, gamma (translocon-associated protein gamma)
831	CDH5	1003	0.2047	0.0217	cadherin 5, type 2 (vascular endothelium)
832	SH3RF1	57630	0.2047	0.014	SH3 domain containing ring finger 1
833	PLSCR3	57048	0.2047	0.0312	phospholipid scramblase 3
834	HEPH	9843	0.2046	0.02	hephaestin
835	GNA12	2768	0.2046	0.0163	guanine nucleotide binding protein (G protein) alpha 12
836	MTHFD1L	25902	0.2045	0.0296	methylenetetrahydrofolate dehydrogenase (NADP+ dependent) 1-like
837	SLC31A2	1318	0.2045	0.0591	solute carrier family 31 (copper transporters), member 2
838	TGFBR1	7046	0.2045	0.0413	transforming growth factor, beta receptor 1
839	MYO5A	4644	0.2044	0.0556	myosin VA (heavy chain 12, myoxin)
840	OGFRL1	79627	0.2044	0.0228	opioid growth factor receptor-like 1
841	RHOBTB1	9886	0.2043	0.0173	Rho-related BTB domain containing 1
842	ADAM19	8728	0.2043	0.0359	ADAM metallopeptidase domain 19
843	IL8	3576	0.2043	0.0356	interleukin 8
844	CCDC99	54908	0.2042	0.1501	coiled-coil domain containing 99
845	FLI1	2313	0.2042	0.0514	Friend leukemia virus integration 1
846	MPRIP	23164	0.2041	0.0228	myosin phosphatase Rho interacting protein
847	CDR2	1039	0.2039	0.0177	cerebellar degeneration-related protein 2, 62kDa
848	DOCK10	55619	0.2036	0.045	dedicator of cytokinesis 10
849	ADAMTS2	9509	0.2035	0.1151	ADAM metallopeptidase with thrombospondin type 1 motif, 2
850	CFI	3426	0.2034	0.0246	complement factor I
851	NFIL3	4783	0.2033	0.0441	nuclear factor, interleukin 3 regulated
852	CXCR7	57007	0.2032	0.0091	chemokine (C-X-C motif) receptor 7
853	PPP1R15A	23645	0.203	0.0677	protein phosphatase 1, regulatory subunit 15A
854	GNAI3	2773	0.2029	0.1913	guanine nucleotide binding protein (G protein), alpha inhibiting activity polypeptide 3
855	ITGB1	3688	0.2029	0.0197	integrin, beta 1 (fibronectin receptor, beta polypeptide, antigen CD29 includes MDF2, MSK12)
856	AIDA	64853	0.2027	0.1066	axin interactor, dorsalization associated
857	RELL1	768211	0.2026	0.0134	RELT-like 1
858	ST5	6764	0.2025	0.0376	suppression of tumorigenicity 5
859	SGTB	54557	0.2023	0.058	small glutamine-rich tetratricopeptide repeat (TPR)-containing, beta
860	BICD2	23299	0.2021	0.0344	bicaudal D homolog 2 (Drosophila)
861	S1PR3	1903	0.2021	0.0107	sphingosine-1-phosphate receptor 3
862	NRP2	8828	0.2021	0.0634	neuropilin 2
863	ALCAM	214	0.2019	0.0155	activated leukocyte cell adhesion molecule
864	CEBPB	1051	0.2018	0.0551	CCAAT/enhancer binding protein (C/EBP), beta
865	CAMSAP2	23271	0.2018	0.0949	calmodulin regulated spectrin-associated protein family, member 2
866	SLC20A1	6574	0.2015	0.0375	solute carrier family 20 (phosphate transporter), member 1
867	ARSB	411	0.2015	0.0282	arylsulfatase B
868	PPAPDC1A	196051	0.2014	0.0101	phosphatidic acid phosphatase type 2 domain containing 1A
869	MKI67	4288	0.2014	0.0842	antigen identified by monoclonal antibody Ki-67
870	EIF5A2	56648	0.2013	0.021	eukaryotic translation initiation factor 5A2
871	RACGAP1	29127	0.2013	0.1263	Rac GTPase activating protein 1
872	SURF4	6836	0.2012	0.087	surfeit 4
873	PLP2	5355	0.2011	0.0402	proteolipid protein 2 (colonic epithelium-enriched)
874	HSPA13	6782	0.201	0.1747	heat shock protein 70kDa family, member 13
875	ANKRD13A	88455	0.201	0.0434	ankyrin repeat domain 13A
876	CARD6	84674	0.2009	0.0523	caspase recruitment domain family, member 6
877	ACTR2	10097	0.2008	0.1402	ARP2 actin-related protein 2 homolog (yeast)
878	ENAH	55740	0.2008	0.0276	enabled homolog (Drosophila)
879	CAPZB	832	0.2007	0.093	capping protein (actin filament) muscle Z-line, beta
880	GBP3	2635	0.2007	0.0472	guanylate binding protein 3
881	SPSB1	80176	0.2006	0.0393	splA/ryanodine receptor domain and SOCS box containing 1
882	ZBTB38	253461	0.2005	0.0518	zinc finger and BTB domain containing 38
883	QSOX1	5768	0.2003	0.0519	quiescin Q6 sulfhydryl oxidase 1
884	SGOL2	151246	0.2002	0.1216	shugoshin-like 2 (S. pombe)
885	SFRP4	6424	0.2002	0.0385	secreted frizzled-related protein 4
886	MBNL2	10150	0.2002	0.0692	muscleblind-like splicing regulator 2
887	NDN	4692	0.2001	0.0181	necdin homolog (mouse)
888	ARFGAP3	26286	0.2001	0.1217	ADP-ribosylation factor GTPase activating protein 3
889	METRNL	284207	0.2001	0.0468	meteorin, glial cell differentiation regulator-like
890	TTL	150465	0.2001	0.0435	tubulin tyrosine ligase
891	ABL2	27	0.2	0.0291	v-abl Abelson murine leukemia viral oncogene homolog 2
892	PHLDB1	23187	0.1998	0.0654	pleckstrin homology-like domain, family B, member 1
893	EGR1	1958	0.1997	0.0153	early growth response 1
894	SSFA2	6744	0.1997	0.107	sperm specific antigen 2
895	TTK	7272	0.1993	0.1159	TTK protein kinase
896	TGOLN2	10618	0.1991	0.0701	trans-golgi network protein 2
897	TIPARP	25976	0.1991	0.0495	TCDD-inducible poly(ADP-ribose) polymerase
898	CDKN1A	1026	0.199	0.0636	cyclin-dependent kinase inhibitor 1A (p21, Cip1)
899	EHD1	10938	0.199	0.0713	EH-domain containing 1
900	P4HA1	5033	0.1989	0.0414	prolyl 4-hydroxylase, alpha polypeptide I
901	OSTM1	28962	0.1989	0.1467	osteopetrosis associated transmembrane protein 1
902	CD58	965	0.1987	0.0896	CD58 molecule
903	CCDC109B	55013	0.1987	0.039	coiled-coil domain containing 109B
904	KLHL29	114818	0.1985	0.0085	kelch-like 29 (Drosophila)
905	TCP11L1	55346	0.1985	0.0156	t-complex 11 (mouse)-like 1
906	ITGA4	3676	0.1981	0.035	integrin, alpha 4 (antigen CD49D, alpha 4 subunit of VLA-4 receptor)
907	ID3	3399	0.1981	0.0076	inhibitor of DNA binding 3, dominant negative helix-loop-helix protein
908	LRIG3	121227	0.1981	0.0145	leucine-rich repeats and immunoglobulin-like domains 3
909	HECW2	57520	0.198	0.0112	HECT, C2 and WW domain containing E3 ubiquitin protein ligase 2
910	GUCY1B3	2983	0.1979	0.0181	guanylate cyclase 1, soluble, beta 3
911	SNX6	58533	0.1979	0.1221	sorting nexin 6
912	JAM2	58494	0.1978	0.0468	junctional adhesion molecule 2
913	KIAA1199	57214	0.1978	0.0181	KIAA1199
914	MAML2	84441	0.1977	0.0314	mastermind-like 2 (Drosophila)
915	FBN2	2201	0.1975	0.0052	fibrillin 2
916	PYGL	5836	0.1975	0.0189	phosphorylase, glycogen, liver
917	PTPRE	5791	0.1974	0.06	protein tyrosine phosphatase, receptor type, E
918	2002-09-01	4735	0.1973	0.1485	septin 2
919	BCAP29	55973	0.1973	0.0872	B-cell receptor-associated protein 29
920	CDK14	5218	0.1972	0.0182	cyclin-dependent kinase 14
921	SULF2	55959	0.1972	0.0211	sulfatase 2
922	CDC20	991	0.1971	0.1102	cell division cycle 20 homolog (S. cerevisiae)
923	RGCC	28984	0.1971	0.0118	regulator of cell cycle
924	PRCP	5547	0.1969	0.0787	prolylcarboxypeptidase (angiotensinase C)
925	ARMCX1	51309	0.1967	0.0392	armadillo repeat containing, X-linked 1
926	PLSCR1	5359	0.1966	0.097	phospholipid scramblase 1
927	TES	26136	0.1964	0.0209	testis derived transcript (3 LIM domains)
928	GALNTL2	117248	0.1964	0.0474	UDP-N-acetyl-alpha-D-galactosamine:polypeptide N-acetylgalactosaminyltransferase-like 2
929	TSC22D2	9819	0.1964	0.0582	TSC22 domain family, member 2
930	SCARA3	51435	0.1963	0.0208	scavenger receptor class A, member 3
931	APP	351	0.1962	0.0409	amyloid beta (A4) precursor protein
932	PPP1R3C	5507	0.1962	0.0285	protein phosphatase 1, regulatory subunit 3C
933	ARNTL2	56938	0.1961	0.0323	aryl hydrocarbon receptor nuclear translocator-like 2
934	CCNB1	891	0.196	0.1426	cyclin B1
935	CEBPD	1052	0.196	0.0454	CCAAT/enhancer binding protein (C/EBP), delta
936	STEAP1	26872	0.1959	0.013	six transmembrane epithelial antigen of the prostate 1
937	JOSD1	9929	0.1959	0.0488	Josephin domain containing 1
938	RNF217	154214	0.1958	0.0125	ring finger protein 217
939	CXCL2	2920	0.1956	0.0295	chemokine (C-X-C motif) ligand 2
940	KPNA2	3838	0.1955	0.1579	karyopherin alpha 2 (RAG cohort 1, importin alpha 1)
941	RALB	5899	0.1955	0.0624	v-ral simian leukemia viral oncogene homolog B (ras related; GTP binding protein)
942	LOC375295	375295	0.1954	0.0059	uncharacterized LOC375295
943	CYTH3	9265	0.1953	0.0292	cytohesin 3
944	MTMR2	8898	0.1952	0.094	myotubularin related protein 2
945	CCNB2	9133	0.1952	0.1016	cyclin B2
946	CAPZA2	830	0.1951	0.1914	capping protein (actin filament) muscle Z-line, alpha 2
947	SELM	140606	0.195	0.0594	selenoprotein M
948	GATA6	2627	0.195	0.0062	GATA binding protein 6
949	RNF11	26994	0.1947	0.1442	ring finger protein 11
950	CCBE1	147372	0.1946	0.0174	collagen and calcium binding EGF domains 1
951	TXNDC5	81567	0.1946	0.0169	thioredoxin domain containing 5 (endoplasmic reticulum)
952	ATP8B1	5205	0.1946	0.016	ATPase, aminophospholipid transporter, class I, type 8B, member 1
953	PFKFB3	5209	0.1945	0.0238	6-phosphofructo-2-kinase/fructose-2,6-biphosphatase 3
954	GNB1	2782	0.1944	0.0917	guanine nucleotide binding protein (G protein), beta polypeptide 1
955	ADAM10	102	0.1944	0.1494	ADAM metallopeptidase domain 10
956	UBE2E2	7325	0.1943	0.0194	ubiquitin-conjugating enzyme E2E 2
957	FUT11	170384	0.1942	0.0113	fucosyltransferase 11 (alpha (1,3) fucosyltransferase)
958	SPG20	23111	0.1941	0.0987	spastic paraplegia 20 (Troyer syndrome)
959	ADCY7	113	0.1941	0.0477	adenylate cyclase 7
960	LAMP2	3920	0.194	0.1676	lysosomal-associated membrane protein 2
961	C14ORF149	112849	0.1939	0.0155	chromosome 14 open reading frame 149
962	LXN	56925	0.1939	0.0278	latexin
963	IGFBP5	3488	0.1939	0.0637	insulin-like growth factor binding protein 5
964	CD302	9936	0.1939	0.053	CD302 molecule
965	ACTC1	70	0.1938	0.014	actin, alpha, cardiac muscle 1
966	LEPR	3953	0.1937	0.0589	leptin receptor
967	NPC2	10577	0.1936	0.0857	Niemann-Pick disease, type C2
968	SNAPC1	6617	0.1935	0.0399	small nuclear RNA activating complex, polypeptide 1, 43kDa
969	ABLIM3	22885	0.1935	0.0319	actin binding LIM protein family, member 3
970	CCDC88A	55704	0.1934	0.0566	coiled-coil domain containing 88A
971	ITGA11	22801	0.1934	0.0879	integrin, alpha 11
972	GPR126	57211	0.1934	0.0095	G protein-coupled receptor 126
973	PTGER4	5734	0.1933	0.022	prostaglandin E receptor 4 (subtype EP4)
974	FCHSD2	9873	0.1932	0.0834	FCH and double SH3 domains 2
975	TSPAN2	10100	0.1932	0.0143	tetraspanin 2
976	SVIL	6840	0.1931	0.0317	supervillin
977	MT1E	4493	0.1931	0.0088	metallothionein 1E
978	LOXL3	84695	0.1931	0.0232	lysyl oxidase-like 3
979	SLC39A13	91252	0.1929	0.0726	solute carrier family 39 (zinc transporter), member 13
980	MMP1	4312	0.1928	0.0136	matrix metallopeptidase 1 (interstitial collagenase)
981	NCF2	4688	0.1926	0.0638	neutrophil cytosolic factor 2
982	ACO1	48	0.1926	0.0296	aconitase 1, soluble
983	BNIP3L	665	0.1924	0.0904	BCL2/adenovirus E1B 19kDa interacting protein 3-like
984	ATXN1	6310	0.1923	0.0903	ataxin 1
985	TUBB	203068	0.1922	0.1381	tubulin, beta class I
986	PTGFR	5737	0.1921	0.0144	prostaglandin F receptor (FP)
987	ROR1	4919	0.192	0.0219	receptor tyrosine kinase-like orphan receptor 1
988	SKAP2	8935	0.1918	0.0967	src kinase associated phosphoprotein 2
989	CSPG4	1464	0.1917	0.032	chondroitin sulfate proteoglycan 4
990	TMED7	51014	0.1917	0.22	transmembrane emp24 protein transport domain containing 7
991	C10ORF54	64115	0.1916	0.0886	chromosome 10 open reading frame 54
992	DUSP14	11072	0.1916	0.0205	dual specificity phosphatase 14
993	FMNL2	114793	0.1916	0.0259	formin-like 2
994	MEF2A	4205	0.1915	0.104	myocyte enhancer factor 2A
995	ABCA1	19	0.1911	0.0569	ATP-binding cassette, sub-family A (ABC1), member 1
996	SERTAD2	9792	0.191	0.0415	SERTA domain containing 2
997	NCKAP1	10787	0.191	0.1224	NCK-associated protein 1
998	CTSC	1075	0.1908	0.0558	cathepsin C
999	NEURL1B	54492	0.1908	0.0138	neuralized homolog 1B (Drosophila)
1000	SERINC1	57515	0.1906	0.2148	serine incorporator 1
1001	IL1RAP	3556	0.1906	0.0263	interleukin 1 receptor accessory protein
1002	KIF5B	3799	0.1905	0.154	kinesin family member 5B
1003	C5ORF23	79614	0.1904	0.0171	chromosome 5 open reading frame 23
1004	SYNE1	23345	0.1903	0.0548	spectrin repeat containing, nuclear envelope 1
1005	LGALS3	3958	0.1903	0.0523	lectin, galactoside-binding, soluble, 3
1006	TMBIM1	64114	0.1902	0.0853	transmembrane BAX inhibitor motif containing 1
1007	LIPA	3988	0.1901	0.1081	lipase A, lysosomal acid, cholesterol esterase
1008	SLC2A10	81031	0.19	0.0313	solute carrier family 2 (facilitated glucose transporter), member 10
1009	ATP13A3	79572	0.1899	0.1056	ATPase type 13A3
1010	LEPREL1	55214	0.1899	0.0171	leprecan-like 1
1011	PKM	5315	0.1898	0.1125	pyruvate kinase, muscle
1012	LRRC17	10234	0.1896	0.0265	leucine rich repeat containing 17
1013	GINM1	116254	0.1894	0.0989	glycoprotein integral membrane 1
1014	PDLIM1	9124	0.1894	0.0147	PDZ and LIM domain 1
1015	SYNM	23336	0.1893	0.0141	synemin, intermediate filament protein
1016	TMEM2	23670	0.189	0.0317	transmembrane protein 2
1017	FOXM1	2305	0.189	0.1031	forkhead box M1
1018	TMEM184B	25829	0.1889	0.0571	transmembrane protein 184B
1019	PLAC9	219348	0.1888	0.044	placenta-specific 9
1020	AP2M1	1173	0.1887	0.1305	adaptor-related protein complex 2, mu 1 subunit
1021	TUSC3	7991	0.1886	0.0159	tumor suppressor candidate 3
1022	BTG3	10950	0.1885	0.0436	BTG family, member 3
1023	PEAK1	79834	0.1884	0.0594	NKF3 kinase family member
1024	PFN1	5216	0.1883	0.122	profilin 1
1025	FRMD4A	55691	0.1883	0.0103	FERM domain containing 4A
1026	UBE2C	11065	0.1882	0.0846	ubiquitin-conjugating enzyme E2C
1027	DOCK11	139818	0.1879	0.0918	dedicator of cytokinesis 11
1028	CMTM6	54918	0.1878	0.1111	CKLF-like MARVEL transmembrane domain containing 6
1029	PLEKHO2	80301	0.1878	0.0957	pleckstrin homology domain containing, family O member 2
1030	HSPA2	3306	0.1878	0.0068	heat shock 70kDa protein 2
1031	SOGA2	23255	0.1877	0.0063	SOGA family member 2
1032	SRGAP1	57522	0.1877	0.0313	SLIT-ROBO Rho GTPase activating protein 1
1033	ABCA8	10351	0.1876	0.0405	ATP-binding cassette, sub-family A (ABC1), member 8
1034	SGMS1	259230	0.1875	0.1507	sphingomyelin synthase 1
1035	ELF4	2000	0.1874	0.0588	E74-like factor 4 (ets domain transcription factor)
1036	LIF	3976	0.1874	0.0374	leukemia inhibitory factor
1037	SYNPO	11346	0.1872	0.0947	synaptopodin
1038	B3GALTL	145173	0.1871	0.0254	beta 1,3-galactosyltransferase-like
1039	COX7A1	1346	0.1871	0.0462	cytochrome c oxidase subunit VIIa polypeptide 1 (muscle)
1040	CENPA	1058	0.187	0.0896	centromere protein A
1041	ROBO1	6091	0.1869	0.0202	roundabout, axon guidance receptor, homolog 1 (Drosophila)
1042	FMOD	2331	0.1869	0.0574	fibromodulin
1043	FTL	2512	0.1868	0.0669	ferritin, light polypeptide
1044	PDGFA	5154	0.1868	0.0098	platelet-derived growth factor alpha polypeptide
1045	MORC4	79710	0.1867	0.0129	MORC family CW-type zinc finger 4
1046	MYL12B	103910	0.1867	0.0911	myosin, light chain 12B, regulatory
1047	LOC100127983	100127983	0.1866	0.0108	uncharacterized LOC100127983
1048	FGF7	2252	0.1864	0.024	fibroblast growth factor 7
1049	GJC1	10052	0.1862	0.0406	gap junction protein, gamma 1, 45kDa
1050	TUBB2A	7280	0.1862	0.0257	tubulin, beta 2A class IIa
1051	TRIP13	9319	0.1861	0.1326	thyroid hormone receptor interactor 13
1052	CDC42BPA	8476	0.1861	0.0453	CDC42 binding protein kinase alpha (DMPK-like)
1053	PON2	5445	0.186	0.0707	paraoxonase 2
1054	SEMA5A	9037	0.1858	0.0427	sema domain, seven thrombospondin repeats (type 1 and type 1-like), transmembrane domain (TM) and short cytoplasmic domain, (semaphorin) 5A
1055	F13A1	2162	0.1858	0.0385	coagulation factor XIII, A1 polypeptide
1056	TENC1	23371	0.1858	0.1065	tensin like C1 domain containing phosphatase (tensin 2)
1057	SLK	9748	0.1855	0.2083	STE20-like kinase
1058	C11ORF24	53838	0.1855	0.0677	chromosome 11 open reading frame 24
1059	KIAA0101	9768	0.1854	0.1128	KIAA0101
1060	RCAN2	10231	0.1854	0.0448	regulator of calcineurin 2
1061	UTRN	7402	0.1853	0.0578	utrophin
1062	ANPEP	290	0.1853	0.028	alanyl (membrane) aminopeptidase
1063	NECAP2	55707	0.1853	0.0903	NECAP endocytosis associated 2
1064	PTPRK	5796	0.1852	0.048	protein tyrosine phosphatase, receptor type, K
1065	SOCS3	9021	0.1852	0.0704	suppressor of cytokine signaling 3
1066	FGFR1	2260	0.1851	0.0329	fibroblast growth factor receptor 1
1067	IL15	3600	0.1849	0.0537	interleukin 15
1068	TCF19	6941	0.1848	0.0703	transcription factor 19
1069	B2M	567	0.1848	0.1137	beta-2-microglobulin
1070	TXNRD1	7296	0.1846	0.0669	thioredoxin reductase 1
1071	RNASE4	6038	0.1845	0.0887	ribonuclease, RNase A family, 4
1072	CENPW	387103	0.1845	0.1213	centromere protein W
1073	GGT5	2687	0.1845	0.0937	gamma-glutamyltransferase 5
1074	RPS6KA2	6196	0.1844	0.0513	ribosomal protein S6 kinase, 90kDa, polypeptide 2
1075	APOBEC3B	9582	0.1844	0.0287	apolipoprotein B mRNA editing enzyme, catalytic polypeptide-like 3B
1076	FOXF2	2295	0.1844	0.0192	forkhead box F2
1077	RBM7	10179	0.1844	0.192	RNA binding motif protein 7
1078	CRYBG3	131544	0.1843	0.0594	beta-gamma crystallin domain containing 3
1079	PABPC4L	132430	0.1842	0.0144	poly(A) binding protein, cytoplasmic 4-like
1080	TXNDC15	79770	0.184	0.1066	thioredoxin domain containing 15
1081	PTGS1	5742	0.184	0.0255	prostaglandin-endoperoxide synthase 1 (prostaglandin G/H synthase and cyclooxygenase)
1082	PCGF5	84333	0.1838	0.1505	polycomb group ring finger 5
1083	KDSR	2531	0.1837	0.0904	3-ketodihydrosphingosine reductase
1084	ARL2BP	23568	0.1837	0.0522	ADP-ribosylation factor-like 2 binding protein
1085	EPB41L3	23136	0.1837	0.0283	erythrocyte membrane protein band 4.1-like 3
1086	C3	718	0.1837	0.0525	complement component 3
1087	DBN1	1627	0.1835	0.0436	drebrin 1
1088	DUSP5	1847	0.1835	0.042	dual specificity phosphatase 5
1089	SGIP1	84251	0.1834	0.0278	SH3-domain GRB2-like (endophilin) interacting protein 1
1090	BUB1B	701	0.1833	0.1291	budding uninhibited by benzimidazoles 1 homolog beta (yeast)
1091	ARCN1	372	0.1833	0.1677	archain 1
1092	ARHGEF17	9828	0.1831	0.0995	Rho guanine nucleotide exchange factor (GEF) 17
1093	EHBP1	23301	0.1831	0.0738	EH domain binding protein 1
1094	MRVI1	10335	0.183	0.0586	murine retrovirus integration site 1 homolog
1095	SAMD9L	219285	0.183	0.0878	sterile alpha motif domain containing 9-like
1096	EGR2	1959	0.1829	0.0231	early growth response 2
1097	PCOLCE2	26577	0.1829	0.0061	procollagen C-endopeptidase enhancer 2
1098	CH25H	9023	0.1828	0.022	cholesterol 25-hydroxylase
1099	FGF1	2246	0.1827	0.0623	fibroblast growth factor 1 (acidic)
1100	PDZRN3	23024	0.1827	0.0248	PDZ domain containing ring finger 3
1101	LOXL4	84171	0.1826	0.0304	lysyl oxidase-like 4
1102	ANKRD50	57182	0.1826	0.0702	ankyrin repeat domain 50
1103	DAAM2	23500	0.1826	0.0574	dishevelled associated activator of morphogenesis 2
1104	ERI1	90459	0.1825	0.1527	exoribonuclease 1
1105	HDGFRP3	50810	0.1825	0.0513	hepatoma-derived growth factor, related protein 3
1106	HLX	3142	0.1825	0.0448	H2.0-like homeobox
1107	CSF1R	1436	0.1825	0.0736	colony stimulating factor 1 receptor
1108	ECSCR	641700	0.1823	0.0414	endothelial cell surface expressed chemotaxis and apoptosis regulator
1109	IER5	51278	0.1823	0.0279	immediate early response 5
1110	SCARB2	950	0.1822	0.138	scavenger receptor class B, member 2
1111	ANXA4	307	0.182	0.1259	annexin A4
1112	SMC2	10592	0.1819	0.2102	structural maintenance of chromosomes 2
1113	OSBPL3	26031	0.1818	0.0291	oxysterol binding protein-like 3
1114	DUSP6	1848	0.1817	0.0314	dual specificity phosphatase 6
1115	HS3ST3A1	9955	0.1817	0.011	heparan sulfate (glucosamine) 3-O-sulfotransferase 3A1
1116	CCNYL1	151195	0.1816	0.0778	cyclin Y-like 1
1117	RRBP1	6238	0.1815	0.0776	ribosome binding protein 1 homolog 180kDa (dog)
1118	CHST15	51363	0.1815	0.0408	carbohydrate (N-acetylgalactosamine 4-sulfate 6-O) sulfotransferase 15
1119	BMP2K	55589	0.1814	0.0528	BMP2 inducible kinase
1120	TTC28	23331	0.1814	0.0551	tetratricopeptide repeat domain 28
1121	HJURP	55355	0.1814	0.0937	Holliday junction recognition protein
1122	PID1	55022	0.1813	0.017	phosphotyrosine interaction domain containing 1
1123	PLCE1	51196	0.1813	0.0207	phospholipase C, epsilon 1
1124	OAT	4942	0.1813	0.0964	ornithine aminotransferase
1125	PRKD3	23683	0.1813	0.1606	protein kinase D3
1126	ATP6AP2	10159	0.1811	0.1944	ATPase, H+ transporting, lysosomal accessory protein 2
1127	OSBPL8	114882	0.181	0.1678	oxysterol binding protein-like 8
1128	CD14	929	0.181	0.0805	CD14 molecule
1129	CDCA2	157313	0.181	0.0981	cell division cycle associated 2
1130	SERPINF1	5176	0.1809	0.0379	serpin peptidase inhibitor, clade F (alpha-2 antiplasmin, pigment epithelium derived factor), member 1
1131	COL18A1	80781	0.1809	0.0513	collagen, type XVIII, alpha 1
1132	S100A2	6273	0.1808	0.0253	S100 calcium binding protein A2
1133	MAP1LC3B	81631	0.1808	0.1011	microtubule-associated protein 1 light chain 3 beta
1134	LUZP1	7798	0.1808	0.0306	leucine zipper protein 1
1135	SPC25	57405	0.1807	0.1287	SPC25, NDC80 kinetochore complex component, homolog (S. cerevisiae)
1136	CXCL1	2919	0.1805	0.0303	chemokine (C-X-C motif) ligand 1 (melanoma growth stimulating activity, alpha)
1137	CCDC71L	168455	0.1804	0.0218	coiled-coil domain containing 71-like
1138	SH3BGRL	6451	0.1804	0.1714	SH3 domain binding glutamic acid-rich protein like
1139	FADS3	3995	0.1802	0.0416	fatty acid desaturase 3
1140	ERBB2IP	55914	0.1802	0.2321	erbb2 interacting protein
1141	TRIM6	117854	0.1801	0.0095	tripartite motif containing 6
1142	KPNA4	3840	0.1799	0.1672	karyopherin alpha 4 (importin alpha 3)
1143	TMEM55A	55529	0.1799	0.0905	transmembrane protein 55A
1144	PGM2	55276	0.1799	0.152	phosphoglucomutase 2
1145	SCRN1	9805	0.1798	0.0281	secernin 1
1146	EVI2A	2123	0.1798	0.0638	ecotropic viral integration site 2A
1147	NCAPG2	54892	0.1798	0.1392	non-SMC condensin II complex, subunit G2
1148	BUB1	699	0.1797	0.118	budding uninhibited by benzimidazoles 1 homolog (yeast)
1149	GPR176	11245	0.1796	0.0225	G protein-coupled receptor 176
1150	EEA1	8411	0.1795	0.1289	early endosome antigen 1
1151	LRP10	26020	0.1795	0.1497	low density lipoprotein receptor-related protein 10
1152	PPP2R3A	5523	0.1794	0.0489	protein phosphatase 2, regulatory subunit B'', alpha
1153	LRRFIP1	9208	0.1793	0.0669	leucine rich repeat (in FLII) interacting protein 1
1154	LRRC59	55379	0.1793	0.1255	leucine rich repeat containing 59
1155	PDCD1LG2	80380	0.1793	0.0544	programmed cell death 1 ligand 2
1156	CFL1	1072	0.1792	0.1172	cofilin 1 (non-muscle)
1157	IRS1	3667	0.1791	0.0142	insulin receptor substrate 1
1158	TSPAN5	10098	0.1791	0.008	tetraspanin 5
1159	PGM3	5238	0.179	0.0966	phosphoglucomutase 3
1160	RNF145	153830	0.1789	0.0304	ring finger protein 145
1161	CLIP1	6249	0.1789	0.148	CAP-GLY domain containing linker protein 1
1162	CREB5	9586	0.1789	0.0241	cAMP responsive element binding protein 5
1163	PDIA5	10954	0.1787	0.0366	protein disulfide isomerase family A, member 5
1164	ARHGAP10	79658	0.1786	0.0085	Rho GTPase activating protein 10
1165	SKA2	348235	0.1784	0.122	spindle and kinetochore associated complex subunit 2
1166	TMEM165	55858	0.1784	0.0872	transmembrane protein 165
1167	RAD51AP1	10635	0.1783	0.1582	RAD51 associated protein 1
1168	KIAA1524	57650	0.1782	0.1289	KIAA1524
1169	PECAM1	5175	0.1778	0.0658	platelet/endothelial cell adhesion molecule 1
1170	PHF19	26147	0.1778	0.0942	PHD finger protein 19
1171	JUNB	3726	0.1778	0.0805	jun B proto-oncogene
1172	CDC42EP1	11135	0.1776	0.0724	CDC42 effector protein (Rho GTPase binding) 1
1173	RBM24	221662	0.1773	0.0111	RNA binding motif protein 24
1174	SH3KBP1	30011	0.1773	0.0384	SH3-domain kinase binding protein 1
1175	RUNX1T1	862	0.1772	0.0578	runt-related transcription factor 1; translocated to, 1 (cyclin D-related)
1176	SYT11	23208	0.1772	0.0397	synaptotagmin XI
1177	SPOCD1	90853	0.177	0.0418	SPOC domain containing 1
1178	SNX3	8724	0.177	0.118	sorting nexin 3
1179	HIATL1	84641	0.1769	0.1328	hippocampus abundant transcript-like 1
1180	PXN	5829	0.1769	0.063	paxillin
1181	G0S2	50486	0.1768	0.0229	G0/G1switch 2
1182	CSGALNACT1	55790	0.1768	0.0334	chondroitin sulfate N-acetylgalactosaminyltransferase 1
1183	GCLM	2730	0.1768	0.0705	glutamate-cysteine ligase, modifier subunit
1184	MYO10	4651	0.1764	0.0175	myosin X
1185	EVI5	7813	0.1763	0.1091	ecotropic viral integration site 5
1186	VANGL1	81839	0.1762	0.0277	vang-like 1 (van gogh, Drosophila)
1187	MALT1	10892	0.1762	0.0863	mucosa associated lymphoid tissue lymphoma translocation gene 1
1188	PHC2	1912	0.176	0.0581	polyhomeotic homolog 2 (Drosophila)
1189	MEF2C	4208	0.176	0.0557	myocyte enhancer factor 2C
1190	TRIP6	7205	0.1759	0.0463	thyroid hormone receptor interactor 6
1191	PFKP	5214	0.1759	0.0586	phosphofructokinase, platelet
1192	DEK	7913	0.1759	0.2456	DEK oncogene
1193	ARHGAP1	392	0.1758	0.0913	Rho GTPase activating protein 1
1194	OLR1	4973	0.1757	0.0187	oxidized low density lipoprotein (lectin-like) receptor 1
1195	AKR1B1	231	0.1756	0.0429	aldo-keto reductase family 1, member B1 (aldose reductase)
1196	MGAT2	4247	0.1756	0.1211	mannosyl (alpha-1,6-)-glycoprotein beta-1,2-N-acetylglucosaminyltransferase
1197	C9ORF3	84909	0.1756	0.012	chromosome 9 open reading frame 3
1198	HMOX1	3162	0.1755	0.0553	heme oxygenase (decycling) 1
1199	NBL1	4681	0.1754	0.0513	neuroblastoma, suppression of tumorigenicity 1
1200	TGFBR3	7049	0.1754	0.0351	transforming growth factor, beta receptor III
1201	MBOAT2	129642	0.1754	0.0172	membrane bound O-acyltransferase domain containing 2
1202	PQLC3	130814	0.1754	0.1271	PQ loop repeat containing 3
1203	RAP1A	5906	0.1754	0.1482	RAP1A, member of RAS oncogene family
1204	IFI44	10561	0.1752	0.0654	interferon-induced protein 44
1205	BDNF	627	0.1751	0.0146	brain-derived neurotrophic factor
1206	VMP1	81671	0.175	0.1081	vacuole membrane protein 1
1207	WIPI1	55062	0.1748	0.0792	WD repeat domain, phosphoinositide interacting 1
1208	PDPN	10630	0.1747	0.0324	podoplanin
1209	ZC3H12C	85463	0.1747	0.0695	zinc finger CCCH-type containing 12C
1210	MICA	4276	0.1747	0.0112	MHC class I polypeptide-related sequence A
1211	STAG1	10274	0.1747	0.237	stromal antigen 1
1212	GULP1	51454	0.1745	0.0333	GULP, engulfment adaptor PTB domain containing 1
1213	HOMER3	9454	0.1744	0.0536	homer homolog 3 (Drosophila)
1214	ADAMTS9	56999	0.1744	0.0213	ADAM metallopeptidase with thrombospondin type 1 motif, 9
1215	SPAG9	9043	0.1742	0.1568	sperm associated antigen 9
1216	GPSM2	29899	0.1742	0.0702	G-protein signaling modulator 2
1217	IRAK3	11213	0.1741	0.0498	interleukin-1 receptor-associated kinase 3
1218	RHOB	388	0.1741	0.0341	ras homolog family member B
1219	KIF18A	81930	0.174	0.1223	kinesin family member 18A
1220	OXTR	5021	0.1736	0.0077	oxytocin receptor
1221	BCL10	8915	0.1734	0.1099	B-cell CLL/lymphoma 10
1222	DTL	51514	0.1734	0.1384	denticleless E3 ubiquitin protein ligase homolog (Drosophila)
1223	PTPLAD2	401494	0.1732	0.0537	protein tyrosine phosphatase-like A domain containing 2
1224	VKORC1	79001	0.1731	0.1075	vitamin K epoxide reductase complex, subunit 1
1225	ZFP36	7538	0.1731	0.0878	zinc finger protein 36, C3H type, homolog (mouse)
1226	TCEAL7	56849	0.173	0.0284	transcription elongation factor A (SII)-like 7
1227	FYN	2534	0.173	0.0607	FYN oncogene related to SRC, FGR, YES
1228	RB1	5925	0.173	0.1722	retinoblastoma 1
1229	RARRES2	5919	0.173	0.0446	retinoic acid receptor responder (tazarotene induced) 2
1230	FCHO2	115548	0.1729	0.1626	FCH domain only 2
1231	SPRY4	81848	0.1729	0.0294	sprouty homolog 4 (Drosophila)
1232	DPH3	285381	0.1729	0.1702	DPH3, KTI11 homolog (S. cerevisiae)
1233	FKBP10	60681	0.1726	0.0554	FK506 binding protein 10, 65 kDa
1234	PRR5L	79899	0.1726	0.013	proline rich 5 like
1235	ETS2	2114	0.1725	0.0316	v-ets erythroblastosis virus E26 oncogene homolog 2 (avian)
1236	SUSD1	64420	0.1725	0.0365	sushi domain containing 1
1237	TMEM50A	23585	0.1724	0.1455	transmembrane protein 50A
1238	TFDP1	7027	0.1724	0.1226	transcription factor Dp-1
1239	RAB11FIP5	26056	0.1724	0.0592	RAB11 family interacting protein 5 (class I)
1240	MAPK1	5594	0.1724	0.1299	mitogen-activated protein kinase 1
1241	KCNJ8	3764	0.1723	0.0466	potassium inwardly-rectifying channel, subfamily J, member 8
1242	EIF2AK4	440275	0.1722	0.1116	eukaryotic translation initiation factor 2 alpha kinase 4
1243	MTMR6	9107	0.1722	0.2124	myotubularin related protein 6
1244	HECTD2	143279	0.1722	0.0916	HECT domain containing E3 ubiquitin protein ligase 2
1245	FAM57A	79850	0.1721	0.0304	family with sequence similarity 57, member A
1246	KIAA1279	26128	0.1721	0.2134	KIAA1279
1247	CPNE8	144402	0.1721	0.0415	copine VIII
1248	RGS2	5997	0.172	0.0395	regulator of G-protein signaling 2, 24kDa
1249	CSRNP1	64651	0.1719	0.0613	cysteine-serine-rich nuclear protein 1
1250	DDX60L	91351	0.1719	0.0925	DEAD (Asp-Glu-Ala-Asp) box polypeptide 60-like
1251	SFRP1	6422	0.1718	0.0246	secreted frizzled-related protein 1
1252	WISP1	8840	0.1718	0.1005	WNT1 inducible signaling pathway protein 1
1253	ESM1	11082	0.1717	0.0037	endothelial cell-specific molecule 1
1254	RAB27A	5873	0.1717	0.0616	RAB27A, member RAS oncogene family
1255	KLF4	9314	0.1716	0.041	Kruppel-like factor 4 (gut)
1256	AURKA	6790	0.1716	0.1393	aurora kinase A
1257	LMOD1	25802	0.1715	0.1042	leiomodin 1 (smooth muscle)
1258	STAT1	6772	0.1714	0.1	signal transducer and activator of transcription 1, 91kDa
1259	MMD	23531	0.1713	0.0313	monocyte to macrophage differentiation-associated
1260	TPD52L2	7165	0.1712	0.098	tumor protein D52-like 2
1261	FBXO5	26271	0.1711	0.1987	F-box protein 5
1262	CSDA	8531	0.171	0.0193	cold shock domain protein A
1263	NCOA7	135112	0.171	0.09	nuclear receptor coactivator 7
1264	SPON2	10417	0.1709	0.0316	spondin 2, extracellular matrix protein
1265	SPIRE1	56907	0.1708	0.04	spire homolog 1 (Drosophila)
1266	TRIM22	10346	0.1704	0.1169	tripartite motif containing 22
1267	MB21D2	151963	0.1704	0.0102	Mab-21 domain containing 2
1268	NPC1	4864	0.1704	0.0647	Niemann-Pick disease, type C1
1269	UBE2A	7319	0.1703	0.1596	ubiquitin-conjugating enzyme E2A
1270	KRT7	3855	0.1701	0.0223	keratin 7
1271	ATP1B3	483	0.17	0.0726	ATPase, Na+/K+ transporting, beta 3 polypeptide
1272	STK10	6793	0.17	0.0932	serine/threonine kinase 10
1273	RASA1	5921	0.17	0.2336	RAS p21 protein activator (GTPase activating protein) 1
1274	RARRES1	5918	0.17	0.0221	retinoic acid receptor responder (tazarotene induced) 1
1275	MEOX2	4223	0.1699	0.014	mesenchyme homeobox 2
1276	MME	4311	0.1699	0.0154	membrane metallo-endopeptidase
1277	NFE2L2	4780	0.1699	0.1629	nuclear factor (erythroid-derived 2)-like 2
1278	C20ORF194	25943	0.1698	0.1066	chromosome 20 open reading frame 194
1279	NEDD1	121441	0.1698	0.2423	neural precursor cell expressed, developmentally down-regulated 1
1280	LAMP1	3916	0.1697	0.1034	lysosomal-associated membrane protein 1
1281	TMTC1	83857	0.1695	0.0277	transmembrane and tetratricopeptide repeat containing 1
1282	FLNB	2317	0.1693	0.0395	filamin B, beta
1283	TMEM123	114908	0.1691	0.1733	transmembrane protein 123
1284	CCDC102B	79839	0.1691	0.0191	coiled-coil domain containing 102B
1285	C15ORF52	388115	0.169	0.0272	chromosome 15 open reading frame 52
1286	FAM177A1	283635	0.1688	0.1072	family with sequence similarity 177, member A1
1287	MAP7D3	79649	0.1688	0.0213	MAP7 domain containing 3
1288	SLC25A32	81034	0.1688	0.211	solute carrier family 25 (mitochondrial folate carrier) , member 32
1289	P4HB	5034	0.1687	0.1381	prolyl 4-hydroxylase, beta polypeptide
1290	MT1M	4499	0.1687	0.0083	metallothionein 1M
1291	ATAD2	29028	0.1687	0.1832	ATPase family, AAA domain containing 2
1292	VAMP5	10791	0.1686	0.0765	vesicle-associated membrane protein 5 (myobrevin)
1293	MGAT1	4245	0.1686	0.1258	mannosyl (alpha-1,3-)-glycoprotein beta-1,2-N-acetylglucosaminyltransferase
1294	WSB2	55884	0.1684	0.1107	WD repeat and SOCS box containing 2
1295	MAFB	9935	0.1684	0.0517	v-maf musculoaponeurotic fibrosarcoma oncogene homolog B (avian)
1296	PRKCA	5578	0.1682	0.0167	protein kinase C, alpha
1297	RRAS2	22800	0.1681	0.0234	related RAS viral (r-ras) oncogene homolog 2
1298	UBE2J1	51465	0.168	0.1356	ubiquitin-conjugating enzyme E2, J1
1299	RSPO3	84870	0.1679	0.022	R-spondin 3
1300	SLC16A4	9122	0.1679	0.0381	solute carrier family 16, member 4 (monocarboxylic acid transporter 5)
1301	PLXNA1	5361	0.1679	0.0641	plexin A1
1302	PCSK5	5125	0.1678	0.0193	proprotein convertase subtilisin/kexin type 5
1303	TRAK2	66008	0.1676	0.1109	trafficking protein, kinesin binding 2
1304	ITGA6	3655	0.1675	0.0323	integrin, alpha 6
1305	CLEC2B	9976	0.1675	0.0603	C-type lectin domain family 2, member B
1306	RUSC2	9853	0.1675	0.123	RUN and SH3 domain containing 2
1307	PTTG1	9232	0.1674	0.1063	pituitary tumor-transforming 1
1308	ZNF367	195828	0.1673	0.0874	zinc finger protein 367
1309	KCNE4	23704	0.1672	0.0393	potassium voltage-gated channel, Isk-related family, member 4
1310	ENDOD1	23052	0.1671	0.0258	endonuclease domain containing 1
1311	CD55	1604	0.1671	0.0794	CD55 molecule, decay accelerating factor for complement (Cromer blood group)
1312	CASP4	837	0.1671	0.0965	caspase 4, apoptosis-related cysteine peptidase
1313	PODN	127435	0.167	0.0876	podocan
1314	PLEKHO1	51177	0.167	0.0777	pleckstrin homology domain containing, family O member 1
1315	SLC35F5	80255	0.167	0.2036	solute carrier family 35, member F5
1316	C8ORF48	157773	0.1669	0.0118	chromosome 8 open reading frame 48
1317	PAFAH1B1	5048	0.1669	0.214	platelet-activating factor acetylhydrolase 1b, regulatory subunit 1 (45kDa)
1318	ERLIN1	10613	0.1668	0.0708	ER lipid raft associated 1
1319	CENPK	64105	0.1668	0.1656	centromere protein K
1320	CCDC3	83643	0.1666	0.0379	coiled-coil domain containing 3
1321	CENPN	55839	0.1666	0.1363	centromere protein N
1322	KIF2C	11004	0.1665	0.1201	kinesin family member 2C
1323	TCF7L1	83439	0.1665	0.0377	transcription factor 7-like 1 (T-cell specific, HMG-box)
1324	STX12	23673	0.1665	0.1648	syntaxin 12
1325	SOD2	6648	0.1664	0.0709	superoxide dismutase 2, mitochondrial
1326	SPTAN1	6709	0.1663	0.1152	spectrin, alpha, non-erythrocytic 1
1327	SPARCL1	8404	0.1662	0.0515	SPARC-like 1 (hevin)
1328	PTPRB	5787	0.1661	0.0621	protein tyrosine phosphatase, receptor type, B
1329	ESYT1	23344	0.1661	0.1006	extended synaptotagmin-like protein 1
1330	CDCA8	55143	0.1661	0.1181	cell division cycle associated 8
1331	TOR1AIP1	26092	0.1661	0.2132	torsin A interacting protein 1
1332	EMCN	51705	0.1661	0.0535	endomucin
1333	STAT3	6774	0.1661	0.1064	signal transducer and activator of transcription 3 (acute-phase response factor)
1334	STIL	6491	0.166	0.1464	SCL/TAL1 interrupting locus
1335	C5AR1	728	0.166	0.0581	complement component 5a receptor 1
1336	RASSF2	9770	0.1658	0.0618	Ras association (RalGDS/AF-6) domain family member 2
1337	DR1	1810	0.1658	0.2094	down-regulator of transcription 1, TBP-binding (negative cofactor 2)
1338	SLC38A6	145389	0.1656	0.1295	solute carrier family 38, member 6
1339	ME1	4199	0.1656	0.0437	malic enzyme 1, NADP(+)-dependent, cytosolic
1340	ABL1	25	0.1656	0.0845	c-abl oncogene 1, non-receptor tyrosine kinase
1341	MEIS1	4211	0.1655	0.0322	Meis homeobox 1
1342	CD276	80381	0.1655	0.0777	CD276 molecule
1343	FOXD1	2297	0.1654	0.0097	forkhead box D1
1344	CHEK1	1111	0.1653	0.1637	checkpoint kinase 1
1345	CBFB	865	0.1653	0.1796	core-binding factor, beta subunit
1346	SLC16A2	6567	0.1652	0.0431	solute carrier family 16, member 2 (thyroid hormone transporter)
1347	FBXL3	26224	0.165	0.2006	F-box and leucine-rich repeat protein 3
1348	KLC1	3831	0.1648	0.1035	kinesin light chain 1
1349	ESAM	90952	0.1648	0.0354	endothelial cell adhesion molecule
1350	GALNT1	2589	0.1647	0.1628	UDP-N-acetyl-alpha-D-galactosamine:polypeptide N-acetylgalactosaminyltransferase 1 (GalNAc-T1)
1351	NRAS	4893	0.1647	0.1881	neuroblastoma RAS viral (v-ras) oncogene homolog
1352	OMD	4958	0.1647	0.0501	osteomodulin
1353	MLKL	197259	0.1646	0.0675	mixed lineage kinase domain-like
1354	WDFY1	57590	0.1646	0.1109	WD repeat and FYVE domain containing 1
1355	MCTP1	79772	0.1646	0.0442	multiple C2 domains, transmembrane 1
1356	CLIC2	1193	0.1646	0.057	chloride intracellular channel 2
1357	TMEM200B	399474	0.1645	0.0073	transmembrane protein 200B
1358	PPP1R14A	94274	0.1645	0.016	protein phosphatase 1, regulatory (inhibitor) subunit 14A
1359	IFNGR1	3459	0.1643	0.1703	interferon gamma receptor 1
1360	SDC3	9672	0.1642	0.0574	syndecan 3
1361	ZNF469	84627	0.1641	0.0574	zinc finger protein 469
1362	S100A3	6274	0.1641	0.0487	S100 calcium binding protein A3
1363	FABP4	2167	0.1641	0.013	fatty acid binding protein 4, adipocyte
1364	SLC30A7	148867	0.1638	0.1773	solute carrier family 30 (zinc transporter), member 7
1365	PKIG	11142	0.1638	0.0418	protein kinase (cAMP-dependent, catalytic) inhibitor gamma
1366	EMILIN2	84034	0.1638	0.0506	elastin microfibril interfacer 2
1367	MPP1	4354	0.1637	0.0347	membrane protein, palmitoylated 1, 55kDa
1368	RHOG	391	0.1637	0.1455	ras homolog family member G
1369	CKLF	51192	0.1637	0.0872	chemokine-like factor
1370	ZWINT	11130	0.1636	0.1611	ZW10 interactor
1371	EDIL3	10085	0.1636	0.0524	EGF-like repeats and discoidin I-like domains 3
1372	LIMS2	55679	0.1636	0.1312	LIM and senescent cell antigen-like domains 2
1373	S100A13	6284	0.1635	0.0461	S100 calcium binding protein A13
1374	KCTD20	222658	0.1635	0.0633	potassium channel tetramerisation domain containing 20
1375	CD163	9332	0.1635	0.0654	CD163 molecule
1376	STARD3NL	83930	0.1635	0.133	STARD3 N-terminal like
1377	TRIM8	81603	0.1634	0.0932	tripartite motif containing 8
1378	STK3	6788	0.1634	0.0997	serine/threonine kinase 3
1379	TBC1D8B	54885	0.1634	0.0726	TBC1 domain family, member 8B (with GRAM domain)
1380	ARL6IP5	10550	0.1633	0.1896	ADP-ribosylation-like factor 6 interacting protein 5
1381	UPP1	7378	0.1633	0.0637	uridine phosphorylase 1
1382	RNH1	6050	0.1633	0.138	ribonuclease/angiogenin inhibitor 1
1383	IFIT3	3437	0.1633	0.0706	interferon-induced protein with tetratricopeptide repeats 3
1384	ID1	3397	0.1633	0.0141	inhibitor of DNA binding 1, dominant negative helix-loop-helix protein
1385	PSAP	5660	0.1632	0.1559	prosaposin
1386	PAMR1	25891	0.1631	0.0914	peptidase domain containing associated with muscle regeneration 1
1387	AVEN	57099	0.1631	0.0762	apoptosis, caspase activation inhibitor
1388	CALCRL	10203	0.163	0.054	calcitonin receptor-like
1389	WWC3	55841	0.1628	0.0469	WWC family member 3
1390	BACH1	571	0.1628	0.119	BTB and CNC homology 1, basic leucine zipper transcription factor 1
1391	OSTC	58505	0.1627	0.1327	oligosaccharyltransferase complex subunit
1392	SBF2	81846	0.1627	0.153	SET binding factor 2
1393	TBC1D9	23158	0.1627	0.0894	TBC1 domain family, member 9 (with GRAM domain)
1394	HPS5	11234	0.1627	0.1659	Hermansky-Pudlak syndrome 5
1395	GSTO1	9446	0.1626	0.1084	glutathione S-transferase omega 1
1396	COL13A1	1305	0.1626	0.0429	collagen, type XIII, alpha 1
1397	MICB	4277	0.1625	0.0444	MHC class I polypeptide-related sequence B
1398	SERINC3	10955	0.1625	0.1378	serine incorporator 3
1399	EHD3	30845	0.1625	0.0245	EH-domain containing 3
1400	SLC26A2	1836	0.1625	0.0544	solute carrier family 26 (sulfate transporter), member 2
1401	ACER3	55331	0.1624	0.0866	alkaline ceramidase 3
1402	CUL4B	8450	0.1624	0.1987	cullin 4B
1403	SRGAP2	23380	0.1623	0.0316	SLIT-ROBO Rho GTPase activating protein 2
1404	SLC39A14	23516	0.1623	0.0364	solute carrier family 39 (zinc transporter), member 14
1405	PRKAR1A	5573	0.1623	0.2288	protein kinase, cAMP-dependent, regulatory, type I, alpha
1406	UBTD2	92181	0.1622	0.1091	ubiquitin domain containing 2
1407	ALOX5AP	241	0.1622	0.0708	arachidonate 5-lipoxygenase-activating protein
1408	DPT	1805	0.1622	0.0826	dermatopontin
1409	EID1	23741	0.1621	0.2038	EP300 interacting inhibitor of differentiation 1
1410	ZNFX1	57169	0.1621	0.1177	zinc finger, NFX1-type containing 1
1411	FHOD3	80206	0.1621	0.0237	formin homology 2 domain containing 3
1412	DYNLT3	6990	0.1621	0.1515	dynein, light chain, Tctex-type 3
1413	BLOC1S6	26258	0.162	0.2075	biogenesis of lysosomal organelles complex-1, subunit 5, pallidin
1414	HSP90B1	7184	0.162	0.1238	heat shock protein 90kDa beta (Grp94), member 1
1415	EIF4G2	1982	0.1619	0.2323	eukaryotic translation initiation factor 4 gamma, 2
1416	CRIP2	1397	0.1619	0.0728	cysteine-rich protein 2
1417	GLI3	2737	0.1618	0.0705	GLI family zinc finger 3
1418	CHRDL1	91851	0.1617	0.029	chordin-like 1
1419	NPR3	4883	0.1617	0.0276	natriuretic peptide receptor C/guanylate cyclase C (atrionatriuretic peptide receptor C)
1420	DNAJC13	23317	0.1616	0.1557	DnaJ (Hsp40) homolog, subfamily C, member 13
1421	CLIP4	79745	0.1616	0.0785	CAP-GLY domain containing linker protein family, member 4
1422	TRIP10	9322	0.1615	0.0627	thyroid hormone receptor interactor 10
1423	PHTF2	57157	0.1615	0.1049	putative homeodomain transcription factor 2
1424	SAR1A	56681	0.1614	0.0514	SAR1 homolog A (S. cerevisiae)
1425	RIC8A	60626	0.1614	0.1341	resistance to inhibitors of cholinesterase 8 homolog A (C. elegans)
1426	CYS1	192668	0.1613	0.0331	cystin 1
1427	SKA1	220134	0.1612	0.1229	spindle and kinetochore associated complex subunit 1
1428	ADCY3	109	0.1612	0.0293	adenylate cyclase 3
1429	CCNE2	9134	0.1611	0.1254	cyclin E2
1430	SGPP1	81537	0.1611	0.1108	sphingosine-1-phosphate phosphatase 1
1431	NFKBIZ	64332	0.1611	0.0726	nuclear factor of kappa light polypeptide gene enhancer in B-cells inhibitor, zeta
1432	HEBP1	50865	0.1611	0.0803	heme binding protein 1
1433	BVES	11149	0.1611	0.0413	blood vessel epicardial substance
1434	SLC22A4	6583	0.161	0.0318	solute carrier family 22 (organic cation/ergothioneine transporter), member 4
1435	PBX3	5090	0.1609	0.0405	pre-B-cell leukemia homeobox 3
1436	FAM64A	54478	0.1609	0.0911	family with sequence similarity 64, member A
1437	C8ORF4	56892	0.1607	0.0192	chromosome 8 open reading frame 4
1438	CASC4	113201	0.1606	0.2006	cancer susceptibility candidate 4
1439	LINC00341	79686	0.1604	0.0399	long intergenic non-protein coding RNA 341
1440	SPPL2A	84888	0.1604	0.1393	signal peptide peptidase like 2A
1441	EHBP1L1	254102	0.1604	0.1159	EH domain binding protein 1-like 1
1442	RRM1	6240	0.1603	0.2344	ribonucleotide reductase M1
1443	PNMA1	9240	0.1603	0.0864	paraneoplastic Ma antigen 1
1444	MVP	9961	0.1603	0.1508	major vault protein
1445	TMEM98	26022	0.1603	0.0297	transmembrane protein 98
1446	P4HA3	283208	0.1602	0.0672	prolyl 4-hydroxylase, alpha polypeptide III
1447	ARID5B	84159	0.1601	0.0607	AT rich interactive domain 5B (MRF1-like)
1448	UGDH	7358	0.16	0.0993	UDP-glucose 6-dehydrogenase
1449	GOLIM4	27333	0.16	0.0372	golgi integral membrane protein 4
1450	UGGT2	55757	0.1599	0.0518	UDP-glucose glycoprotein glucosyltransferase 2
1451	CHST14	113189	0.1599	0.0571	carbohydrate (N-acetylgalactosamine 4-0) sulfotransferase 14
1452	SH3BP5	9467	0.1598	0.0413	SH3-domain binding protein 5 (BTK-associated)
1453	PDIA6	10130	0.1598	0.1776	protein disulfide isomerase family A, member 6
1454	AOC3	8639	0.1598	0.0329	amine oxidase, copper containing 3 (vascular adhesion protein 1)
1455	EFR3A	23167	0.1597	0.2369	EFR3 homolog A (S. cerevisiae)
1456	C1ORF54	79630	0.1597	0.054	chromosome 1 open reading frame 54
1457	PLEC	5339	0.1597	0.1212	plectin
1458	MORF4L1	10933	0.1596	0.1699	mortality factor 4 like 1
1459	KIRREL	55243	0.1594	0.0766	kin of IRRE like (Drosophila)
1460	SLC12A4	6560	0.1594	0.1464	solute carrier family 12 (potassium/chloride transporters), member 4
1461	RGS10	6001	0.1593	0.0438	regulator of G-protein signaling 10
1462	TNFSF4	7292	0.1593	0.0266	tumor necrosis factor (ligand) superfamily, member 4
1463	GNA11	2767	0.1593	0.0722	guanine nucleotide binding protein (G protein), alpha 11 (Gq class)
1464	GLRB	2743	0.1592	0.0446	glycine receptor, beta
1465	CCDC82	79780	0.1591	0.2183	coiled-coil domain containing 82
1466	RAB1A	5861	0.159	0.2346	RAB1A, member RAS oncogene family
1467	SPRY1	10252	0.1589	0.0401	sprouty homolog 1, antagonist of FGF signaling (Drosophila)
1468	PJA2	9867	0.1588	0.2571	praja ring finger 2, E3 ubiquitin protein ligase
1469	CKAP2	26586	0.1588	0.2313	cytoskeleton associated protein 2
1470	PTGIS	5740	0.1586	0.0869	prostaglandin I2 (prostacyclin) synthase
1471	CRK	1398	0.1585	0.079	v-crk sarcoma virus CT10 oncogene homolog (avian)
1472	DCUN1D3	123879	0.1583	0.0265	DCN1, defective in cullin neddylation 1, domain containing 3 (S. cerevisiae)
1473	CNEP1R1	255919	0.1583	0.1739	CTD nuclear envelope phosphatase 1 regulatory subunit 1
1474	AURKB	9212	0.1583	0.1315	aurora kinase B
1475	CDCA5	113130	0.1582	0.131	cell division cycle associated 5
1476	TM6SF1	53346	0.1581	0.059	transmembrane 6 superfamily member 1
1477	IDS	3423	0.1579	0.1143	iduronate 2-sulfatase
1478	LAPTM5	7805	0.1579	0.0915	lysosomal protein transmembrane 5
1479	FUCA2	2519	0.1578	0.088	fucosidase, alpha-L- 2, plasma
1480	DKK2	27123	0.1578	0.017	dickkopf 2 homolog (Xenopus laevis)
1481	FLII	2314	0.1577	0.1571	flightless I homolog (Drosophila)
1482	SFRP2	6423	0.1576	0.0361	secreted frizzled-related protein 2
1483	PCNXL4	64430	0.1575	0.2881	pecanex-like 4 (Drosophila)
1484	TMTC3	160418	0.1575	0.2237	transmembrane and tetratricopeptide repeat containing 3
1485	TPP1	1200	0.1573	0.1479	tripeptidyl peptidase I
1486	COL14A1	7373	0.1571	0.0842	collagen, type XIV, alpha 1
1487	SH3PXD2A	9644	0.157	0.0669	SH3 and PX domains 2A
1488	TFE3	7030	0.1568	0.1224	transcription factor binding to IGHM enhancer 3
1489	E2F7	144455	0.1566	0.068	E2F transcription factor 7
1490	IL33	90865	0.1565	0.0294	interleukin 33
1491	CAPZA1	829	0.1564	0.1708	capping protein (actin filament) muscle Z-line, alpha 1
1492	CDK17	5128	0.1563	0.2005	cyclin-dependent kinase 17
1493	IFNGR2	3460	0.1562	0.0798	interferon gamma receptor 2 (interferon gamma transducer 1)
1494	GPC1	2817	0.1562	0.1243	glypican 1
1495	LAMB3	3914	0.1561	0.0437	laminin, beta 3
1496	CTDSPL	10217	0.1561	0.0353	CTD (carboxy-terminal domain, RNA polymerase II, polypeptide A) small phosphatase-like
1497	MAD2L1	4085	0.1559	0.2056	MAD2 mitotic arrest deficient-like 1 (yeast)
1498	PTN	5764	0.1557	0.0413	pleiotrophin
1499	ARMCX3	51566	0.1556	0.1939	armadillo repeat containing, X-linked 3
1500	SLC15A4	121260	0.1556	0.0781	solute carrier family 15, member 4
1501	HLA-E	3133	0.1555	0.1479	major histocompatibility complex, class I, E
1502	LRRC8A	56262	0.1555	0.0453	leucine rich repeat containing 8 family, member A
1503	MMP19	4327	0.1554	0.1903	matrix metallopeptidase 19
1504	SYNJ2	8871	0.1554	0.0222	synaptojanin 2
1505	HNRPLL	92906	0.1553	0.2273	heterogeneous nuclear ribonucleoprotein L-like
1506	ERLEC1	27248	0.1553	0.1986	endoplasmic reticulum lectin 1
1507	FAM46A	55603	0.1553	0.0453	family with sequence similarity 46, member A
1508	ADAMTS6	11174	0.1552	0.0343	ADAM metallopeptidase with thrombospondin type 1 motif, 6
1509	C5ORF15	56951	0.1552	0.1457	chromosome 5 open reading frame 15
1510	PDGFD	80310	0.1551	0.0494	platelet derived growth factor D
1511	AP1M1	8907	0.1551	0.1607	adaptor-related protein complex 1, mu 1 subunit
1512	TMEM65	157378	0.155	0.0634	transmembrane protein 65
1513	ELOVL1	64834	0.1549	0.1526	ELOVL fatty acid elongase 1
1514	CCPG1	9236	0.1549	0.1866	cell cycle progression 1
1515	CYYR1	116159	0.1548	0.0383	cysteine/tyrosine-rich 1
1516	LIFR	3977	0.1548	0.0485	leukemia inhibitory factor receptor alpha
1517	SP100	6672	0.1547	0.0948	SP100 nuclear antigen
1518	SSH1	54434	0.1545	0.0491	slingshot homolog 1 (Drosophila)
1519	STC1	6781	0.1544	0.0298	stanniocalcin 1
1520	CD68	968	0.1544	0.0903	CD68 molecule
1521	HLA-B	3106	0.1543	0.1382	major histocompatibility complex, class I, B
1522	CXORF69	644538	0.1543	0.0109	chromosome X open reading frame 69
1523	RPS6KA3	6197	0.1543	0.1798	ribosomal protein S6 kinase, 90kDa, polypeptide 3
1524	CPE	1363	0.1542	0.0643	carboxypeptidase E
1525	SCLT1	132320	0.1542	0.148	sodium channel and clathrin linker 1
1526	FOXF1	2294	0.1542	0.0315	forkhead box F1
1527	MAN1A1	4121	0.1541	0.0807	mannosidase, alpha, class 1A, member 1
1528	EGFR	1956	0.1541	0.1014	epidermal growth factor receptor
1529	NIPSNAP3A	25934	0.1541	0.203	nipsnap homolog 3A (C. elegans)
1530	TPGS2	25941	0.154	0.1074	tubulin polyglutamylase complex subunit 2
1531	LMO7	4008	0.1539	0.0306	LIM domain 7
1532	MAP3K8	1326	0.1539	0.0926	mitogen-activated protein kinase kinase kinase 8
1533	ARHGAP23	57636	0.1539	0.0886	Rho GTPase activating protein 23
1534	SLFN5	162394	0.1538	0.0804	schlafen family member 5
1535	FOXC1	2296	0.1538	0.0268	forkhead box C1
1536	YWHAQ	10971	0.1537	0.2199	tyrosine 3-monooxygenase/tryptophan 5-monooxygenase activation protein, theta polypeptide
1537	FAM171A1	221061	0.1536	0.0283	family with sequence similarity 171, member A1
1538	FEZ1	9638	0.1536	0.0505	fasciculation and elongation protein zeta 1 (zygin I)
1539	STX7	8417	0.1535	0.2143	syntaxin 7
1540	INPP1	3628	0.1534	0.0588	inositol polyphosphate-1-phosphatase
1541	DEPDC1B	55789	0.1534	0.1438	DEP domain containing 1B
1542	FAM43A	131583	0.1534	0.0197	family with sequence similarity 43, member A
1543	TNFRSF21	27242	0.1534	0.0277	tumor necrosis factor receptor superfamily, member 21
1544	COPB1	1315	0.1532	0.264	coatomer protein complex, subunit beta 1
1545	GAS2L1	10634	0.1532	0.0708	growth arrest-specific 2 like 1
1546	TMEM133	83935	0.1532	0.0466	transmembrane protein 133
1547	TP53I3	9540	0.153	0.0532	tumor protein p53 inducible protein 3
1548	TSPO	706	0.153	0.1288	translocator protein (18kDa)
1549	PALMD	54873	0.1529	0.0391	palmdelphin
1550	GHR	2690	0.1529	0.0457	growth hormone receptor
1551	GYG1	2992	0.1529	0.1189	glycogenin 1
1552	MAPRE1	22919	0.1528	0.1722	microtubule-associated protein, RP/EB family, member 1
1553	NFKB1	4790	0.1527	0.0826	nuclear factor of kappa light polypeptide gene enhancer in B-cells 1
1554	LDLR	3949	0.1527	0.0416	low density lipoprotein receptor
1555	CMAHP	8418	0.1526	0.0487	cytidine monophospho-N-acetylneuraminic acid hydroxylase, pseudogene
1556	KRT80	144501	0.1526	0.02	keratin 80
1557	LRRN4CL	221091	0.1526	0.0543	LRRN4 C-terminal like
1558	SERTAD1	29950	0.1526	0.0851	SERTA domain containing 1
1559	ZSWIM6	57688	0.1525	0.1246	zinc finger, SWIM-type containing 6
1560	DEPDC7	91614	0.1525	0.0105	DEP domain containing 7
1561	BRI3	25798	0.1525	0.1058	brain protein I3
1562	SEC24A	10802	0.1524	0.1993	SEC24 family, member A (S. cerevisiae)
1563	TM2D2	83877	0.1524	0.1637	TM2 domain containing 2
1564	ATP8B2	57198	0.1523	0.0517	ATPase, aminophospholipid transporter, class I, type 8B, member 2
1565	KDR	3791	0.1523	0.0336	kinase insert domain receptor (a type III receptor tyrosine kinase)
1566	SPCS3	60559	0.1523	0.1493	signal peptidase complex subunit 3 homolog (S. cerevisiae)
1567	ARHGAP24	83478	0.1522	0.0631	Rho GTPase activating protein 24
1568	CD34	947	0.1522	0.0753	CD34 molecule
1569	GBP2	2634	0.152	0.1097	guanylate binding protein 2, interferon-inducible
1570	CENPL	91687	0.152	0.171	centromere protein L
1571	DOK5	55816	0.152	0.0408	docking protein 5
1572	LACC1	144811	0.1519	0.0739	laccase (multicopper oxidoreductase) domain containing 1
1573	HERPUD1	9709	0.1519	0.1128	homocysteine-inducible, endoplasmic reticulum stress-inducible, ubiquitin-like domain member 1
1574	ATP2C1	27032	0.1519	0.2537	ATPase, Ca++ transporting, type 2C, member 1
1575	CMPK1	51727	0.1519	0.2292	cytidine monophosphate (UMP-CMP) kinase 1, cytosolic
1576	OSR1	130497	0.1518	0.0193	odd-skipped related 1 (Drosophila)
1577	B3GALNT1	8706	0.1518	0.0228	beta-1,3-N-acetylgalactosaminyltransferase 1 (globoside blood group)
1578	CDCA3	83461	0.1516	0.1187	cell division cycle associated 3
1579	MCU	90550	0.1516	0.0368	mitochondrial calcium uniporter
1580	MAP2K3	5606	0.1515	0.081	mitogen-activated protein kinase kinase 3
1581	PDP1	54704	0.1515	0.0785	pyruvate dehyrogenase phosphatase catalytic subunit 1
1582	2015-09-01	9403	0.1513	0.2634	15 kDa selenoprotein
1583	SUSD5	26032	0.1512	0.0106	sushi domain containing 5
1584	EXOC5	10640	0.1511	0.284	exocyst complex component 5
1585	CAMK2D	817	0.151	0.0999	calcium/calmodulin-dependent protein kinase II delta
1586	ERO1L	30001	0.151	0.1327	ERO1-like (S. cerevisiae)
1587	ANXA11	311	0.1509	0.1	annexin A11
1588	KITLG	4254	0.1509	0.0289	KIT ligand
1589	PPP3CA	5530	0.1509	0.1496	protein phosphatase 3, catalytic subunit, alpha isozyme
1590	LRP11	84918	0.1509	0.05	low density lipoprotein receptor-related protein 11
1591	COPB2	9276	0.1508	0.2339	coatomer protein complex, subunit beta 2 (beta prime)
1592	CPXM2	119587	0.1508	0.0785	carboxypeptidase X (M14 family), member 2
1593	PLK3	1263	0.1508	0.0888	polo-like kinase 3
1594	GPR137B	7107	0.1508	0.1134	G protein-coupled receptor 137B
1595	CTSO	1519	0.1508	0.1548	cathepsin O
1596	ARMCX2	9823	0.1507	0.0474	armadillo repeat containing, X-linked 2
1597	CNPY4	245812	0.1507	0.0536	canopy 4 homolog (zebrafish)
1598	ATP10A	57194	0.1507	0.0218	ATPase, class V, type 10A
1599	BBS7	55212	0.1506	0.2367	Bardet-Biedl syndrome 7
1600	ZDHHC2	51201	0.1506	0.0817	zinc finger, DHHC-type containing 2
1601	FAM65A	79567	0.1505	0.1471	family with sequence similarity 65, member A
1602	SAMD9	54809	0.1505	0.1174	sterile alpha motif domain containing 9
1603	PAK2	5062	0.1505	0.1815	p21 protein (Cdc42/Rac)-activated kinase 2
1604	KLF9	687	0.1505	0.0733	Kruppel-like factor 9
1605	UCHL1	7345	0.1505	0.0207	ubiquitin carboxyl-terminal esterase L1 (ubiquitin thiolesterase)
1606	KIAA1432	57589	0.1505	0.1418	KIAA1432
1607	STXBP5	134957	0.1505	0.1685	syntaxin binding protein 5 (tomosyn)
1608	FAM160B1	57700	0.1503	0.1365	family with sequence similarity 160, member B1
1609	ANP32E	81611	0.1503	0.2319	acidic (leucine-rich) nuclear phosphoprotein 32 family, member E
1610	BOC	91653	0.1502	0.0815	Boc homolog (mouse)
1611	STC2	8614	0.1502	0.0293	stanniocalcin 2
1612	AGPS	8540	0.1502	0.2545	alkylglycerone phosphate synthase
1613	ADAMTS3	9508	0.1501	0.012	ADAM metallopeptidase with thrombospondin type 1 motif, 3
1614	DUSP3	1845	0.1501	0.0787	dual specificity phosphatase 3
1615	ABCC4	10257	0.15	0.0276	ATP-binding cassette, sub-family C (CFTR/MRP), member 4
1616	ENO1	2023	0.15	0.1717	enolase 1, (alpha)
1617	MECOM	2122	0.1499	0.0179	MDS1 and EVI1 complex locus
1618	GPR161	23432	0.1498	0.0897	G protein-coupled receptor 161
1619	GLT8D1	55830	0.1498	0.2228	glycosyltransferase 8 domain containing 1
1620	CAPNS1	826	0.1498	0.1757	calpain, small subunit 1
1621	LURAP1L	286343	0.1497	0.0409	leucine rich adaptor protein 1-like
1622	CDK2	1017	0.1496	0.1054	cyclin-dependent kinase 2
1623	GAS2L3	283431	0.1496	0.0407	growth arrest-specific 2 like 3
1624	SUMO3	6612	0.1496	0.1357	SMT3 suppressor of mif two 3 homolog 3 (S. cerevisiae)
1625	PAG1	55824	0.1495	0.062	phosphoprotein associated with glycosphingolipid microdomains 1
1626	SQRDL	58472	0.1495	0.1222	sulfide quinone reductase-like (yeast)
1627	RGS5	8490	0.1494	0.0681	regulator of G-protein signaling 5
1628	LCA5	167691	0.1493	0.0986	Leber congenital amaurosis 5
1629	SGCD	6444	0.1492	0.1476	sarcoglycan, delta (35kDa dystrophin-associated glycoprotein)
1630	PTGR1	22949	0.1492	0.0436	prostaglandin reductase 1
1631	TMEM87B	84910	0.1492	0.2164	transmembrane protein 87B
1632	ANXA2P3	305	0.1491	0.0373	annexin A2 pseudogene 3
1633	PLA2G4A	5321	0.1491	0.0453	phospholipase A2, group IVA (cytosolic, calcium-dependent)
1634	GRN	2896	0.149	0.1754	granulin
1635	HSPA5	3309	0.149	0.0787	heat shock 70kDa protein 5 (glucose-regulated protein, 78kDa)
1636	APLP2	334	0.1489	0.1187	amyloid beta (A4) precursor-like protein 2
1637	DOCK5	80005	0.1488	0.0645	dedicator of cytokinesis 5
1638	TCF12	6938	0.1488	0.2649	transcription factor 12
1639	ID4	3400	0.1488	0.0304	inhibitor of DNA binding 4, dominant negative helix-loop-helix protein
1640	FYTTD1	84248	0.1487	0.2317	forty-two-three domain containing 1
1641	DNAJB6	10049	0.1486	0.0883	DnaJ (Hsp40) homolog, subfamily B, member 6
1642	RNF149	284996	0.1486	0.1249	ring finger protein 149
1643	LOC344595	344595	0.1485	0.0191	uncharacterized LOC344595
1644	SEMA3A	10371	0.1485	0.0217	sema domain, immunoglobulin domain (Ig), short basic domain, secreted, (semaphorin) 3A
1645	FAM190B	54462	0.1484	0.1697	family with sequence similarity 190, member B
1646	TRIP12	9320	0.1484	0.2423	thyroid hormone receptor interactor 12
1647	WDR47	22911	0.1483	0.232	WD repeat domain 47
1648	ERG	2078	0.1483	0.0438	v-ets erythroblastosis virus E26 oncogene homolog (avian)
1649	TOX2	84969	0.1482	0.0141	TOX high mobility group box family member 2
1650	STAMBPL1	57559	0.1482	0.0693	STAM binding protein-like 1
1651	CDV3	55573	0.1481	0.1135	CDV3 homolog (mouse)
1652	RAD23B	5887	0.1481	0.2374	RAD23 homolog B (S. cerevisiae)
1653	MICALL1	85377	0.1481	0.0814	MICAL-like 1
1654	FOS	2353	0.1481	0.0439	FBJ murine osteosarcoma viral oncogene homolog
1655	WTIP	126374	0.148	0.1183	Wilms tumor 1 interacting protein
1656	PSD3	23362	0.148	0.0681	pleckstrin and Sec7 domain containing 3
1657	PIK3CA	5290	0.148	0.2568	phosphatidylinositol-4,5-bisphosphate 3-kinase, catalytic subunit alpha
1658	EVI2B	2124	0.1479	0.099	ecotropic viral integration site 2B
1659	CPM	1368	0.1479	0.0275	carboxypeptidase M
1660	ZFAND5	7763	0.1478	0.1578	zinc finger, AN1-type domain 5
1661	FBXO32	114907	0.1478	0.0655	F-box protein 32
1662	CPA4	51200	0.1478	0.0393	carboxypeptidase A4
1663	SCPEP1	59342	0.1478	0.105	serine carboxypeptidase 1
1664	SKI	6497	0.1475	0.0537	v-ski sarcoma viral oncogene homolog (avian)
1665	OGN	4969	0.1475	0.0494	osteoglycin
1666	PDE5A	8654	0.1475	0.0822	phosphodiesterase 5A, cGMP-specific
1667	MS4A4A	51338	0.1475	0.0666	membrane-spanning 4-domains, subfamily A, member 4A
1668	HMGB2	3148	0.1473	0.1842	high mobility group box 2
1669	INPP5A	3632	0.1473	0.0547	inositol polyphosphate-5-phosphatase, 40kDa
1670	HEATR5A	25938	0.1473	0.2086	HEAT repeat containing 5A
1671	BMPER	168667	0.1472	0.0152	BMP binding endothelial regulator
1672	CTSA	5476	0.1471	0.1617	cathepsin A
1673	MAP2K1	5604	0.1471	0.1188	mitogen-activated protein kinase kinase 1
1674	C3AR1	719	0.1471	0.0878	complement component 3a receptor 1
1675	CLEC11A	6320	0.1469	0.0706	C-type lectin domain family 11, member A
1676	LOC400043	400043	0.1469	0.0317	uncharacterized LOC400043
1677	CHMP3	51652	0.1469	0.0816	charged multivesicular body protein 3
1678	GUCY1A3	2982	0.1469	0.0533	guanylate cyclase 1, soluble, alpha 3
1679	NIN	51199	0.1469	0.1268	ninein (GSK3B interacting protein)
1680	ZWILCH	55055	0.1468	0.2439	Zwilch, kinetochore associated, homolog (Drosophila)
1681	IGDCC4	57722	0.1468	0.0255	immunoglobulin superfamily, DCC subclass, member 4
1682	HCFC2	29915	0.1468	0.2065	host cell factor C2
1683	ARHGAP22	58504	0.1468	0.0357	Rho GTPase activating protein 22
1684	SLC1A3	6507	0.1467	0.0231	solute carrier family 1 (glial high affinity glutamate transporter), member 3
1685	STK38	11329	0.1466	0.1458	serine/threonine kinase 38
1686	KCTD11	147040	0.1466	0.0518	potassium channel tetramerisation domain containing 11
1687	EPSTI1	94240	0.1465	0.0789	epithelial stromal interaction 1 (breast)
1688	IFIT5	24138	0.1464	0.1304	interferon-induced protein with tetratricopeptide repeats 5
1689	PLEKHA2	59339	0.1464	0.0443	pleckstrin homology domain containing, family A (phosphoinositide binding specific) member 2
1690	RAP2A	5911	0.1464	0.0939	RAP2A, member of RAS oncogene family
1691	TIE1	7075	0.1463	0.0398	tyrosine kinase with immunoglobulin-like and EGF-like domains 1
1692	NUMB	8650	0.1463	0.1616	numb homolog (Drosophila)
1693	PRDX4	10549	0.1463	0.1762	peroxiredoxin 4
1694	PLIN2	123	0.1463	0.0335	perilipin 2
1695	DYSF	8291	0.1461	0.1021	dysferlin, limb girdle muscular dystrophy 2B (autosomal recessive)
1696	GPX3	2878	0.1461	0.0486	glutathione peroxidase 3 (plasma)
1697	ICMT	23463	0.1461	0.1361	isoprenylcysteine carboxyl methyltransferase
1698	KIAA1033	23325	0.146	0.2392	KIAA1033
1699	MASTL	84930	0.146	0.2023	microtubule associated serine/threonine kinase-like
1700	C1QB	713	0.1459	0.0752	complement component 1, q subcomponent, B chain
1701	ATP6V1B2	526	0.1459	0.1552	ATPase, H+ transporting, lysosomal 56/58kDa, V1 subunit B2
1702	PCDH7	5099	0.1459	0.047	protocadherin 7
1703	VIMP	55829	0.1458	0.1358	VCP-interacting membrane protein
1704	SSR1	6745	0.1458	0.2631	signal sequence receptor, alpha
1705	ZFHX4	79776	0.1457	0.0612	zinc finger homeobox 4
1706	LPXN	9404	0.1456	0.0857	leupaxin
1707	IL10RB	3588	0.1455	0.1394	interleukin 10 receptor, beta
1708	LPPR4	9890	0.1454	0.0454	lipid phosphate phosphatase-related protein type 4
1709	RAC2	5880	0.1454	0.1056	ras-related C3 botulinum toxin substrate 2 (rho family, small GTP binding protein Rac2)
1710	ST6GALNAC5	81849	0.1453	0.0212	ST6 (alpha-N-acetyl-neuraminyl-2,3-beta-galactosyl-1,3)-N-acetylgalactosaminide alpha-2,6-sialyltransferase 5
1711	CAPG	822	0.1452	0.1107	capping protein (actin filament), gelsolin-like
1712	ZNHIT6	54680	0.1452	0.2915	zinc finger, HIT-type containing 6
1713	FGL2	10875	0.1452	0.0877	fibrinogen-like 2
1714	NAB1	4664	0.1452	0.1682	NGFI-A binding protein 1 (EGR1 binding protein 1)
1715	KCNT2	343450	0.1451	0.0539	potassium channel, subfamily T, member 2
1716	DONSON	29980	0.1451	0.192	downstream neighbor of SON
1717	SEC22C	9117	0.145	0.1272	SEC22 vesicle trafficking protein homolog C (S. cerevisiae)
1718	PSMD2	5708	0.1449	0.2043	proteasome (prosome, macropain) 26S subunit, non-ATPase, 2
1719	ARHGAP42	143872	0.1449	0.0565	Rho GTPase activating protein 42
1720	IL4R	3566	0.1449	0.1018	interleukin 4 receptor
1721	CTTN	2017	0.1449	0.032	cortactin
1722	KAL1	3730	0.1447	0.0303	Kallmann syndrome 1 sequence
1723	TGFB3	7043	0.1447	0.0963	transforming growth factor, beta 3
1724	CASP1	834	0.1447	0.1096	caspase 1, apoptosis-related cysteine peptidase
1725	MMP3	4314	0.1447	0.0177	matrix metallopeptidase 3 (stromelysin 1, progelatinase)
1726	ZMAT3	64393	0.1446	0.0884	zinc finger, matrin-type 3
1727	WASF3	10810	0.1446	0.0435	WAS protein family, member 3
1728	PLN	5350	0.1445	0.0541	phospholamban
1729	TNIP1	10318	0.1445	0.1232	TNFAIP3 interacting protein 1
1730	KIF15	56992	0.1444	0.161	kinesin family member 15
1731	SLMAP	7871	0.1443	0.264	sarcolemma associated protein
1732	STT3A	3703	0.1442	0.1348	STT3, subunit of the oligosaccharyltransferase complex, homolog A (S. cerevisiae)
1733	RABGEF1	27342	0.1442	0.1447	RAB guanine nucleotide exchange factor (GEF) 1
1734	OSR2	116039	0.1442	0.0112	odd-skipped related 2 (Drosophila)
1735	MAGT1	84061	0.1442	0.2063	magnesium transporter 1
1736	TMED9	54732	0.1441	0.1145	transmembrane emp24 protein transport domain containing 9
1737	SAV1	60485	0.1441	0.1355	salvador homolog 1 (Drosophila)
1738	LRRC15	131578	0.1441	0.0842	leucine rich repeat containing 15
1739	RRAGC	64121	0.1439	0.1016	Ras-related GTP binding C
1740	TBC1D1	23216	0.1439	0.026	TBC1 (tre-2/USP6, BUB2, cdc16) domain family, member 1
1741	CRISPLD1	83690	0.1438	0.0308	cysteine-rich secretory protein LCCL domain containing 1
1742	C4ORF46	201725	0.1437	0.1309	chromosome 4 open reading frame 46
1743	ARHGEF12	23365	0.1437	0.1223	Rho guanine nucleotide exchange factor (GEF) 12
1744	CARD16	114769	0.1437	0.0873	caspase recruitment domain family, member 16
1745	DIP2C	22982	0.1435	0.0855	DIP2 disco-interacting protein 2 homolog C (Drosophila)
1746	VAT1	10493	0.1434	0.1203	vesicle amine transport protein 1 homolog (T. californica)
1747	FNIP2	57600	0.1434	0.0919	folliculin interacting protein 2
1748	FUT8	2530	0.1434	0.0528	fucosyltransferase 8 (alpha (1,6) fucosyltransferase)
1749	FZD4	8322	0.1434	0.0897	frizzled family receptor 4
1750	DPY19L4	286148	0.1432	0.2866	dpy-19-like 4 (C. elegans)
1751	POLK	51426	0.1432	0.2566	polymerase (DNA directed) kappa
1752	TANK	10010	0.1432	0.2409	TRAF family member-associated NFKB activator
1753	PLK4	10733	0.1431	0.1784	polo-like kinase 4
1754	YWHAB	7529	0.1431	0.2239	tyrosine 3-monooxygenase/tryptophan 5-monooxygenase activation protein, beta polypeptide
1755	ADRB2	154	0.1431	0.0257	adrenoceptor beta 2, surface
1756	NAGK	55577	0.1431	0.1412	N-acetylglucosamine kinase
1757	C4ORF3	401152	0.1429	0.1536	chromosome 4 open reading frame 3
1758	ZMIZ1	57178	0.1429	0.0902	zinc finger, MIZ-type containing 1
1759	KIAA0355	9710	0.1428	0.1376	KIAA0355
1760	MAGED1	9500	0.1428	0.0978	melanoma antigen family D, 1
1761	CPPED1	55313	0.1428	0.0609	calcineurin-like phosphoesterase domain containing 1
1762	SPP1	6696	0.1428	0.0223	secreted phosphoprotein 1
1763	CD9	928	0.1427	0.0731	CD9 molecule
1764	SEC61A1	29927	0.1426	0.1481	Sec61 alpha 1 subunit (S. cerevisiae)
1765	MAN2A1	4124	0.1426	0.1444	mannosidase, alpha, class 2A, member 1
1766	SLC41A2	84102	0.1424	0.0752	solute carrier family 41, member 2
1767	GPX7	2882	0.1423	0.0292	glutathione peroxidase 7
1768	PTGER2	5732	0.1422	0.0283	prostaglandin E receptor 2 (subtype EP2), 53kDa
1769	GOPC	57120	0.1421	0.254	golgi-associated PDZ and coiled-coil motif containing
1770	FAM92A1	137392	0.1421	0.0385	family with sequence similarity 92, member A1
1771	STK38L	23012	0.1421	0.1734	serine/threonine kinase 38 like
1772	SESTD1	91404	0.142	0.1324	SEC14 and spectrin domains 1
1773	TFG	10342	0.142	0.1554	TRK-fused gene
1774	RRAGA	10670	0.1419	0.1398	Ras-related GTP binding A
1775	CPD	1362	0.1419	0.1961	carboxypeptidase D
1776	INPP4B	8821	0.1418	0.0278	inositol polyphosphate-4-phosphatase, type II, 105kDa
1777	GALNT5	11227	0.1418	0.0683	UDP-N-acetyl-alpha-D-galactosamine:polypeptide N-acetylgalactosaminyltransferase 5 (GalNAc-T5)
1778	CDC6	990	0.1418	0.1682	cell division cycle 6 homolog (S. cerevisiae)
1779	DYNC1LI2	1783	0.1417	0.1669	dynein, cytoplasmic 1, light intermediate chain 2
1780	TUBB3	10381	0.1417	0.0839	tubulin, beta 3 class III
1781	PTP4A2	8073	0.1417	0.1405	protein tyrosine phosphatase type IVA, member 2
1782	ATP11C	286410	0.1416	0.1662	ATPase, class VI, type 11C
1783	FAM69A	388650	0.1415	0.0859	family with sequence similarity 69, member A
1784	ROCK2	9475	0.1415	0.0977	Rho-associated, coiled-coil containing protein kinase 2
1785	MYCT1	80177	0.1414	0.0641	myc target 1
1786	CRY1	1407	0.1414	0.2092	cryptochrome 1 (photolyase-like)
1787	SOWAHC	65124	0.1414	0.025	sosondowah ankyrin repeat domain family member C
1788	SMAD3	4088	0.1413	0.0529	SMAD family member 3
1789	WNT5B	81029	0.1413	0.0348	wingless-type MMTV integration site family, member 5B
1790	JDP2	122953	0.1412	0.0454	Jun dimerization protein 2
1791	FMNL3	91010	0.1412	0.0607	formin-like 3
1792	BCL6	604	0.1412	0.1016	B-cell CLL/lymphoma 6
1793	GLG1	2734	0.1411	0.1283	golgi glycoprotein 1
1794	SYTL4	94121	0.141	0.021	synaptotagmin-like 4
1795	HSPA12A	259217	0.141	0.0495	heat shock 70kDa protein 12A
1796	ADORA2B	136	0.1409	0.0219	adenosine A2b receptor
1797	NAV2	89797	0.1409	0.0328	neuron navigator 2
1798	ELN	2006	0.1409	0.1586	elastin
1799	WFDC1	58189	0.1409	0.0573	WAP four-disulfide core domain 1
1800	BPGM	669	0.1409	0.0874	2,3-bisphosphoglycerate mutase
1801	CLIP2	7461	0.1408	0.1034	CAP-GLY domain containing linker protein 2
1802	TNFAIP8	25816	0.1408	0.1299	tumor necrosis factor, alpha-induced protein 8
1803	RILPL2	196383	0.1408	0.0711	Rab interacting lysosomal protein-like 2
1804	FER	2241	0.1407	0.0517	fer (fps/fes related) tyrosine kinase
1805	B3GNT9	84752	0.1407	0.0574	UDP-GlcNAc:betaGal beta-1,3-N-acetylglucosaminyltransferase 9
1806	HIAT1	64645	0.1407	0.2658	hippocampus abundant transcript 1
1807	UNC5B	219699	0.1406	0.0324	unc-5 homolog B (C. elegans)
1808	ACTR1A	10121	0.1405	0.1669	ARP1 actin-related protein 1 homolog A, centractin alpha (yeast)
1809	GTSE1	51512	0.1404	0.1335	G-2 and S-phase expressed 1
1810	VSIG4	11326	0.1404	0.0798	V-set and immunoglobulin domain containing 4
1811	B3GNT5	84002	0.1403	0.0708	UDP-GlcNAc:betaGal beta-1,3-N-acetylglucosaminyltransferase 5
1812	H2AFV	94239	0.1403	0.2245	H2A histone family, member V
1813	ARHGAP11A	9824	0.1401	0.1514	Rho GTPase activating protein 11A
1814	WDR44	54521	0.1401	0.26	WD repeat domain 44
1815	BMP2	650	0.1401	0.0291	bone morphogenetic protein 2
1816	LMNB2	84823	0.1399	0.1757	lamin B2
1817	NAP1L3	4675	0.1398	0.074	nucleosome assembly protein 1-like 3
1818	TUBB4B	10383	0.1398	0.1721	tubulin, beta 4B class IVb
1819	TRIOBP	11078	0.1398	0.0917	TRIO and F-actin binding protein
1820	TUFT1	7286	0.1397	0.0535	tuftelin 1
1821	HERC4	26091	0.1397	0.2195	HECT and RLD domain containing E3 ubiquitin protein ligase 4
1822	GYPC	2995	0.1396	0.0791	glycophorin C (Gerbich blood group)
1823	DACT3	147906	0.1396	0.1126	dapper, antagonist of beta-catenin, homolog 3 (Xenopus laevis)
1824	MGARP	84709	0.1396	0.0134	mitochondria-localized glutamic acid-rich protein
1825	EDNRB	1910	0.1394	0.0437	endothelin receptor type B
1826	SPIN1	10927	0.1394	0.2093	spindlin 1
1827	ALDH1L2	160428	0.1394	0.0319	aldehyde dehydrogenase 1 family, member L2
1828	QPCT	25797	0.1393	0.0481	glutaminyl-peptide cyclotransferase
1829	BIRC3	330	0.1393	0.1018	baculoviral IAP repeat containing 3
1830	PXK	54899	0.1393	0.0962	PX domain containing serine/threonine kinase
1831	SLC8A1	6546	0.1392	0.1009	solute carrier family 8 (sodium/calcium exchanger), member 1
1832	H2AFZ	3015	0.1392	0.2512	H2A histone family, member Z
1833	RYK	6259	0.1391	0.1953	receptor-like tyrosine kinase
1834	ZBTB20	26137	0.1391	0.1424	zinc finger and BTB domain containing 20
1835	SLC10A3	8273	0.139	0.1025	solute carrier family 10 (sodium/bile acid cotransporter family), member 3
1836	MOB1B	92597	0.1389	0.2506	MOB kinase activator 1B
1837	NES	10763	0.1388	0.0796	nestin
1838	BTBD10	84280	0.1388	0.1856	BTB (POZ) domain containing 10
1839	SEC13	6396	0.1388	0.1886	SEC13 homolog (S. cerevisiae)
1840	RAB7A	7879	0.1387	0.1724	RAB7A, member RAS oncogene family
1841	C18ORF54	162681	0.1386	0.1367	chromosome 18 open reading frame 54
1842	TBC1D23	55773	0.1385	0.2412	TBC1 domain family, member 23
1843	OSTF1	26578	0.1384	0.1451	osteoclast stimulating factor 1
1844	ENTPD1	953	0.1384	0.0806	ectonucleoside triphosphate diphosphohydrolase 1
1845	IFFO1	25900	0.1383	0.0976	intermediate filament family orphan 1
1846	STXBP1	6812	0.1383	0.0633	syntaxin binding protein 1
1847	NCAPH	23397	0.1383	0.1452	non-SMC condensin I complex, subunit H
1848	MTDH	92140	0.1383	0.2661	metadherin
1849	FADS1	3992	0.1382	0.0417	fatty acid desaturase 1
1850	ATL1	51062	0.138	0.0841	atlastin GTPase 1
1851	PLEKHH2	130271	0.1379	0.071	pleckstrin homology domain containing, family H (with MyTH4 domain) member 2
1852	CASC5	57082	0.1379	0.1204	cancer susceptibility candidate 5
1853	SNX24	28966	0.1378	0.0468	sorting nexin 24
1854	PRR11	55771	0.1378	0.0918	proline rich 11
1855	PLXNB2	23654	0.1378	0.1718	plexin B2
1856	DCTD	1635	0.1378	0.2257	dCMP deaminase
1857	GRB10	2887	0.1377	0.0231	growth factor receptor-bound protein 10
1858	ITM2B	9445	0.1377	0.2065	integral membrane protein 2B
1859	TBC1D12	23232	0.1377	0.0979	TBC1 domain family, member 12
1860	TM4SF18	116441	0.1377	0.0335	transmembrane 4 L six family member 18
1861	FANCI	55215	0.1376	0.1864	Fanconi anemia, complementation group I
1862	UXS1	80146	0.1376	0.1011	UDP-glucuronate decarboxylase 1
1863	RBM3	5935	0.1376	0.1657	RNA binding motif (RNP1, RRM) protein 3
1864	AKIP1	56672	0.1376	0.0839	A kinase (PRKA) interacting protein 1
1865	DIXDC1	85458	0.1374	0.0535	DIX domain containing 1
1866	CFLAR	8837	0.1374	0.117	CASP8 and FADD-like apoptosis regulator
1867	SLC39A10	57181	0.1374	0.222	solute carrier family 39 (zinc transporter), member 10
1868	PPP3CC	5533	0.1373	0.1209	protein phosphatase 3, catalytic subunit, gamma isozyme
1869	MCM10	55388	0.1373	0.1676	minichromosome maintenance complex component 10
1870	ZBTB8A	653121	0.1372	0.082	zinc finger and BTB domain containing 8A
1871	NAGA	4668	0.1372	0.1219	N-acetylgalactosaminidase, alpha-
1872	SERPINB2	5055	0.1371	0.0401	serpin peptidase inhibitor, clade B (ovalbumin), member 2
1873	TPST2	8459	0.137	0.0593	tyrosylprotein sulfotransferase 2
1874	ROCK1	6093	0.137	0.1788	Rho-associated, coiled-coil containing protein kinase 1
1875	TMEM248	55069	0.137	0.187	transmembrane protein 248
1876	HELLS	3070	0.1369	0.1937	helicase, lymphoid-specific
1877	TMEM71	137835	0.1369	0.0507	transmembrane protein 71
1878	STAM	8027	0.1369	0.2667	signal transducing adaptor molecule (SH3 domain and ITAM motif) 1
1879	WARS	7453	0.1368	0.1074	tryptophanyl-tRNA synthetase
1880	RRAD	6236	0.1368	0.0782	Ras-related associated with diabetes
1881	WDFY3	23001	0.1367	0.1745	WD repeat and FYVE domain containing 3
1882	TEAD4	7004	0.1367	0.0956	TEA domain family member 4
1883	C4ORF32	132720	0.1366	0.0554	chromosome 4 open reading frame 32
1884	MIR143HG	728264	0.1366	0.1388	MIR143 host gene (non-protein coding)
1885	TRIM59	286827	0.1365	0.1239	tripartite motif containing 59
1886	C1QTNF2	114898	0.1365	0.0377	C1q and tumor necrosis factor related protein 2
1887	USP53	54532	0.1364	0.1729	ubiquitin specific peptidase 53
1888	EXTL2	2135	0.1364	0.1729	exostoses (multiple)-like 2
1889	GIT2	9815	0.1364	0.1248	G protein-coupled receptor kinase interacting ArfGAP 2
1890	PLCB4	5332	0.1364	0.0283	phospholipase C, beta 4
1891	LRRFIP2	9209	0.1364	0.064	leucine rich repeat (in FLII) interacting protein 2
1892	PRKAA1	5562	0.1363	0.2156	protein kinase, AMP-activated, alpha 1 catalytic subunit
1893	SPTLC1	10558	0.1363	0.3012	serine palmitoyltransferase, long chain base subunit 1
1894	CNKSR3	154043	0.1363	0.0167	CNKSR family member 3
1895	MOB1A	55233	0.1361	0.237	MOB kinase activator 1A
1896	COL10A1	1300	0.136	0.0856	collagen, type X, alpha 1
1897	FCER1G	2207	0.1359	0.1032	Fc fragment of IgE, high affinity I, receptor for; gamma polypeptide
1898	DNMT1	1786	0.1357	0.2178	DNA (cytosine-5-)-methyltransferase 1
1899	EGR3	1960	0.1356	0.0348	early growth response 3
1900	WDR41	55255	0.1356	0.1584	WD repeat domain 41
1901	SKA3	221150	0.1355	0.1588	spindle and kinetochore associated complex subunit 3
1902	PDE1A	5136	0.1355	0.0635	phosphodiesterase 1A, calmodulin-dependent
1903	FAM54A	113115	0.1355	0.1701	family with sequence similarity 54, member A
1904	IL18	3606	0.1354	0.0396	interleukin 18 (interferon-gamma-inducing factor)
1905	HSPB2	3316	0.1353	0.1275	heat shock 27kDa protein 2
1906	IFFO2	126917	0.1353	0.0289	intermediate filament family orphan 2
1907	PTPN11	5781	0.1353	0.2475	protein tyrosine phosphatase, non-receptor type 11
1908	FGFR1OP2	26127	0.1352	0.2404	FGFR1 oncogene partner 2
1909	PAWR	5074	0.1352	0.043	PRKC, apoptosis, WT1, regulator
1910	CKS2	1164	0.1352	0.17	CDC28 protein kinase regulatory subunit 2
1911	BMP6	654	0.1352	0.0319	bone morphogenetic protein 6
1912	RAP2B	5912	0.1351	0.0343	RAP2B, member of RAS oncogene family
1913	CCND3	896	0.135	0.0942	cyclin D3
1914	GPR1	2825	0.135	0.0218	G protein-coupled receptor 1
1915	WBP1L	54838	0.1349	0.1448	WW domain binding protein 1-like
1916	MTHFD2	10797	0.1349	0.1807	methylenetetrahydrofolate dehydrogenase (NADP+ dependent) 2, methenyltetrahydrofolate cyclohydrolase
1917	TANC2	26115	0.1349	0.0759	tetratricopeptide repeat, ankyrin repeat and coiled-coil containing 2
1918	PPIB	5479	0.1349	0.15	peptidylprolyl isomerase B (cyclophilin B)
1919	VASP	7408	0.1349	0.106	vasodilator-stimulated phosphoprotein
1920	NMI	9111	0.1349	0.1898	N-myc (and STAT) interactor
1921	JAK2	3717	0.1348	0.1876	Janus kinase 2
1922	RNF182	221687	0.1348	0.0191	ring finger protein 182
1923	TLE4	7091	0.1347	0.0868	transducin-like enhancer of split 4 (E(sp1) homolog, Drosophila)
1924	IRF1	3659	0.1346	0.1153	interferon regulatory factor 1
1925	CRTC3	64784	0.1346	0.132	CREB regulated transcription coactivator 3
1926	MCM6	4175	0.1346	0.2382	minichromosome maintenance complex component 6
1927	CLDN11	5010	0.1346	0.0688	claudin 11
1928	PTK2	5747	0.1346	0.1372	PTK2 protein tyrosine kinase 2
1929	GOLM1	51280	0.1346	0.0391	golgi membrane protein 1
1930	PGRMC2	10424	0.1345	0.1846	progesterone receptor membrane component 2
1931	KIAA1715	80856	0.1344	0.2378	KIAA1715
1932	SLC7A7	9056	0.1344	0.0944	solute carrier family 7 (amino acid transporter light chain, y+L system), member 7
1933	HNMT	3176	0.1343	0.0956	histamine N-methyltransferase
1934	YES1	7525	0.1343	0.2227	v-yes-1 Yamaguchi sarcoma viral oncogene homolog 1
1935	KCNMA1	3778	0.1342	0.0715	potassium large conductance calcium-activated channel, subfamily M, alpha member 1
1936	CD47	961	0.1342	0.1648	CD47 molecule
1937	TSPYL5	85453	0.1342	0.0288	TSPY-like 5
1938	ANKLE2	23141	0.134	0.1359	ankyrin repeat and LEM domain containing 2
1939	FPR1	2357	0.1339	0.1118	formyl peptide receptor 1
1940	TTYH3	80727	0.1339	0.1249	tweety homolog 3 (Drosophila)
1941	VWF	7450	0.1339	0.1004	von Willebrand factor
1942	IGF2R	3482	0.1338	0.1352	insulin-like growth factor 2 receptor
1943	HCLS1	3059	0.1336	0.0996	hematopoietic cell-specific Lyn substrate 1
1944	CYP2U1	113612	0.1335	0.0914	cytochrome P450, family 2, subfamily U, polypeptide 1
1945	NEIL3	55247	0.1335	0.1273	nei endonuclease VIII-like 3 (E. coli)
1946	OXSR1	9943	0.1334	0.1885	oxidative-stress responsive 1
1947	GPR183	1880	0.1333	0.0742	G protein-coupled receptor 183
1948	RAB18	22931	0.1333	0.293	RAB18, member RAS oncogene family
1949	DESI2	51029	0.1333	0.2125	desumoylating isopeptidase 2
1950	ITIH5	80760	0.1332	0.0724	inter-alpha-trypsin inhibitor heavy chain family, member 5
1951	TLR2	7097	0.1331	0.091	toll-like receptor 2
1952	MILR1	284021	0.133	0.0565	mast cell immunoglobulin-like receptor 1
1953	ARRDC3	57561	0.133	0.1636	arrestin domain containing 3
1954	GNG2	54331	0.1329	0.0701	guanine nucleotide binding protein (G protein), gamma 2
1955	LAP3	51056	0.1329	0.1843	leucine aminopeptidase 3
1956	COPS8	10920	0.1328	0.2407	COP9 constitutive photomorphogenic homolog subunit 8 (Arabidopsis)
1957	TRNP1	388610	0.1328	0.0319	TMF1-regulated nuclear protein 1
1958	RCBTB2	1102	0.1328	0.1721	regulator of chromosome condensation (RCC1) and BTB (POZ) domain containing protein 2
1959	SYNCRIP	10492	0.1327	0.2815	synaptotagmin binding, cytoplasmic RNA interacting protein
1960	CANX	821	0.1327	0.2464	calnexin
1961	ZFP91	80829	0.1327	0.1952	zinc finger protein 91 homolog (mouse)
1962	PIEZO2	63895	0.1326	0.0367	piezo-type mechanosensitive ion channel component 2
1963	CLTC	1213	0.1326	0.2609	clathrin, heavy chain (Hc)
1964	RGS3	5998	0.1326	0.0355	regulator of G-protein signaling 3
1965	FAM102B	284611	0.1325	0.1224	family with sequence similarity 102, member B
1966	PPP1R13L	10848	0.1325	0.0888	protein phosphatase 1, regulatory subunit 13 like
1967	CPA3	1359	0.1325	0.0562	carboxypeptidase A3 (mast cell)
1968	USP1	7398	0.1325	0.3242	ubiquitin specific peptidase 1
1969	ZDHHC7	55625	0.1323	0.1133	zinc finger, DHHC-type containing 7
1970	C2CD2	25966	0.1323	0.05	C2 calcium-dependent domain containing 2
1971	MMRN2	79812	0.1321	0.0517	multimerin 2
1972	LTBP3	4054	0.1321	0.1365	latent transforming growth factor beta binding protein 3
1973	EFHA2	286097	0.1319	0.1212	EF-hand domain family, member A2
1974	CD99L2	83692	0.1319	0.1186	CD99 molecule-like 2
1975	KIF20B	9585	0.1319	0.2067	kinesin family member 20B
1976	CLDN1	9076	0.1319	0.04	claudin 1
1977	DNAJC10	54431	0.1318	0.2996	DnaJ (Hsp40) homolog, subfamily C, member 10
1978	DMD	1756	0.1318	0.0429	dystrophin
1979	RASGRP3	25780	0.1318	0.0653	RAS guanyl releasing protein 3 (calcium and DAG-regulated)
1980	IFI27	3429	0.1318	0.0677	interferon, alpha-inducible protein 27
1981	BNC1	646	0.1317	0.0246	basonuclin 1
1982	RAB21	23011	0.1317	0.2618	RAB21, member RAS oncogene family
1983	ANKRD28	23243	0.1316	0.1708	ankyrin repeat domain 28
1984	ADD1	118	0.1316	0.172	adducin 1 (alpha)
1985	SVEP1	79987	0.1316	0.2114	sushi, von Willebrand factor type A, EGF and pentraxin domain containing 1
1986	CBR3	874	0.1316	0.0242	carbonyl reductase 3
1987	ATP6V0E1	8992	0.1315	0.1964	ATPase, H+ transporting, lysosomal 9kDa, V0 subunit e1
1988	C19ORF10	56005	0.1315	0.1648	chromosome 19 open reading frame 10
1989	HIVEP2	3097	0.1314	0.1152	human immunodeficiency virus type I enhancer binding protein 2
1990	RNF150	57484	0.1314	0.0406	ring finger protein 150
1991	NEK2	4751	0.1312	0.1253	NIMA (never in mitosis gene a)-related kinase 2
1992	RDH10	157506	0.1312	0.0365	retinol dehydrogenase 10 (all-trans)
1993	GNPDA2	132789	0.1311	0.2733	glucosamine-6-phosphate deaminase 2
1994	SPRED2	200734	0.1311	0.0471	sprouty-related, EVH1 domain containing 2
1995	HGSNAT	138050	0.1311	0.1075	heparan-alpha-glucosaminide N-acetyltransferase
1996	GARS	2617	0.131	0.1622	glycyl-tRNA synthetase
1997	PGRMC1	10857	0.131	0.1869	progesterone receptor membrane component 1
1998	SOX9	6662	0.1309	0.0295	SRY (sex determining region Y)-box 9
[truncated: 15,716 more rows]
