# Supplementary material for: Caveolin-1 Modulates Mechanotransduction Responses to Substrate Stiffness through Actin-Dependent Control of YAP
Source: Cell Rep. 2018 Nov 6;25(6):1622–1635.e6. doi: 10.1016/j.celrep.2018.10.024 (PMC6231326; doi:10.1016/j.celrep.2018.10.024)
Supplement: Table S2. YAP Interactors Identified in WT and Cav1KO MEFs Untreated or Treated with CytD, Related to Figure 4 [file mmc3.xlsx]

## Sheet: TOTAL
		counts (mean)								counts (sum)
		769.2	958.2	734.4	882	809.4	603.6			3846	4791	3672	4410	4047	3018
		WT	WT -	WT CytD	KO	KO -	KO CytD			WT	WT -	WT CytD	KO	KO -	KO CytD
	H2AFJ	0	0	0	0	0	1		H2AFJ	0	0	0	0	0	5
	MED14	0	0	0	0	0	0.4		MED14	0	0	0	0	0	2
	FABP5	0	0	0	0	0	0.2		FABP5	0	0	0	0	0	1
	THOC2	0	0	0	0	0	0.2		THOC2	0	0	0	0	0	1
	2410089E03Rik	0	0	0	0	0	0.2		2410089E03Rik	0	0	0	0	0	1
	ARPC3	0	0	0	0	0	0.2		ARPC3	0	0	0	0	0	1
	CSTB	0	0	0	0	0	0.2		CSTB	0	0	0	0	0	1
	Dnah7a	0	0	0	0	0	0.2		Dnah7a	0	0	0	0	0	1
	DYNC1LI2	0	0	0	0	0	0.2		DYNC1LI2	0	0	0	0	0	1
	PPP1R9B	0	0	0	0	0	0.2		PPP1R9B	0	0	0	0	0	1
	PSMB6	0	0	0	0	0	0.2		PSMB6	0	0	0	0	0	1
	SMC3	0	0	0	0	0	0.2		SMC3	0	0	0	0	0	1
	SNRPN	0	0	0	0	0	0.2		SNRPN	0	0	0	0	0	1
	SOD2	0	0	0	0	0	0.2		SOD2	0	0	0	0	0	1
	SQRDL	0	0	0	0	0	0.2		SQRDL	0	0	0	0	0	1
	TPPP	0	0	0	0	0	0.2		TPPP	0	0	0	0	0	1
	TRRAP	0	0	0	0	0	0.2		TRRAP	0	0	0	0	0	1
	APOA1	0	0	0	0	0	0.2		APOA1	0	0	0	0	0	1
	BCAS3	0	0	0	0	0	0.2		BCAS3	0	0	0	0	0	1
	CAPN5	0	0	0	0	0	0.2		CAPN5	0	0	0	0	0	1
	ETV5	0	0	0	0	0	0.2		ETV5	0	0	0	0	0	1
	MAP3K1	0	0	0	0	0	0.2		MAP3K1	0	0	0	0	0	1
	MYL2	0	0	0	0	0	0.2		MYL2	0	0	0	0	0	1
	NCAPH	0	0	0	0	0	0.2		NCAPH	0	0	0	0	0	1
	PHF5A	0	0	0	0	0	0.2		PHF5A	0	0	0	0	0	1
	prss1	0	0	0	0	0	0.2		prss1	0	0	0	0	0	1
	RCL1	0	0	0	0	0	0.2		RCL1	0	0	0	0	0	1
	SP100	0	0	0	0	0	0.2		SP100	0	0	0	0	0	1
	Xlr4c	0	0	0	0	0	0.2		Xlr4c	0	0	0	0	0	1
	CALD1	0	0.2	0.2	0	0	0.4		CALD1	0	1	1	0	0	2
	PTMA	0	0.2	0	0	0	0.2		PTMA	0	1	0	0	0	1
	SYNPO	0	0.2	0	0	0	0.2		SYNPO	0	1	0	0	0	1
	ATP5J2	0	0.2	0	0	0	0.2		ATP5J2	0	1	0	0	0	1
	TPM1	0	0.2	0	0	0	0.2		TPM1	0	1	0	0	0	1
	ZYX	0	0.2	0	0	0	0.2		ZYX	0	1	0	0	0	1
	porcn	0	0.2	0	0	0	0.2		porcn	0	1	0	0	0	1
	Trim30a	0	0.2	0	0	0	0.2		Trim30a	0	1	0	0	0	1
	clstn3	0.2	0	0	0	0	0.2		clstn3	1	0	0	0	0	1
	Hist1h1d	0	0	1.6	0	0	1.6		Hist1h1d	0	0	8	0	0	8
	KCNB2	0	0	0.2	0	0	0.2		KCNB2	0	0	1	0	0	1
	TPM2	0.4	0	0	0	0	0.4		TPM2	2	0	0	0	0	2
	ARPC4	0.2	0	1	0	0	1		ARPC4	1	0	5	0	0	5
	G3BP2	0	0.6	0	0	0	0.4		G3BP2	0	3	0	0	0	2
	FSCN1	0.2	0.2	0.2	0	0	0.4		FSCN1	1	1	1	0	0	2
	SREK1	0.2	0.2	0.2	0	0	0.4		SREK1	1	1	1	0	0	2
	DISP2	0	0	0.6	0	0	0.4		DISP2	0	0	3	0	0	2
	CAP1	0	0.4	0	0	0	0.2		CAP1	0	2	0	0	0	1
	FLNC	0	0.4	0	0	0	0.2		FLNC	0	2	0	0	0	1
	HNRNPF	0	0.4	0	0	0	0.2		HNRNPF	0	2	0	0	0	1
	KRT32	0	0.4	0	0	0	0.2		KRT32	0	2	0	0	0	1
	PEBP1	0.2	0.2	0	0	0	0.2		PEBP1	1	1	0	0	0	1
	CTTN	0	0	0.4	0	0	0.2		CTTN	0	0	2	0	0	1
	INF2	0	0	0.8	0	0	0.4		INF2	0	0	4	0	0	2
	KLF2	0.6	0	0.2	0	0	0.4		KLF2	3	0	1	0	0	2
	ELAVL1	0.2	0.4	0	0	0	0.2		ELAVL1	1	2	0	0	0	1
	C1QC	0.4	0	0.2	0	0	0.2		C1QC	2	0	1	0	0	1
	IL1RAPL1	0.2	0	0.4	0	0	0.2		IL1RAPL1	1	0	2	0	0	1
	GOT2	0	0.8	0.2	0	0	0.2		GOT2	0	4	1	0	0	1
	LOC102641332	0.6	0.2	0.2	0	0	0.2		LOC102641332	3	1	1	0	0	1
	FLNB	1	3.2	1	0	0	0.6		FLNB	5	16	5	0	0	3
	Hist1h1a	3.4	1.2	0.6	0	0	0		Hist1h1a	17	6	3	0	0	0
	HNRNPA2B1	0.8	0.6	0.8	0	0	0		HNRNPA2B1	4	3	4	0	0	0
	EIF5B	0	1.6	0	0	0	0		EIF5B	0	8	0	0	0	0
	S100A6	0.4	1	0.2	0	0	0		S100A6	2	5	1	0	0	0
	ARMC5	0.6	0.6	0.4	0	0	0		ARMC5	3	3	2	0	0	0
	RPL10	0	1.4	0	0	0	0		RPL10	0	7	0	0	0	0
	TUBA1A	0	1.2	0.2	0	0	0		TUBA1A	0	6	1	0	0	0
	PHB	0	1	0	0	0	0		PHB	0	5	0	0	0	0
	KRT85	0	1	0	0	0	0		KRT85	0	5	0	0	0	0
	TLN1	0.2	0.8	0	0	0	0		TLN1	1	4	0	0	0	0
	Gm21596	0	0.8	0.2	0	0	0		Gm21596	0	4	1	0	0	0
	FASN	0	0.8	0	0	0	0		FASN	0	4	0	0	0	0
	RBM3	0.2	0.6	0	0	0	0		RBM3	1	3	0	0	0	0
	CTNNB1	0.2	0.4	0.2	0	0	0		CTNNB1	1	2	1	0	0	0
	ETF1	0	0.6	0	0	0	0		ETF1	0	3	0	0	0	0
	HSPA4	0	0.6	0	0	0	0		HSPA4	0	3	0	0	0	0
	PSMD2	0	0.6	0	0	0	0		PSMD2	0	3	0	0	0	0
	PSME3	0	0.6	0	0	0	0		PSME3	0	3	0	0	0	0
	RANBP1	0	0.6	0	0	0	0		RANBP1	0	3	0	0	0	0
	Atp5k	0	0.6	0	0	0	0		Atp5k	0	3	0	0	0	0
	EIF3A	0	0.6	0	0	0	0		EIF3A	0	3	0	0	0	0
	MAP1B	0	0.6	0	0	0	0		MAP1B	0	3	0	0	0	0
	RPL26	0	0.6	0	0	0	0		RPL26	0	3	0	0	0	0
	UBAP2	0	0.6	0	0	0	0		UBAP2	0	3	0	0	0	0
	PDAP1	0.2	0.4	0	0	0	0		PDAP1	1	2	0	0	0	0
	KRT27	0.2	0.4	0	0	0	0		KRT27	1	2	0	0	0	0
	Ctps	0	0.4	0.2	0	0	0		Ctps	0	2	1	0	0	0
	TAP1	0.2	0.2	0.4	0	0	0		TAP1	1	1	2	0	0	0
	VDAC3	0.2	0.2	0.2	0	0	0		VDAC3	1	1	1	0	0	0
	ABCA13	0.2	0.2	0.2	0	0	0		ABCA13	1	1	1	0	0	0
	FBXL6	0.2	0.2	0.2	0	0	0		FBXL6	1	1	1	0	0	0
	RAB35	0.2	0.2	0	0	0	0		RAB35	1	1	0	0	0	0
	CRISP3	0.2	0.2	0	0	0	0		CRISP3	1	1	0	0	0	0
	MTHFD1	0.2	0.2	0	0	0	0		MTHFD1	1	1	0	0	0	0
	PSMC2	0.2	0.2	0	0	0	0		PSMC2	1	1	0	0	0	0
	TUBB4B	0.2	0.2	0	0	0	0		TUBB4B	1	1	0	0	0	0
	KPNA4	0.2	0.2	0	0	0	0		KPNA4	1	1	0	0	0	0
	WDR61	0.2	0.2	0	0	0	0		WDR61	1	1	0	0	0	0
	PGD	0	0.2	0.2	0	0	0		PGD	0	1	1	0	0	0
	SEC22B	0	0.2	0.2	0	0	0		SEC22B	0	1	1	0	0	0
	MIF	0	0.2	0.2	0	0	0		MIF	0	1	1	0	0	0
	PSMA6	0	0.2	0.2	0	0	0		PSMA6	0	1	1	0	0	0
	S100A11	0	0.2	0.2	0	0	0		S100A11	0	1	1	0	0	0
	DNAH17	0	0.2	0.2	0	0	0		DNAH17	0	1	1	0	0	0
	TUBB4A	0	0.2	0.2	0	0	0		TUBB4A	0	1	1	0	0	0
	ARPC2	0	0	0.4	0	0	0		ARPC2	0	0	2	0	0	0
	BZW1	0	0	0.4	0	0	0		BZW1	0	0	2	0	0	0
	CDC5L	0.2	0	0.2	0	0	0		CDC5L	1	0	1	0	0	0
	MYOF	0	0.4	0	0	0	0		MYOF	0	2	0	0	0	0
	SEPT2	0	0.4	0	0	0	0		SEPT2	0	2	0	0	0	0
	ATP5F1	0	0.4	0	0	0	0		ATP5F1	0	2	0	0	0	0
	EIF3H	0	0.4	0	0	0	0		EIF3H	0	2	0	0	0	0
	ESD	0	0.4	0	0	0	0		ESD	0	2	0	0	0	0
	HINT1	0	0.4	0	0	0	0		HINT1	0	2	0	0	0	0
	ITIH3	0	0.4	0	0	0	0		ITIH3	0	2	0	0	0	0
	NUDT21	0	0.4	0	0	0	0		NUDT21	0	2	0	0	0	0
	PDCD6IP	0	0.4	0	0	0	0		PDCD6IP	0	2	0	0	0	0
	PSAT1	0	0.4	0	0	0	0		PSAT1	0	2	0	0	0	0
	PSMD11	0	0.4	0	0	0	0		PSMD11	0	2	0	0	0	0
	SEC31A	0	0.4	0	0	0	0		SEC31A	0	2	0	0	0	0
	SPATA5	0	0.4	0	0	0	0		SPATA5	0	2	0	0	0	0
	STIP1	0	0.4	0	0	0	0		STIP1	0	2	0	0	0	0
	TCP1	0	0.4	0	0	0	0		TCP1	0	2	0	0	0	0
	ANP32B	0	0.4	0	0	0	0		ANP32B	0	2	0	0	0	0
	DRG1	0	0.4	0	0	0	0		DRG1	0	2	0	0	0	0
	Eif2s3x	0	0.4	0	0	0	0		Eif2s3x	0	2	0	0	0	0
	EIF3I	0	0.4	0	0	0	0		EIF3I	0	2	0	0	0	0
	LOX	0	0.4	0	0	0	0		LOX	0	2	0	0	0	0
	MTAP	0	0.4	0	0	0	0		MTAP	0	2	0	0	0	0
	NVL	0	0.4	0	0	0	0		NVL	0	2	0	0	0	0
	P4HA2	0	0.4	0	0	0	0		P4HA2	0	2	0	0	0	0
	PCM1	0	0.4	0	0	0	0		PCM1	0	2	0	0	0	0
	PLS3	0	0.4	0	0	0	0		PLS3	0	2	0	0	0	0
	PURB	0	0.4	0	0	0	0		PURB	0	2	0	0	0	0
	RBMS1	0	0.4	0	0	0	0		RBMS1	0	2	0	0	0	0
	RPA2	0	0.4	0	0	0	0		RPA2	0	2	0	0	0	0
	RTN4	0	0.4	0	0	0	0		RTN4	0	2	0	0	0	0
	SELENBP1	0	0.4	0	0	0	0		SELENBP1	0	2	0	0	0	0
	SF3B4	0	0.4	0	0	0	0		SF3B4	0	2	0	0	0	0
	UPF1	0	0.4	0	0	0	0		UPF1	0	2	0	0	0	0
	FGG	0.4	0	0	0	0	0		FGG	2	0	0	0	0	0
	GNA13	0.6	0	0	0	0	0		GNA13	3	0	0	0	0	0
	GNPAT	0	0	0.4	0	0	0		GNPAT	0	0	2	0	0	0
	Hbb-b2	1.4	0	0	0	0	0		Hbb-b2	7	0	0	0	0	0
	IPO7	0.4	0	0	0	0	0		IPO7	2	0	0	0	0	0
	ITIH4	0.6	0	0	0	0	0		ITIH4	3	0	0	0	0	0
	KRT76	0.4	0	0	0	0	0		KRT76	2	0	0	0	0	0
	MAGOHB	0.4	0	0.6	0	0	0		MAGOHB	2	0	3	0	0	0
	MATR3	0.2	0	0.6	0	0	0		MATR3	1	0	3	0	0	0
	NES	1.4	0	0.2	0	0	0		NES	7	0	1	0	0	0
	NUDT13	0.2	0	0.2	0	0	0		NUDT13	1	0	1	0	0	0
	NUP98	0.4	0	0	0	0	0		NUP98	2	0	0	0	0	0
	RBBP4	0.2	0	0.2	0	0	0		RBBP4	1	0	1	0	0	0
	RCC1	0.4	0	0	0	0	0		RCC1	2	0	0	0	0	0
	SLMAP	0.6	0	0	0	0	0		SLMAP	3	0	0	0	0	0
	TMEM263	5.4	0	0	0	0	0		TMEM263	27	0	0	0	0	0
	U2AF1L4	0.4	0	0	0	0	0		U2AF1L4	2	0	0	0	0	0
	UBB	0	0	0.4	0	0	0		UBB	0	0	2	0	0	0
	HRH1	0	0.2	0	0	0	0		HRH1	0	1	0	0	0	0
	PGAM2	0	0.2	0	0	0	0		PGAM2	0	1	0	0	0	0
	SSR3	0	0.2	0	0	0	0		SSR3	0	1	0	0	0	0
	SEPT7	0	0.2	0	0	0	0		SEPT7	0	1	0	0	0	0
	SEPT9	0	0.2	0	0	0	0		SEPT9	0	1	0	0	0	0
	ANXA3	0	0.2	0	0	0	0		ANXA3	0	1	0	0	0	0
	API5	0	0.2	0	0	0	0		API5	0	1	0	0	0	0
	C1QBP	0	0.2	0	0	0	0		C1QBP	0	1	0	0	0	0
	CAND1	0	0.2	0	0	0	0		CAND1	0	1	0	0	0	0
	CLIC1	0	0.2	0	0	0	0		CLIC1	0	1	0	0	0	0
	DDX19A	0	0.2	0	0	0	0		DDX19A	0	1	0	0	0	0
	DYNLRB1	0	0.2	0	0	0	0		DYNLRB1	0	1	0	0	0	0
	ERCC4	0	0.2	0	0	0	0		ERCC4	0	1	0	0	0	0
	FAM129B	0	0.2	0	0	0	0		FAM129B	0	1	0	0	0	0
	FOXG1	0	0.2	0	0	0	0		FOXG1	0	1	0	0	0	0
	Gm2663	0	0.2	0	0	0	0		Gm2663	0	1	0	0	0	0
	Gm4737	0	0.2	0	0	0	0		Gm4737	0	1	0	0	0	0
	Gm6871	0	0.2	0	0	0	0		Gm6871	0	1	0	0	0	0
	HDGF	0	0.2	0	0	0	0		HDGF	0	1	0	0	0	0
	HYOU1	0	0.2	0	0	0	0		HYOU1	0	1	0	0	0	0
	IDH3A	0	0.2	0	0	0	0		IDH3A	0	1	0	0	0	0
	LAMP2	0	0.2	0	0	0	0		LAMP2	0	1	0	0	0	0
	LRPPRC	0	0.2	0	0	0	0		LRPPRC	0	1	0	0	0	0
	MCM2	0	0.2	0	0	0	0		MCM2	0	1	0	0	0	0
	MCM3	0	0.2	0	0	0	0		MCM3	0	1	0	0	0	0
	MCM6	0	0.2	0	0	0	0		MCM6	0	1	0	0	0	0
	ME2	0	0.2	0	0	0	0		ME2	0	1	0	0	0	0
	Ms4a6c	0	0.2	0	0	0	0		Ms4a6c	0	1	0	0	0	0
	NCBP1	0	0.2	0	0	0	0		NCBP1	0	1	0	0	0	0
	PARK7	0	0.2	0	0	0	0		PARK7	0	1	0	0	0	0
	PDLIM5	0	0.2	0	0	0	0		PDLIM5	0	1	0	0	0	0
	PFKL	0	0.2	0	0	0	0		PFKL	0	1	0	0	0	0
	PFKP	0	0.2	0	0	0	0		PFKP	0	1	0	0	0	0
	pkp1	0	0.2	0	0	0	0		pkp1	0	1	0	0	0	0
	PSMB2	0	0.2	0	0	0	0		PSMB2	0	1	0	0	0	0
	PSMD14	0	0.2	0	0	0	0		PSMD14	0	1	0	0	0	0
	PTGS2	0	0.2	0	0	0	0		PTGS2	0	1	0	0	0	0
	RAB15	0	0.2	0	0	0	0		RAB15	0	1	0	0	0	0
	Rab7	0	0.2	0	0	0	0		Rab7	0	1	0	0	0	0
	RUVBL2	0	0.2	0	0	0	0		RUVBL2	0	1	0	0	0	0
	TKT	0	0.2	0	0	0	0		TKT	0	1	0	0	0	0
	UBE2N	0	0.2	0	0	0	0		UBE2N	0	1	0	0	0	0
	USP14	0	0.2	0	0	0	0		USP14	0	1	0	0	0	0
	VDAC1	0	0.2	0	0	0	0		VDAC1	0	1	0	0	0	0
	XIRP2	0	0.2	0	0	0	0		XIRP2	0	1	0	0	0	0
	ABCF2	0	0.2	0	0	0	0		ABCF2	0	1	0	0	0	0
	ATP4A	0	0.2	0	0	0	0		ATP4A	0	1	0	0	0	0
	ATP6V1G1	0	0.2	0	0	0	0		ATP6V1G1	0	1	0	0	0	0
	BTF3	0	0.2	0	0	0	0		BTF3	0	1	0	0	0	0
	CAPN13	0	0.2	0	0	0	0		CAPN13	0	1	0	0	0	0
	CDV3	0	0.2	0	0	0	0		CDV3	0	1	0	0	0	0
	CENPE	0	0.2	0	0	0	0		CENPE	0	1	0	0	0	0
	CENPF	0	0.2	0	0	0	0		CENPF	0	1	0	0	0	0
	CEP170	0	0.2	0	0	0	0		CEP170	0	1	0	0	0	0
	COL5A2	0	0.2	0	0	0	0		COL5A2	0	1	0	0	0	0
	CTNND1	0	0.2	0	0	0	0		CTNND1	0	1	0	0	0	0
	DHX15	0	0.2	0	0	0	0		DHX15	0	1	0	0	0	0
	DHX29	0	0.2	0	0	0	0		DHX29	0	1	0	0	0	0
	DUSP14	0	0.2	0	0	0	0		DUSP14	0	1	0	0	0	0
	EIF1AX	0	0.2	0	0	0	0		EIF1AX	0	1	0	0	0	0
	EIF3D	0	0.2	0	0	0	0		EIF3D	0	1	0	0	0	0
	EIF3K	0	0.2	0	0	0	0		EIF3K	0	1	0	0	0	0
	EIF4G2	0	0.2	0	0	0	0		EIF4G2	0	1	0	0	0	0
	EIF5	0	0.2	0	0	0	0		EIF5	0	1	0	0	0	0
	EIF5A2	0	0.2	0	0	0	0		EIF5A2	0	1	0	0	0	0
	GALNT1	0	0.2	0	0	0	0		GALNT1	0	1	0	0	0	0
	GLUD1	0	0.2	0	0	0	0		GLUD1	0	1	0	0	0	0
	Gm7293	0	0.2	0	0	0	0		Gm7293	0	1	0	0	0	0
	Gm826	0	0.2	0	0	0	0		Gm826	0	1	0	0	0	0
	HDLBP	0	0.2	0	0	0	0		HDLBP	0	1	0	0	0	0
	IPO4	0	0.2	0	0	0	0		IPO4	0	1	0	0	0	0
	KHSRP	0	0.2	0	0	0	0		KHSRP	0	1	0	0	0	0
	LARP4B	0	0.2	0	0	0	0		LARP4B	0	1	0	0	0	0
	LDHB	0	0.2	0	0	0	0		LDHB	0	1	0	0	0	0
	MDH1	0	0.2	0	0	0	0		MDH1	0	1	0	0	0	0
	NKAP	0	0.2	0	0	0	0		NKAP	0	1	0	0	0	0
	NME2	0	0.2	0	0	0	0		NME2	0	1	0	0	0	0
	NMT1	0	0.2	0	0	0	0		NMT1	0	1	0	0	0	0
	P4HA1	0	0.2	0	0	0	0		P4HA1	0	1	0	0	0	0
	PABPC4	0	0.2	0	0	0	0		PABPC4	0	1	0	0	0	0
	POLR3GL	0	0.2	0	0	0	0		POLR3GL	0	1	0	0	0	0
	PPIB	0	0.2	0	0	0	0		PPIB	0	1	0	0	0	0
	PRRC2B	0	0.2	0	0	0	0		PRRC2B	0	1	0	0	0	0
	PRRX2	0	0.2	0	0	0	0		PRRX2	0	1	0	0	0	0
	PRSS3	0	0.2	0	0	0	0		PRSS3	0	1	0	0	0	0
	PTGES3	0	0.2	0	0	0	0		PTGES3	0	1	0	0	0	0
	RAB2A	0	0.2	0	0	0	0		RAB2A	0	1	0	0	0	0
	RAN	0	0.2	0	0	0	0		RAN	0	1	0	0	0	0
	Rhox2c	0	0.2	0	0	0	0		Rhox2c	0	1	0	0	0	0
	RPL29	0	0.2	0	0	0	0		RPL29	0	1	0	0	0	0
	RPL35A	0	0.2	0	0	0	0		RPL35A	0	1	0	0	0	0
	RPL39	0	0.2	0	0	0	0		RPL39	0	1	0	0	0	0
	SCNM1	0	0.2	0	0	0	0		SCNM1	0	1	0	0	0	0
	SET	0	0.2	0	0	0	0		SET	0	1	0	0	0	0
	slc1a5	0	0.2	0	0	0	0		slc1a5	0	1	0	0	0	0
	SLC22A3	0	0.2	0	0	0	0		SLC22A3	0	1	0	0	0	0
	SQSTM1	0	0.2	0	0	0	0		SQSTM1	0	1	0	0	0	0
	SRP68	0	0.2	0	0	0	0		SRP68	0	1	0	0	0	0
	SRSF5	0	0.2	0	0	0	0		SRSF5	0	1	0	0	0	0
	STRAP	0	0.2	0	0	0	0		STRAP	0	1	0	0	0	0
	TAX1BP1	0	0.2	0	0	0	0		TAX1BP1	0	1	0	0	0	0
	TEX15	0	0.2	0	0	0	0		TEX15	0	1	0	0	0	0
	TUBB6	0	0.2	0	0	0	0		TUBB6	0	1	0	0	0	0
	TXLNA	0	0.2	0	0	0	0		TXLNA	0	1	0	0	0	0
	ZC3H15	0	0.2	0	0	0	0		ZC3H15	0	1	0	0	0	0
	ACTN1	0.2	0	0	0	0	0		ACTN1	1	0	0	0	0	0
	AI314180	0.2	0	0	0	0	0		AI314180	1	0	0	0	0	0
	RUNX1	0.2	0	0	0	0	0		RUNX1	1	0	0	0	0	0
	ANXA4	0.2	0	0	0	0	0		ANXA4	1	0	0	0	0	0
	ARF4	0.2	0	0	0	0	0		ARF4	1	0	0	0	0	0
	BMS1	0.2	0	0	0	0	0		BMS1	1	0	0	0	0	0
	CBX4	0.2	0	0	0	0	0		CBX4	1	0	0	0	0	0
	CD44	0.2	0	0	0	0	0		CD44	1	0	0	0	0	0
	CHIA1	0.2	0	0	0	0	0		CHIA1	1	0	0	0	0	0
	COL6A3	0.2	0	0	0	0	0		COL6A3	1	0	0	0	0	0
	CRLF1	0.2	0	0	0	0	0		CRLF1	1	0	0	0	0	0
	DDX49	0.2	0	0	0	0	0		DDX49	1	0	0	0	0	0
	DHX38	0.2	0	0	0	0	0		DHX38	1	0	0	0	0	0
	DNAJC13	0.2	0	0	0	0	0		DNAJC13	1	0	0	0	0	0
	EIF4A3	0.2	0	0	0	0	0		EIF4A3	1	0	0	0	0	0
	EPN2	0.2	0	0	0	0	0		EPN2	1	0	0	0	0	0
	EXOC4	0.2	0	0	0	0	0		EXOC4	1	0	0	0	0	0
	GGA1	0.2	0	0	0	0	0		GGA1	1	0	0	0	0	0
	Gm15294	0.2	0	0	0	0	0		Gm15294	1	0	0	0	0	0
	Gm5611	0.2	0	0	0	0	0		Gm5611	1	0	0	0	0	0
	HRG	0.2	0	0	0	0	0		HRG	1	0	0	0	0	0
	Ifi47	0.2	0	0	0	0	0		Ifi47	1	0	0	0	0	0
	KRT13	0.2	0	0	0	0	0		KRT13	1	0	0	0	0	0
	mmp21	0.2	0	0	0	0	0		mmp21	1	0	0	0	0	0
	MPHOSPH10	0.2	0	0	0	0	0		MPHOSPH10	1	0	0	0	0	0
	MTCL1	0.2	0	0	0	0	0		MTCL1	1	0	0	0	0	0
	NCOA3	0.2	0	0	0	0	0		NCOA3	1	0	0	0	0	0
	NOL11	0.2	0	0	0	0	0		NOL11	1	0	0	0	0	0
	NUP43	0.2	0	0	0	0	0		NUP43	1	0	0	0	0	0
	PES1	0.2	0	0	0	0	0		PES1	1	0	0	0	0	0
	PLB1	0.2	0	0	0	0	0		PLB1	1	0	0	0	0	0
	POLR2A	0.2	0	0	0	0	0		POLR2A	1	0	0	0	0	0
	PPIG	0.2	0	0	0	0	0		PPIG	1	0	0	0	0	0
	RAB3GAP2	0.2	0	0	0	0	0		RAB3GAP2	1	0	0	0	0	0
	RAD21	0.2	0	0	0	0	0		RAD21	1	0	0	0	0	0
	RALY	0.2	0	0	0	0	0		RALY	1	0	0	0	0	0
	RBM15	0.2	0	0	0	0	0		RBM15	1	0	0	0	0	0
	RNPS1	0.2	0	0	0	0	0		RNPS1	1	0	0	0	0	0
	RPF2	0.2	0	0	0	0	0		RPF2	1	0	0	0	0	0
	RRP1B	0.2	0	0	0	0	0		RRP1B	1	0	0	0	0	0
	RRP7A	0.2	0	0	0	0	0		RRP7A	1	0	0	0	0	0
	SENP3	0.2	0	0	0	0	0		SENP3	1	0	0	0	0	0
	SRGAP3	0.2	0	0	0	0	0		SRGAP3	1	0	0	0	0	0
	SRSF10	0.2	0	0	0	0	0		SRSF10	1	0	0	0	0	0
	THRAP3	0.2	0	0	0	0	0		THRAP3	1	0	0	0	0	0
	TRIO	0.2	0	0	0	0	0		TRIO	1	0	0	0	0	0
	URB1	0.2	0	0	0	0	0		URB1	1	0	0	0	0	0
	VAMP5	0.2	0	0	0	0	0		VAMP5	1	0	0	0	0	0
	cys1	0	0	0.2	0	0	0		cys1	0	0	1	0	0	0
	GNB2	0	0	0.2	0	0	0		GNB2	0	0	1	0	0	0
	GRID2IP	0	0	0.2	0	0	0		GRID2IP	0	0	1	0	0	0
	HSPA1L	0	0	0.2	0	0	0		HSPA1L	0	0	1	0	0	0
	KMT2C	0	0	0.2	0	0	0		KMT2C	0	0	1	0	0	0
	KRT83	0	0	0.2	0	0	0		KRT83	0	0	1	0	0	0
	PKP4	0	0	0.2	0	0	0		PKP4	0	0	1	0	0	0
	PLCG2	0	0	0.2	0	0	0		PLCG2	0	0	1	0	0	0
	RAB33B	0	0	0.2	0	0	0		RAB33B	0	0	1	0	0	0
	RAP1GAP2	0	0	0.2	0	0	0		RAP1GAP2	0	0	1	0	0	0
	Sprr2b	0	0	0.2	0	0	0		Sprr2b	0	0	1	0	0	0
	TADA2B	0	0	0.2	0	0	0		TADA2B	0	0	1	0	0	0
	Tuba3a	0	0	0.2	0	0	0		Tuba3a	0	0	1	0	0	0
	USP40	0	0	0.2	0	0	0		USP40	0	0	1	0	0	0
	ATP2A3	0	0	0.2	0	0	0		ATP2A3	0	0	1	0	0	0
	BEND4	0	0	0.2	0	0	0		BEND4	0	0	1	0	0	0
	DOCK7	0	0	0.2	0	0	0		DOCK7	0	0	1	0	0	0
	EZR	0	0	0.2	0	0	0		EZR	0	0	1	0	0	0
	FHL1	0	0	0.2	0	0	0		FHL1	0	0	1	0	0	0
	FLG2	0	0	0.2	0	0	0		FLG2	0	0	1	0	0	0
	GAPDH	0	0	0.2	0	0	0		GAPDH	0	0	1	0	0	0
	hist1h2ba	0	0	0.2	0	0	0		hist1h2ba	0	0	1	0	0	0
	QRICH2	0	0	0.2	0	0	0		QRICH2	0	0	1	0	0	0
	RPRD2	0	0	0.2	0	0	0		RPRD2	0	0	1	0	0	0
	SLC45A2	0	0	0.2	0	0	0		SLC45A2	0	0	1	0	0	0
	STMN4	0	0	0.2	0	0	0		STMN4	0	0	1	0	0	0
	USP39	0	0	0.2	0	0	0		USP39	0	0	1	0	0	0
	Zfp518a	0	0	0.2	0	0	0		Zfp518a	0	0	1	0	0	0
	NDUFA4	0	0	0	0	0.4	0.4		NDUFA4	0	0	0	0	2	2
	CAPZB	0	0	0	0	0.2	0.2		CAPZB	0	0	0	0	1	1
	CS	0	0	0	0	0.2	0.2		CS	0	0	0	0	1	1
	SGPL1	0	0	0	0	0.2	0.2		SGPL1	0	0	0	0	1	1
	CEBPB	0	0	0	0	0.2	0.2		CEBPB	0	0	0	0	1	1
	DNTTIP2	0	0	0	0	0.2	0.2		DNTTIP2	0	0	0	0	1	1
	H2AFY2	0	0	0	0	0.2	0.2		H2AFY2	0	0	0	0	1	1
	muc2	0	0	0	0	0.2	0.2		muc2	0	0	0	0	1	1
	KRT8	0.2	0	0.4	0	0.6	0.8		KRT8	1	0	2	0	3	4
	SERPINB8	0.4	0	0.4	0	0.4	0.8		SERPINB8	2	0	2	0	2	4
	MARCKS	0	0.2	0	0	0.2	0.2		MARCKS	0	1	0	0	1	1
	PRPF8	0	0	0.4	0	0.4	0.4		PRPF8	0	0	2	0	2	2
	Gm16519	0	0	0	0	0.4	0.2		Gm16519	0	0	0	0	2	1
	NUP85	0	0	0	0	0.4	0.2		NUP85	0	0	0	0	2	1
	PAICS	0.2	0.2	0	0	0.2	0.2		PAICS	1	1	0	0	1	1
	LAMC3	0.2	0.2	0	0	0.2	0.2		LAMC3	1	1	0	0	1	1
	ARPC5	0	0	0.4	0	0.2	0.2		ARPC5	0	0	2	0	1	1
	DDX41	0	0.2	0	0	0.4	0.2		DDX41	0	1	0	0	2	1
	RFC1	0.2	0	0	0	0.4	0.2		RFC1	1	0	0	0	2	1
	Olfr1501	0	0.4	0	0	0.2	0.2		Olfr1501	0	2	0	0	1	1
	GABRG3	0.2	0.6	0.6	0	0.2	0.4		GABRG3	1	3	3	0	1	2
	ATP5O	0	0.4	0	0	0.4	0.2		ATP5O	0	2	0	0	2	1
	RBM14	0	0.4	0	0	0.4	0.2		RBM14	0	2	0	0	2	1
	FASTKD2	0.8	1.2	1.6	0	1.4	1.2		FASTKD2	4	6	8	0	7	6
	ACTR2	0.2	0.2	1	0	0.4	0.4		ACTR2	1	1	5	0	2	2
	HIC2	0.2	0.2	0	0	0.6	0.2		HIC2	1	1	0	0	3	1
	PRDM6	0.2	0.2	0.2	0	0.4	0.2		PRDM6	1	1	1	0	2	1
	LUC7L2	0.4	0.4	0	0	0.2	0.2		LUC7L2	2	2	0	0	1	1
	SPAM1	0.2	0.4	0.2	0	0.2	0.2		SPAM1	1	2	1	0	1	1
	NOP2	0.8	0.2	0	0	0.2	0.2		NOP2	4	1	0	0	1	1
	SNRPD2	0.4	0.2	0.4	0	0.2	0.2		SNRPD2	2	1	2	0	1	1
	Myo15	0	0	0.8	0	0.6	0.2		Myo15	0	0	4	0	3	1
	NHS	0.2	0.6	0.2	0	0.4	0.2		NHS	1	3	1	0	2	1
	SRSF2	0.6	0.6	0	0	0.2	0.2		SRSF2	3	3	0	0	1	1
	P4HB	0	2.4	0.6	0	0.2	0.2		P4HB	0	12	3	0	1	1
	KRT31	0	20	1	0	7.4	0		KRT31	0	100	5	0	37	0
	KRT82	0	10.2	0	0	3.4	0		KRT82	0	51	0	0	17	0
	KRT81	0	11.6	0.6	0	1.4	0		KRT81	0	58	3	0	7	0
	COL3A1	0.8	1.6	2	0	1.4	0		COL3A1	4	8	10	0	7	0
	ENO2	0	1.6	1	0	0.2	0		ENO2	0	8	5	0	1	0
	RPA1	0	2.2	0	0	0.2	0		RPA1	0	11	0	0	1	0
	SF3A3	0	0.2	0.4	0	0.2	0		SF3A3	0	1	2	0	1	0
	BAZ1A	0.2	0.2	0	0	0.2	0		BAZ1A	1	1	0	0	1	0
	DYNC1H1	0	0.2	0.2	0	0.2	0		DYNC1H1	0	1	1	0	1	0
	EEF1B2	0.6	0	0.8	0	0.4	0		EEF1B2	3	0	4	0	2	0
	PA2G4	0	1.6	0	0	0.2	0		PA2G4	0	8	0	0	1	0
	MYL12B	0	0.2	0.2	0	0.2	0		MYL12B	0	1	1	0	1	0
	EIF4A2	0	1	0.2	0	0.4	0		EIF4A2	0	5	1	0	2	0
	RAB10	0	0.2	0	0	0.2	0		RAB10	0	1	0	0	1	0
	H1FX	0	0.2	0	0	0.2	0		H1FX	0	1	0	0	1	0
	SRSF3	0	0.2	0	0	0.2	0		SRSF3	0	1	0	0	1	0
	SRSF7	0	0.2	0	0	0.2	0		SRSF7	0	1	0	0	1	0
	Krt90	0	0.4	0	0	1	0		Krt90	0	2	0	0	5	0
	UBTF	0	0.2	0	0	0.2	0		UBTF	0	1	0	0	1	0
	PRPH	1.6	0	0.2	0	0.2	0		PRPH	8	0	1	0	1	0
	FAM98A	0	0.6	0	0	0.6	0		FAM98A	0	3	0	0	3	0
	RCC2	0.6	0.4	0	0	0.2	0		RCC2	3	2	0	0	1	0
	WDR75	0.8	0	0.2	0	0.2	0		WDR75	4	0	1	0	1	0
	Rps27rt	0	0.2	0	0	0.8	0		Rps27rt	0	1	0	0	4	0
	KRT33B	0	0.4	0	0	0.6	0		KRT33B	0	2	0	0	3	0
	ACTG1	0	0	0.6	0	0.4	0		ACTG1	0	0	3	0	2	0
	PRMT5	0	0.6	0.2	0	0.2	0		PRMT5	0	3	1	0	1	0
	HNRNPR	0.4	0	0	0	0.2	0		HNRNPR	2	0	0	0	1	0
	RBMXL1	0.2	0	0.2	0	0.2	0		RBMXL1	1	0	1	0	1	0
	SNRPE	0.2	0	0.2	0	0.2	0		SNRPE	1	0	1	0	1	0
	Supt16	0	0	0	0	0.8	0		Supt16	0	0	0	0	4	0
	MYO1D	0	0	0	0	0.8	0		MYO1D	0	0	0	0	4	0
	Try5	0	0.2	0	0	0.6	0		Try5	0	1	0	0	3	0
	XRCC1	0	0.4	0	0	0.4	0		XRCC1	0	2	0	0	2	0
	RANGAP1	0	0.4	0	0	0.4	0		RANGAP1	0	2	0	0	2	0
	RDX	0.4	0	0	0	0.4	0		RDX	2	0	0	0	2	0
	PRRC2C	0	0.6	0	0	0.2	0		PRRC2C	0	3	0	0	1	0
	GSTK1	0.2	0.4	0	0	0.2	0		GSTK1	1	2	0	0	1	0
	EWSR1	0.2	0	0	0	0.2	0		EWSR1	1	0	0	0	1	0
	LMNB1	0.2	0	0	0	0.2	0		LMNB1	1	0	0	0	1	0
	NUP107	0.2	0	0	0	0.2	0		NUP107	1	0	0	0	1	0
	WDR12	0.2	0	0	0	0.2	0		WDR12	1	0	0	0	1	0
	TMEM25	0	0	0.2	0	0.2	0		TMEM25	0	0	1	0	1	0
	Gm6576	0	0	0	0	0.6	0		Gm6576	0	0	0	0	3	0
	Hbb-y	0	0	0	0	0.6	0		Hbb-y	0	0	0	0	3	0
	TGM2	0	0	0	0	0.6	0		TGM2	0	0	0	0	3	0
	KRT33A	0	0	0	0	0.6	0		KRT33A	0	0	0	0	3	0
	ARL6IP4	0	0.2	0	0	0.4	0		ARL6IP4	0	1	0	0	2	0
	Krtap6-5	0	0.2	0	0	0.4	0		Krtap6-5	0	1	0	0	2	0
	ACACA	0.2	0	0	0	0.4	0		ACACA	1	0	0	0	2	0
	EBNA1BP2	0.2	0	0	0	0.4	0		EBNA1BP2	1	0	0	0	2	0
	LOC102642619	0	0.4	0	0	0.2	0		LOC102642619	0	2	0	0	1	0
	LARP1	0	0.4	0	0	0.2	0		LARP1	0	2	0	0	1	0
	NPM3	0	0.4	0	0	0.2	0		NPM3	0	2	0	0	1	0
	DSG4	0	0.4	0	0	0.2	0		DSG4	0	2	0	0	1	0
	DIMT1	0	0	0	0	0.4	0		DIMT1	0	0	0	0	2	0
	Gm3839	0	0	0	0	0.4	0		Gm3839	0	0	0	0	2	0
	GNB1	0	0	0	0	0.4	0		GNB1	0	0	0	0	2	0
	IGSF10	0	0	0	0	0.4	0		IGSF10	0	0	0	0	2	0
	LARP7	0	0	0	0	0.4	0		LARP7	0	0	0	0	2	0
	MYO1A	0	0	0	0	0.4	0		MYO1A	0	0	0	0	2	0
	PXDN	0	0	0	0	0.4	0		PXDN	0	0	0	0	2	0
	RBBP7	0	0	0	0	0.4	0		RBBP7	0	0	0	0	2	0
	VRK1	0	0	0	0	0.4	0		VRK1	0	0	0	0	2	0
	UACA	0	0	0	0	0.4	0		UACA	0	0	0	0	2	0
	ALDH6A1	0	0	0	0	0.2	0		ALDH6A1	0	0	0	0	1	0
	TECR	0	0	0	0	0.2	0		TECR	0	0	0	0	1	0
	1810009A15Rik	0	0	0	0	0.2	0		1810009A15Rik	0	0	0	0	1	0
	ACTL6A	0	0	0	0	0.2	0		ACTL6A	0	0	0	0	1	0
	ANKRD17	0	0	0	0	0.2	0		ANKRD17	0	0	0	0	1	0
	ARHGEF2	0	0	0	0	0.2	0		ARHGEF2	0	0	0	0	1	0
	CAPG	0	0	0	0	0.2	0		CAPG	0	0	0	0	1	0
	CEBPD	0	0	0	0	0.2	0		CEBPD	0	0	0	0	1	0
	CEP55	0	0	0	0	0.2	0		CEP55	0	0	0	0	1	0
	DDX6	0	0	0	0	0.2	0		DDX6	0	0	0	0	1	0
	DHX36	0	0	0	0	0.2	0		DHX36	0	0	0	0	1	0
	DHX57	0	0	0	0	0.2	0		DHX57	0	0	0	0	1	0
	DNAJA2	0	0	0	0	0.2	0		DNAJA2	0	0	0	0	1	0
	EFR3A	0	0	0	0	0.2	0		EFR3A	0	0	0	0	1	0
	EXOSC2	0	0	0	0	0.2	0		EXOSC2	0	0	0	0	1	0
	EXOSC7	0	0	0	0	0.2	0		EXOSC7	0	0	0	0	1	0
	EXOSC8	0	0	0	0	0.2	0		EXOSC8	0	0	0	0	1	0
	FAM213A	0	0	0	0	0.2	0		FAM213A	0	0	0	0	1	0
	gnai3	0	0	0	0	0.2	0		gnai3	0	0	0	0	1	0
	GPC4	0	0	0	0	0.2	0		GPC4	0	0	0	0	1	0
	GTF2I	0	0	0	0	0.2	0		GTF2I	0	0	0	0	1	0
	HMMR	0	0	0	0	0.2	0		HMMR	0	0	0	0	1	0
	IKBKAP	0	0	0	0	0.2	0		IKBKAP	0	0	0	0	1	0
	KCNA10	0	0	0	0	0.2	0		KCNA10	0	0	0	0	1	0
	KCTD10	0	0	0	0	0.2	0		KCTD10	0	0	0	0	1	0
	KIFC1	0	0	0	0	0.2	0		KIFC1	0	0	0	0	1	0
	KTN1	0	0	0	0	0.2	0		KTN1	0	0	0	0	1	0
	LAS1L	0	0	0	0	0.2	0		LAS1L	0	0	0	0	1	0
	LIX1L	0	0	0	0	0.2	0		LIX1L	0	0	0	0	1	0
	LSM12	0	0	0	0	0.2	0		LSM12	0	0	0	0	1	0
	MFGE8	0	0	0	0	0.2	0		MFGE8	0	0	0	0	1	0
	MME	0	0	0	0	0.2	0		MME	0	0	0	0	1	0
	MRPL12	0	0	0	0	0.2	0		MRPL12	0	0	0	0	1	0
	MRPL45	0	0	0	0	0.2	0		MRPL45	0	0	0	0	1	0
	MRTO4	0	0	0	0	0.2	0		MRTO4	0	0	0	0	1	0
	MYO5A	0	0	0	0	0.2	0		MYO5A	0	0	0	0	1	0
	MYO5C	0	0	0	0	0.2	0		MYO5C	0	0	0	0	1	0
	NIP7	0	0	0	0	0.2	0		NIP7	0	0	0	0	1	0
	NOP9	0	0	0	0	0.2	0		NOP9	0	0	0	0	1	0
	PABPC5	0	0	0	0	0.2	0		PABPC5	0	0	0	0	1	0
	PAK1IP1	0	0	0	0	0.2	0		PAK1IP1	0	0	0	0	1	0
	PDHB	0	0	0	0	0.2	0		PDHB	0	0	0	0	1	0
	PLPP3	0	0	0	0	0.2	0		PLPP3	0	0	0	0	1	0
	PNN	0	0	0	0	0.2	0		PNN	0	0	0	0	1	0
	POP1	0	0	0	0	0.2	0		POP1	0	0	0	0	1	0
	PPFIBP1	0	0	0	0	0.2	0		PPFIBP1	0	0	0	0	1	0
	PRKAR1A	0	0	0	0	0.2	0		PRKAR1A	0	0	0	0	1	0
	RBMS2	0	0	0	0	0.2	0		RBMS2	0	0	0	0	1	0
	RPN2	0	0	0	0	0.2	0		RPN2	0	0	0	0	1	0
	RUVBL1	0	0	0	0	0.2	0		RUVBL1	0	0	0	0	1	0
	SAFB	0	0	0	0	0.2	0		SAFB	0	0	0	0	1	0
	SART1	0	0	0	0	0.2	0		SART1	0	0	0	0	1	0
	TDP1	0	0	0	0	0.2	0		TDP1	0	0	0	0	1	0
	THBS2	0	0	0	0	0.2	0		THBS2	0	0	0	0	1	0
	TIMELESS	0	0	0	0	0.2	0		TIMELESS	0	0	0	0	1	0
	TRA2A	0	0	0	0	0.2	0		TRA2A	0	0	0	0	1	0
	U2AF1	0	0	0	0	0.2	0		U2AF1	0	0	0	0	1	0
	UBC	0	0	0	0	0.2	0		UBC	0	0	0	0	1	0
	BHLHE40	0	0	0	0	0.2	0		BHLHE40	0	0	0	0	1	0
	GPRASP1	0	0	0	0	0.2	0		GPRASP1	0	0	0	0	1	0
	GTPBP3	0	0	0	0	0.2	0		GTPBP3	0	0	0	0	1	0
	KLF15	0	0	0	0	0.2	0		KLF15	0	0	0	0	1	0
	letm2	0	0	0	0	0.2	0		letm2	0	0	0	0	1	0
	MGAT3	0	0	0	0	0.2	0		MGAT3	0	0	0	0	1	0
	PHF3	0	0	0	0	0.2	0		PHF3	0	0	0	0	1	0
	RALGAPA1	0	0	0	0	0.2	0		RALGAPA1	0	0	0	0	1	0
	SPTAN1	0	0	0	0	0.2	0		SPTAN1	0	0	0	0	1	0
	SSBP1	0	0	0	0	0.2	0		SSBP1	0	0	0	0	1	0
	Vmn2r101	0	0	0	0	0.2	0		Vmn2r101	0	0	0	0	1	0
	MYO1E	0	0	0	0.2	1.6	0		MYO1E	0	0	0	1	8	0
	ACTR3	0.2	0.4	3.6	0.2	1.4	1.6		ACTR3	1	2	18	1	7	8
	ACTC1	2	2.8	4.8	0.2	1.2	2.4		ACTC1	10	14	24	1	6	12
	XRCC6	0	0.6	0	0.4	2.4	0.4		XRCC6	0	3	0	2	12	2
	LIG3	0	0	0	0.2	1.2	0		LIG3	0	0	0	1	6	0
	GSN	0.4	1.8	2.2	0.2	1	1.8		GSN	2	9	11	1	5	9
	HIST1H3H	1.2	0.6	0.8	0.2	1	1.2		HIST1H3H	6	3	4	1	5	6
	SRSF11	0.2	0.2	1	0.2	1	0.8		SRSF11	1	1	5	1	5	4
	TCOF1	0.8	2.2	0.4	0.2	1	0.2		TCOF1	4	11	2	1	5	1
	RFC2	0	0.8	0	0.2	1	0		RFC2	0	4	0	1	5	0
	XRCC5	0	1	0	0.6	2.6	0.2		XRCC5	0	5	0	3	13	1
	MYO1B	0	0	0	0.6	2.6	0		MYO1B	0	0	0	3	13	0
	MYH10	1	0.4	0	0.4	1.6	0.4		MYH10	5	2	0	2	8	2
	hmga2	0.4	0.6	0.2	0.2	0.8	0.2		hmga2	2	3	1	1	4	1
	PCBP2	0	1.4	0	0.2	0.8	0		PCBP2	0	7	0	1	4	0
	PNKP	0	0.6	0	0.2	0.8	0		PNKP	0	3	0	1	4	0
	KLHL22	0	0.4	0	0.2	0.8	0		KLHL22	0	2	0	1	4	0
	NUFIP2	0	0.2	0	0.2	0.8	0		NUFIP2	0	1	0	1	4	0
	ACTR3B	0.2	0.2	0.4	0.2	0.6	0.6		ACTR3B	1	1	2	1	3	3
	LTBP2	0	0	0	0.2	0.6	0.2		LTBP2	0	0	0	1	3	1
	PCBP1	0.4	0.8	0	0.2	0.6	0.4		PCBP1	2	4	0	1	3	2
	HNRNPK	0.4	0.6	0.4	0.2	0.6	0.4		HNRNPK	2	3	2	1	3	2
	DMTF1	0	0.2	0.2	0.2	0.6	0.2		DMTF1	0	1	1	1	3	1
	ALB	2.4	2.6	2.4	2	6	0.8		ALB	12	13	12	10	30	4
	PHGDH	0.8	2.8	1	0.2	0.6	0.2		PHGDH	4	14	5	1	3	1
	IMPDH1	0	0	0	0.6	1.8	0		IMPDH1	0	0	0	3	9	0
	C3	0	0.4	0.4	0.2	0.6	0		C3	0	2	2	1	3	0
	RACGAP1	0	0.2	0	0.2	0.6	0		RACGAP1	0	1	0	1	3	0
	EPPK1	0	0	0.2	0.2	0.6	0		EPPK1	0	0	1	1	3	0
	DNAJC9	0	0	0	0.2	0.6	0		DNAJC9	0	0	0	1	3	0
	LOC102643269	0	0	0	0.2	0.6	0		LOC102643269	0	0	0	1	3	0
	LYAR	0	0	0	0.2	0.6	0		LYAR	0	0	0	1	3	0
	PCOLCE	0	0	0	0.2	0.6	0		PCOLCE	0	0	0	1	3	0
	KIF23	0.4	0.6	0	0.6	1.6	0		KIF23	2	3	0	3	8	0
	NUMA1	0.4	0	0.2	0.4	1	0.6		NUMA1	2	0	1	2	5	3
	EEF2	0.2	3.2	0.6	0.4	1	0.4		EEF2	1	16	3	2	5	2
	STAU1	0	0.2	0	0.4	1	0		STAU1	0	1	0	2	5	0
	ACTN4	2	2.6	2.4	0.6	1.4	2		ACTN4	10	13	12	3	7	10
	USP10	0	0.2	0	0.6	1.4	0		USP10	0	1	0	3	7	0
	h2afy	1.2	0.6	1.2	0.8	1.8	1.4		h2afy	6	3	6	4	9	7
	RBM39	0.2	0.6	0.8	0.8	1.8	0		RBM39	1	3	4	4	9	0
	HIST1H1B	1	0.8	0.4	1.2	2.6	0.8		HIST1H1B	5	4	2	6	13	4
	BANF1	0.2	1.6	1.2	1.8	3.8	1.2		BANF1	1	8	6	9	19	6
	LIMA1	0	0	0.4	0.4	0.8	1.2		LIMA1	0	0	2	2	4	6
	CAPZA2	0	0	0	0.2	0.4	0.4		CAPZA2	0	0	0	1	2	2
	2210010C04Rik	0.8	0.6	0.2	0.2	0.4	1.4		2210010C04Rik	4	3	1	1	2	7
	ARPC1B	0.2	0	1	0.2	0.4	1		ARPC1B	1	0	5	1	2	5
	LBR	0	0	0	0.2	0.4	0.2		LBR	0	0	0	1	2	1
	MYO5B	0	0	0	0.2	0.4	0.2		MYO5B	0	0	0	1	2	1
	F2	0	0.4	0.4	0.2	0.4	0.4		F2	0	2	2	1	2	2
	PPP1CC	0.4	0.6	0.2	0.2	0.4	0.4		PPP1CC	2	3	1	1	2	2
	THBS1	0.2	0.2	0.2	0.8	1.6	0.6		THBS1	1	1	1	4	8	3
	PRDX2	0.2	0.8	0.4	0.2	0.4	0.4		PRDX2	1	4	2	1	2	2
	EEF1A2	1.4	1.4	0.6	1	2	1.2		EEF1A2	7	7	3	5	10	6
	HNRNPA0	0.6	0.2	0.2	0.4	0.8	0.4		HNRNPA0	3	1	1	2	4	2
	RPL28	0	0.4	0	0.4	0.8	0.2		RPL28	0	2	0	2	4	1
	SF3B3	0.2	0.6	0.6	0.2	0.4	0.2		SF3B3	1	3	3	1	2	1
	VCP	0.8	2.8	0.2	0.2	0.4	0.4		VCP	4	14	1	1	2	2
	FMR1	0	0.4	0	0.6	1.2	0.2		FMR1	0	2	0	3	6	1
	Alyref2	0.8	0.4	0	0.4	0.8	0.2		Alyref2	4	2	0	2	4	1
	PDIA6	0.2	1	0.6	0.2	0.4	0.2		PDIA6	1	5	3	1	2	1
	ALDOA	0.2	0.8	1.2	0.2	0.4	0.2		ALDOA	1	4	6	1	2	1
	KPNA2	1	1	0.2	0.6	1.2	0		KPNA2	5	5	1	3	6	0
	DEK	1	1	0.4	0.4	0.8	0		DEK	5	5	2	2	4	0
	EIF3B	0	1.8	0	0.2	0.4	0		EIF3B	0	9	0	1	2	0
	ARGLU1	0.2	0.4	0.2	0.4	0.8	0		ARGLU1	1	2	1	2	4	0
	CBX5	0.6	0.2	0.2	0.2	0.4	0		CBX5	3	1	1	1	2	0
	UHRF1	0.2	0	0	0.4	0.8	0		UHRF1	1	0	0	2	4	0
	SRRM1	0.2	0.6	0	0.2	0.4	0		SRRM1	1	3	0	1	2	0
	CALM1	0	0	0	0.4	0.8	0		CALM1	0	0	0	2	4	0
	SSRP1	0	0	0	0.4	0.8	0		SSRP1	0	0	0	2	4	0
	U2AF2	0.2	0.2	0.2	0.2	0.4	0		U2AF2	1	1	1	1	2	0
	FXR2	0	0.4	0	0.2	0.4	0		FXR2	0	2	0	1	2	0
	PRRX1	0	0.2	0	0.2	0.4	0		PRRX1	0	1	0	1	2	0
	NIFK	0	0.2	0	0.2	0.4	0		NIFK	0	1	0	1	2	0
	RAI14	0	0	0	0.2	0.4	0		RAI14	0	0	0	1	2	0
	SMPDL3B	0	0	0	0.2	0.4	0		SMPDL3B	0	0	0	1	2	0
	CD14	0	0	0	0.2	0.4	0		CD14	0	0	0	1	2	0
	PRC1	0	0	0	0.2	0.4	0		PRC1	0	0	0	1	2	0
	ZC3HAV1	0	0	0	0.2	0.4	0		ZC3HAV1	0	0	0	1	2	0
	MYO1C	0.4	1.2	0.2	5.8	11.2	0.4		MYO1C	2	6	1	29	56	2
	DDX3X	2	1.4	1	1.8	3.4	1.2		DDX3X	10	7	5	9	17	6
	TUBB5	0.6	2.4	1.2	1.6	3	1.2		TUBB5	3	12	6	8	15	6
	UBA52	4.4	4.6	3	2.2	4	1.8		UBA52	22	23	15	11	20	9
	TMPO	0	1.6	0.2	2.2	4	0.4		TMPO	0	8	1	11	20	2
	H2AFV	6	4.2	5	3.2	5.8	4.6		H2AFV	30	21	25	16	29	23
	TOP1	0.2	0	0	1	1.8	0.6		TOP1	1	0	0	5	9	3
	LOC100862468	1.6	0.2	1	1	1.8	1		LOC100862468	8	1	5	5	9	5
	KRT77	5.8	6.4	3.4	2.4	4.2	2.8		KRT77	29	32	17	12	21	14
	POSTN	0	0	0	0.6	1	0.4		POSTN	0	0	0	3	5	2
	KRT14	0.6	1.6	1	0.6	1	0.8		KRT14	3	8	5	3	5	4
	CKAP4	0	0.2	0	1.2	2	0.4		CKAP4	0	1	0	6	10	2
	IGF2BP3	0	0.4	0	0.6	1	0		IGF2BP3	0	2	0	3	5	0
	PARP1	0.2	3.2	1.2	5	8.2	3.2		PARP1	1	16	6	25	41	16
	FN1	3.4	2.2	0.6	6	9.8	2.6		FN1	17	11	3	30	49	13
	RPL7A	2.4	8.4	1	5.8	9.4	3.6		RPL7A	12	42	5	29	47	18
	LMNA	5	2.4	6.6	1	1.6	0.8		LMNA	25	12	33	5	8	4
	RRBP1	0.2	7	0.2	4.8	7.6	1.2		RRBP1	1	35	1	24	38	6
	RPL3	1	4.6	0.2	2.4	3.8	0.2		RPL3	5	23	1	12	19	1
	KRT1	4.2	3.2	5.2	3.2	5	4.2		KRT1	21	16	26	16	25	21
	HIST1H1C	3.6	2	1.2	3.6	5.6	2.2		HIST1H1C	18	10	6	18	28	11
	MDC1	0.4	0.2	0.2	0.4	0.6	0.4		MDC1	2	1	1	2	3	2
	HNRNPD	0.2	0.6	0.2	0.4	0.6	0.4		HNRNPD	1	3	1	2	3	2
	CELSR1	0	0.2	0.8	0.4	0.6	0.4		CELSR1	0	1	4	2	3	2
	HNRNPA3	0.6	0.4	0.6	0.4	0.6	0.4		HNRNPA3	3	2	3	2	3	2
	PUF60	0.2	1.2	1.2	0.8	1.2	0.6		PUF60	1	6	6	4	6	3
	FXR1	0.2	1.4	0.2	1.2	1.8	0.4		FXR1	1	7	1	6	9	2
	1810009J06Rik	2	1.2	1.8	1.6	2.4	0.6		1810009J06Rik	10	6	9	8	12	3
	RPS15	0	2	0.2	0.4	0.6	0.2		RPS15	0	10	1	2	3	1
	RPS20	0	1.8	0	0.8	1.2	0.2		RPS20	0	9	0	4	6	1
	RPS17	0	3.4	0	1.2	1.8	0		RPS17	0	17	0	6	9	0
	EIF2S1	0	2.4	0	0.4	0.6	0		EIF2S1	0	12	0	2	3	0
	NAP1L1	0.4	0.6	0	0.4	0.6	0		NAP1L1	2	3	0	2	3	0
	SSB	0.2	0.2	0.6	0.4	0.6	0		SSB	1	1	3	2	3	0
	FARP1	0	0	0	0.4	0.6	0		FARP1	0	0	0	2	3	0
	MKI67	0	0	0	0.4	0.6	0		MKI67	0	0	0	2	3	0
	TOP2A	5.8	1.8	1.2	6.8	10	1.2		TOP2A	29	9	6	34	50	6
	TUBB2A	3.8	8.2	1	1.8	2.6	1.4		TUBB2A	19	41	5	9	13	7
	Hist1h4m	29.2	21.6	24.4	16.4	23.6	15.4		Hist1h4m	146	108	122	82	118	77
	RPL19	1	4	0.6	1.4	2	1.4		RPL19	5	20	3	7	10	7
	HNRNPU	1.6	1	1.6	1.4	2	1		HNRNPU	8	5	8	7	10	5
	MYBBP1A	8.8	7.4	4.6	9.8	14	5.8		MYBBP1A	44	37	23	49	70	29
	RPL11	0.8	1.4	0.6	2.8	4	1		RPL11	4	7	3	14	20	5
	RPSA	0.4	7.6	0	1.4	2	0.6		RPSA	2	38	0	7	10	3
	PLEC	0.8	0.8	3.4	9	12.6	5.4		PLEC	4	4	17	45	63	27
	RPL18	3.2	7.8	1.4	6	8.4	4		RPL18	16	39	7	30	42	20
	FUS	0.2	1.2	0	1	1.4	0		FUS	1	6	0	5	7	0
	NPM1	4.2	5	1.6	2.6	3.6	1.2		NPM1	21	25	8	13	18	6
	IGF2BP1	0	1.4	0	1.6	2.2	0.2		IGF2BP1	0	7	0	8	11	1
	HSPA5	7.8	10.4	7.6	7.8	10.6	8.2		HSPA5	39	52	38	39	53	41
	VIM	36.6	26.6	34.4	16.4	22.2	21.6		VIM	183	133	172	82	111	108
	SLC25A4	0	1.2	1	1.2	1.6	1.2		SLC25A4	0	6	5	6	8	6
	HNRNPA1	0.6	0.6	0.2	0.6	0.8	0.6		HNRNPA1	3	3	1	3	4	3
	SFPQ	0.4	1	0.4	0.6	0.8	0.6		SFPQ	2	5	2	3	4	3
	ATP5A1	0	2.6	0.4	0.6	0.8	0.8		ATP5A1	0	13	2	3	4	4
	Hist2h3c1	8	4.4	4	4.8	6.4	4.8		Hist2h3c1	40	22	20	24	32	24
	RPL8	0.6	3.2	0.4	1.8	2.4	0.8		RPL8	3	16	2	9	12	4
	JUP	0.6	1.8	1	0.6	0.8	0.2		JUP	3	9	5	3	4	1
	UBAP2L	0	1.6	0	0.6	0.8	0		UBAP2L	0	8	0	3	4	0
	SND1	0	1	0	0.6	0.8	0		SND1	0	5	0	3	4	0
	RPS26	0	0.4	0	0.6	0.8	0		RPS26	0	2	0	3	4	0
	AEBP1	0	0	0	0.6	0.8	0		AEBP1	0	0	0	3	4	0
	KRT10	26.2	18	22.4	17	22.4	14		KRT10	131	90	112	85	112	70
	MYH9	3.8	3.4	2	2	2.6	3.4		MYH9	19	17	10	10	13	17
	Hist1h2be	3.2	2.4	1.2	2.8	3.6	5.4		Hist1h2be	16	12	6	14	18	27
	RPS4X	0.4	6.2	0.4	5	6.4	0.6		RPS4X	2	31	2	25	32	3
	NOP56	3.4	1.6	1.8	2.2	2.8	2.2		NOP56	17	8	9	11	14	11
	DDX5	1	2.2	0.6	3	3.8	0.8		DDX5	5	11	3	15	19	4
	H3F3A	0.8	0.4	1.2	0.8	1	1.2		H3F3A	4	2	6	4	5	6
	NONO	1.2	0.4	0.6	0.8	1	0.4		NONO	6	2	3	4	5	2
	SRSF1	2.2	2.8	0.8	0.8	1	0.4		SRSF1	11	14	4	4	5	2
	ACTB	14.6	16	26.4	11.6	14.2	16.4		ACTB	73	80	132	58	71	82
	HSPA9	36.2	58	43.2	44.6	53.6	40		HSPA9	181	290	216	223	268	200
	SLC25A5	0	0.4	0.6	1	1.2	1.4		SLC25A5	0	2	3	5	6	7
	YBX1	0.4	2.2	0	1	1.2	0.6		YBX1	2	11	0	5	6	3
	DDX17	0.4	1	0.2	2	2.4	0.6		DDX17	2	5	1	10	12	3
	COL1A2	0.4	0.6	0.6	1	1.2	0.2		COL1A2	2	3	3	5	6	1
	RARS	0	0.6	0	1	1.2	0		RARS	0	3	0	5	6	0
	LARP4	0	0.2	0	1	1.2	0		LARP4	0	1	0	5	6	0
	COL1A1	5.4	8.6	7	6.2	7.4	1		COL1A1	27	43	35	31	37	5
	RPS8	2.8	10	1.4	7	8.2	4.6		RPS8	14	50	7	35	41	23
	DSP	1.6	2	2.6	1.2	1.4	0.4		DSP	8	10	13	6	7	2
	RPL9	0.2	3.8	0.2	2.4	2.8	0.2		RPL9	1	19	1	12	14	1
	RPL18A	1	1.8	0	1.2	1.4	0		RPL18A	5	9	0	6	7	0
	RPS3	0.4	11.4	0.4	5.2	6	1.8		RPS3	2	57	2	26	30	9
	NCL	6	5.4	3.6	7.6	8.6	5.2		NCL	30	27	18	38	43	26
	HNRNPM	1.2	1.8	1.6	1.8	2	1.6		HNRNPM	6	9	8	9	10	8
	RPL7	0.4	1.4	1.2	3.6	4	1.2		RPL7	2	7	6	18	20	6
	RPS28	0.4	3.2	0.4	1.8	2	0.6		RPS28	2	16	2	9	10	3
	KRT42	2	2.2	3	2	2.2	2		KRT42	10	11	15	10	11	10
	RPL4	1.4	8	0.4	10	11	4.6		RPL4	7	40	2	50	55	23
	LOC105244208	0.4	5.6	0.2	2.4	2.6	0.8		LOC105244208	2	28	1	12	13	4
	LOC100044627	1.2	1	0.8	2.6	2.8	1.4		LOC100044627	6	5	4	13	14	7
	ENO3	0.2	0.4	0.2	0.2	0.2	0.6		ENO3	1	2	1	1	1	3
	DDX46	0	0	0	0.2	0.2	0.2		DDX46	0	0	0	1	1	1
	RBM25	0	0.2	0	0.2	0.2	0.2		RBM25	0	1	0	1	1	1
	CBX3	0.8	0.6	0.2	0.4	0.4	0.6		CBX3	4	3	1	2	2	3
	SFXN1	0	0.2	0.2	0.2	0.2	0.2		SFXN1	0	1	1	1	1	1
	ATP2A2	0	0.2	0.2	0.2	0.2	0.2		ATP2A2	0	1	1	1	1	1
	TOP2B	0	0.2	0.2	0.6	0.6	0.4		TOP2B	0	1	1	3	3	2
	DNAJC24	0.2	0.4	0.2	0.4	0.4	0.4		DNAJC24	1	2	1	2	2	2
	PRDX4	0.4	0.4	0.4	0.2	0.2	0.4		PRDX4	2	2	2	1	1	2
	LOC102642137	0	0.2	0	0.8	0.8	0.4		LOC102642137	0	1	0	4	4	2
	VCL	0.2	0.6	0.6	0.2	0.2	0.4		VCL	1	3	3	1	1	2
	HIST2H2AC	2.8	2	2.4	2	2	2.4		HIST2H2AC	14	10	12	10	10	12
	RFC3	0	0.6	0	0.2	0.2	0.2		RFC3	0	3	0	1	1	1
	TUBA8	0	0.4	0.2	0.2	0.2	0.2		TUBA8	0	2	1	1	1	1
	SLC25A24	0.4	0	0.4	0.2	0.2	0.2		SLC25A24	2	0	2	1	1	1
	G3BP1	0	3	0	1.2	1.2	0.8		G3BP1	0	15	0	6	6	4
	DDX27	0.6	0.2	0.2	0.2	0.2	0.2		DDX27	3	1	1	1	1	1
	RPS25	0.2	2	0.6	2.8	2.8	1.2		RPS25	1	10	3	14	14	6
	EFTUD2	0.2	0	0.4	0.4	0.4	0.2		EFTUD2	1	0	2	2	2	1
	RPN1	0	0.8	0.2	0.2	0.2	0.2		RPN1	0	4	1	1	1	1
	HADHA	0	0.2	0.2	0.6	0.6	0.2		HADHA	0	1	1	3	3	1
	LOC102642938	0.2	0.4	0.2	0.4	0.4	0.2		LOC102642938	1	2	1	2	2	1
	hspe1	0.2	1	0	0.2	0.2	0.2		hspe1	1	5	0	1	1	1
	HSPA8	5.4	9.2	3.6	7	7	3.6		HSPA8	27	46	18	35	35	18
	PRPF19	0.6	0.6	1.2	0.6	0.6	0.4		PRPF19	3	3	6	3	3	2
	PRPF4B	0.4	0.4	0.4	0.4	0.4	0.2		PRPF4B	2	2	2	2	2	1
	RPS16	1	3.2	1	3.6	3.6	1.2		RPS16	5	16	5	18	18	6
	CCT4	0	0.8	0.6	0.4	0.4	0.2		CCT4	0	4	3	2	2	1
	EEF1G	0.4	2.2	0.4	0.8	0.8	0.4		EEF1G	2	11	2	4	4	2
	HNRNPAB	0.6	0.6	0.6	0.4	0.4	0.2		HNRNPAB	3	3	3	2	2	1
	RPL22	1	2	0.4	1	1	0.4		RPL22	5	10	2	5	5	2
	RPS14	1.2	3.6	0.6	1.6	1.6	0.6		RPS14	6	18	3	8	8	3
	ARHGEF40	1.4	0.8	1.8	1	1	0.4		ARHGEF40	7	4	9	5	5	2
	RPS19	0.2	4.2	0	1.4	1.4	0.4		RPS19	1	21	0	7	7	2
	CFL1	0.6	1.8	0.8	0.6	0.6	0.2		CFL1	3	9	4	3	3	1
	FBL	2.6	0.8	0.8	0.4	0.4	0.2		FBL	13	4	4	2	2	1
	RPS9	0.2	3.8	0.4	3.4	3.4	0.4		RPS9	1	19	2	17	17	2
	COL6A1	0.8	0.2	1	0.2	0.2	0		COL6A1	4	1	5	1	1	0
	FBLL1	0.4	0.2	0.8	0.2	0.2	0		FBLL1	2	1	4	1	1	0
	SNRNP200	1.8	0.4	1	0.8	0.8	0		SNRNP200	9	2	5	4	4	0
	CHD9	0.4	0.2	0	0.2	0.2	0		CHD9	2	1	0	1	1	0
	DHX9	1.4	0.4	0.4	0.6	0.6	0		DHX9	7	2	2	3	3	0
	NOLC1	0.4	0.2	0	0.2	0.2	0		NOLC1	2	1	0	1	1	0
	cyb5r3	0.2	0.2	0.2	0.2	0.2	0		cyb5r3	1	1	1	1	1	0
	PPIA	0.2	1.8	0.6	0.2	0.2	0		PPIA	1	9	3	1	1	0
	TPM3	1.2	0.6	0.8	0.2	0.2	0		TPM3	6	3	4	1	1	0
	RRP12	0.2	0.2	0.2	0.2	0.2	0		RRP12	1	1	1	1	1	0
	TARDBP	0.4	0.8	0.4	0.4	0.4	0		TARDBP	2	4	2	2	2	0
	SUB1	0.4	0.4	0.2	0.6	0.6	0		SUB1	2	2	1	3	3	0
	LUC7L3	0.4	0.6	0.4	0.4	0.4	0		LUC7L3	2	3	2	2	2	0
	GNL3	0.4	0	0	0.8	0.8	0		GNL3	2	0	0	4	4	0
	YBX3	0	1.2	0	0.4	0.4	0		YBX3	0	6	0	2	2	0
	Hmga1-rs1	0.6	0.6	0.4	0.2	0.2	0		Hmga1-rs1	3	3	2	1	1	0
	ATP5D	0	0.2	0	0.2	0.2	0		ATP5D	0	1	0	1	1	0
	SF3B1	0.4	0.4	0.4	0.2	0.2	0		SF3B1	2	2	2	1	1	0
	ABCF1	0	0.2	0	0.2	0.2	0		ABCF1	0	1	0	1	1	0
	FAM120A	0	0.2	0	0.2	0.2	0		FAM120A	0	1	0	1	1	0
	EIF2S2	0	0.2	0	0.6	0.6	0		EIF2S2	0	1	0	3	3	0
	DDX23	0	0	0.2	0.6	0.6	0		DDX23	0	0	1	3	3	0
	SRSF6	0	0.2	0.4	0.4	0.4	0		SRSF6	0	1	2	2	2	0
	DDX1	0	0.4	0	0.4	0.4	0		DDX1	0	2	0	2	2	0
	HSPG2	0.2	0.6	0	0.2	0.2	0		HSPG2	1	3	0	1	1	0
	RRP9	0.4	0.4	0	0.2	0.2	0		RRP9	2	2	0	1	1	0
	EIF3G	0.2	0.4	0.2	0.2	0.2	0		EIF3G	1	2	1	1	1	0
	CORO1C	0.2	0	0.8	0.2	0.2	0		CORO1C	1	0	4	1	1	0
	NOL6	0.6	0	0	0.2	0.2	0		NOL6	3	0	0	1	1	0
	PUM3	0.4	0	0	0.2	0.2	0		PUM3	2	0	0	1	1	0
	CCT5	0.2	0.4	0	0.2	0.2	0		CCT5	1	2	0	1	1	0
	TPR	0.2	0	0.2	0.2	0.2	0		TPR	1	0	1	1	1	0
	FGA	0.2	0	0	0.2	0.2	0		FGA	1	0	0	1	1	0
	NUP205	0.2	0	0	0.2	0.2	0		NUP205	1	0	0	1	1	0
	SMARCC1	0.2	0	0	0.2	0.2	0		SMARCC1	1	0	0	1	1	0
	DBN1	0	0	0.2	0.2	0.2	0		DBN1	0	0	1	1	1	0
	PHLPP2	0	0	0.2	0.2	0.2	0		PHLPP2	0	0	1	1	1	0
	MTDH	0	0	0	0.4	0.4	0		MTDH	0	0	0	2	2	0
	RFC4	0	0	0	0.4	0.4	0		RFC4	0	0	0	2	2	0
	EMILIN1	0	0	0	0.4	0.4	0		EMILIN1	0	0	0	2	2	0
	KIF20A	0	0	0	0.4	0.4	0		KIF20A	0	0	0	2	2	0
	SLIT2	0	0	0	0.4	0.4	0		SLIT2	0	0	0	2	2	0
	TBL3	0	0	0	0.4	0.4	0		TBL3	0	0	0	2	2	0
	RPS21	0	0.4	0	0.2	0.2	0		RPS21	0	2	0	1	1	0
	A2M	0	0	0	0.2	0.2	0		A2M	0	0	0	1	1	0
	CXCL12	0	0	0	0.2	0.2	0		CXCL12	0	0	0	1	1	0
	ISOC1	0	0	0	0.2	0.2	0		ISOC1	0	0	0	1	1	0
	LUC7L	0	0	0	0.2	0.2	0		LUC7L	0	0	0	1	1	0
	SUN2	0	0	0	0.2	0.2	0		SUN2	0	0	0	1	1	0
	DNAJC5G	0	0	0	0.2	0.2	0		DNAJC5G	0	0	0	1	1	0
	ESYT3	0	0	0	0.2	0.2	0		ESYT3	0	0	0	1	1	0
	IMMT	0	0	0	0.2	0.2	0		IMMT	0	0	0	1	1	0
	lgals9	0	0	0	0.2	0.2	0		lgals9	0	0	0	1	1	0
	PRPF38A	0	0	0	0.2	0.2	0		PRPF38A	0	0	0	1	1	0
	PYM1	0	0	0	0.2	0.2	0		PYM1	0	0	0	1	1	0
	QARS	0	0	0	0.2	0.2	0		QARS	0	0	0	1	1	0
	RAB11A	0	0	0	0.2	0.2	0		RAB11A	0	0	0	1	1	0
	RBM10	0	0	0	0.2	0.2	0		RBM10	0	0	0	1	1	0
	rps19bp1	0	0	0	0.2	0.2	0		rps19bp1	0	0	0	1	1	0
	RRS1	0	0	0	0.2	0.2	0		RRS1	0	0	0	1	1	0
	SMC1A	0	0	0	0.2	0.2	0		SMC1A	0	0	0	1	1	0
	SMCHD1	0	0	0	0.2	0.2	0		SMCHD1	0	0	0	1	1	0
	SRPK1	0	0	0	0.2	0.2	0		SRPK1	0	0	0	1	1	0
	TARS	0	0	0	0.2	0.2	0		TARS	0	0	0	1	1	0
	TNC	0	0	0	0.2	0.2	0		TNC	0	0	0	1	1	0
	TRIM28	0	0	0	0.2	0.2	0		TRIM28	0	0	0	1	1	0
	HSD17B10	0	0	0	0.2	0.2	0		HSD17B10	0	0	0	1	1	0
	MAK16	0	0	0	0.2	0.2	0		MAK16	0	0	0	1	1	0
	PCNA	0	0	0	0.2	0.2	0		PCNA	0	0	0	1	1	0
	PYCR1	0	0	0	0.2	0.2	0		PYCR1	0	0	0	1	1	0
	F5	0	0	0	0.2	0.2	0		F5	0	0	0	1	1	0
	GPR179	0	0	0	0.2	0.2	0		GPR179	0	0	0	1	1	0
	NCAPD3	0	0	0	0.2	0.2	0		NCAPD3	0	0	0	1	1	0
	GRN	3	6.8	8.2	7.4	7.2	6.6		GRN	15	34	41	37	36	33
	IMPDH2	0.2	1.6	0	9.2	8.8	1.8		IMPDH2	1	8	0	46	44	9
	RPL23A	0.8	2.6	0.8	3.2	3	1.8		RPL23A	4	13	4	16	15	9
	LOC102642689	1	1.2	0.8	3	2.8	0.8		LOC102642689	5	6	4	15	14	4
	H2AFX	1.6	1.2	0.6	2.8	2.6	2.6		H2AFX	8	6	3	14	13	13
	HSP90AB1	3	6.6	1.2	2.8	2.6	1.8		HSP90AB1	15	33	6	14	13	9
	Rps3a1	0	4.2	0	2.8	2.6	0.2		Rps3a1	0	21	0	14	13	1
	LRRC59	1	1.6	2.4	2.4	2.2	1.2		LRRC59	5	8	12	12	11	6
	DDX21	4.8	1.2	1.6	2.4	2.2	0.8		DDX21	24	6	8	12	11	4
	DKC1	0.8	0.8	1.8	2	1.8	0.6		DKC1	4	4	9	10	9	3
	RPS2	0.4	2.8	0.6	2	1.8	0.2		RPS2	2	14	3	10	9	1
	RPL14	3.4	5.4	0.8	5.2	4.6	3.8		RPL14	17	27	4	26	23	19
	RPL15	1.4	3.2	0	1.6	1.4	2.2		RPL15	7	16	0	8	7	11
	RPL5	0	3.8	0	1.6	1.4	0.2		RPL5	0	19	0	8	7	1
	GFAP	9.6	7.8	12.4	6	5.2	7.4		GFAP	48	39	62	30	26	37
	RPLP0	1	9.4	1.2	8.4	7.2	3.6		RPLP0	5	47	6	42	36	18
	SRRM2	0.6	2.2	0.8	1.4	1.2	0.8		SRRM2	3	11	4	7	6	4
	rps23	0.6	1.4	0.2	1.4	1.2	0.6		rps23	3	7	1	7	6	3
	KRT78	2.8	2.8	2.8	2.6	2.2	1.6		KRT78	14	14	14	13	11	8
	HSPA2	5.2	4.6	3	3.8	3.2	3.6		HSPA2	26	23	15	19	16	18
	KRT16	2.2	1	3.8	2.4	2	2.4		KRT16	11	5	19	12	10	12
	HSP90B1	1.8	3.6	1.8	1.2	1	0.8		HSP90B1	9	18	9	6	5	4
	RPL24	0	2.6	0	2.4	2	0.4		RPL24	0	13	0	12	10	2
	KRT75	9.4	8.2	9.8	6.8	5.6	6		KRT75	47	41	49	34	28	30
	KRT79	2.4	3	3.2	2.2	1.8	1		KRT79	12	15	16	11	9	5
	RPLP2	1.8	10.4	1.6	6.4	5.2	3.8		RPLP2	9	52	8	32	26	19
	TUBA1B	3.2	8	2.6	4.2	3.4	2.8		TUBA1B	16	40	13	21	17	14
	LOC102642752	0.2	0.2	0	1	0.8	1		LOC102642752	1	1	0	5	4	5
	HPCAL1	1.6	0.6	1	1	0.8	0.6		HPCAL1	8	3	5	5	4	3
	RPL27A	0.8	3.2	0.4	3	2.4	1		RPL27A	4	16	2	15	12	5
	RPL35	0.2	1.6	0	1	0.8	0.2		RPL35	1	8	0	5	4	1
	Gm14214	0	0	0	1	0.8	0		Gm14214	0	0	0	5	4	0
	CAPRIN1	0.2	4	0.2	2.8	2.2	1.2		CAPRIN1	1	20	1	14	11	6
	FLNA	1.8	6	3	1.6	1.2	4.8		FLNA	9	30	15	8	6	24
	ATP5B	1	2.2	0.6	1.6	1.2	1.6		ATP5B	5	11	3	8	6	8
	DARS	0	0	0	0.8	0.6	0.2		DARS	0	0	0	4	3	1
	GTPBP4	0.6	0.2	0.2	0.8	0.6	0.2		GTPBP4	3	1	1	4	3	1
	EIF2S3Y	0.2	2.8	0.4	0.8	0.6	0		EIF2S3Y	1	14	2	4	3	0
	HNRNPH2	0.8	0.4	0.8	0.8	0.6	0		HNRNPH2	4	2	4	4	3	0
	2700060E02Rik	0	0.2	0	0.8	0.6	0		2700060E02Rik	0	1	0	4	3	0
	IGF2BP2	0	0.2	0	0.8	0.6	0		IGF2BP2	0	1	0	4	3	0
	LARS	0	0	0	0.8	0.6	0		LARS	0	0	0	4	3	0
	DHX30	0	0	0	0.8	0.6	0		DHX30	0	0	0	4	3	0
	MARS	0	0	0	0.8	0.6	0		MARS	0	0	0	4	3	0
	RPL38	0.8	2.6	0.6	2.8	2	1		RPL38	4	13	3	14	10	5
	HSPD1	0	2.6	0.4	1.4	1	0.6		HSPD1	0	13	2	7	5	3
	RPS10	0.8	8	0.4	5.6	4	2		RPS10	4	40	2	28	20	10
	Gapdh-ps15	6.2	6.4	6	3.4	2.4	2.6		Gapdh-ps15	31	32	30	17	12	13
	RPS11	0.4	4.4	0	4.6	3.2	1.4		RPS11	2	22	0	23	16	7
	PKM	5	11.6	3.8	2.6	1.8	2.6		PKM	25	58	19	13	9	13
	RPL12	1.6	12.6	1.4	9.6	6.6	3.4		RPL12	8	63	7	48	33	17
	Hist1h2ac	7	5.2	5.8	5.6	3.8	7.2		Hist1h2ac	35	26	29	28	19	36
	SNRPD3	0.8	0.4	0.4	0.6	0.4	0.6		SNRPD3	4	2	2	3	2	3
	RPL6	1.6	5.8	1	3	2	2.6		RPL6	8	29	5	15	10	13
	LOC102642602	0.6	0.4	0.6	1.2	0.8	0.6		LOC102642602	3	2	3	6	4	3
	SERPINH1	2.6	2.4	0.6	0.6	0.4	1		SERPINH1	13	12	3	3	2	5
	LOC108167922	0.2	1.4	0	1.8	1.2	0.4		LOC108167922	1	7	0	9	6	2
	RPL13	1	4.2	1	2.4	1.6	0.8		RPL13	5	21	5	12	8	4
	ITM2B	0.4	0.4	0.8	0.6	0.4	0.2		ITM2B	2	2	4	3	2	1
	rps15a	0.4	2.8	0.4	1.2	0.8	0.4		rps15a	2	14	2	6	4	2
	RPS12	0	1.4	0	1.2	0.8	0.2		RPS12	0	7	0	6	4	1
	DNMT1	0.8	0.2	0	1.2	0.8	0		DNMT1	4	1	0	6	4	0
	nhp2	0.4	0.4	0.6	0.6	0.4	0		nhp2	2	2	3	3	2	0
	CCT8	0	1	0.2	0.6	0.4	0		CCT8	0	5	1	3	2	0
	DES	0.4	0.8	0	0.6	0.4	0		DES	2	4	0	3	2	0
	DDX18	1	0	0.2	0.6	0.4	0		DDX18	5	0	1	3	2	0
	RPL36	0	0.2	0	0.6	0.4	0		RPL36	0	1	0	3	2	0
	ATAD3A	0	0	0	0.6	0.4	0		ATAD3A	0	0	0	3	2	0
	GNAI2	0	0	0	0.6	0.4	0		GNAI2	0	0	0	3	2	0
	RPS18	0.4	3.8	0.6	4.6	3	1.4		RPS18	2	19	3	23	15	7
	PABPC1	0	5.2	0	2.8	1.8	0.4		PABPC1	0	26	0	14	9	2
	RBMX	1	0.6	0.8	1.6	1	0.8		RBMX	5	3	4	8	5	4
	RPL13A	0	0.2	0	1.6	1	0.4		RPL13A	0	1	0	8	5	2
	SERBP1	0	1.8	0	1.6	1	0		SERBP1	0	9	0	8	5	0
	FAU	0.6	1.2	0	1	0.6	0.2		FAU	3	6	0	5	3	1
	PTBP1	0.2	2.4	0.6	3	1.8	0.2		PTBP1	1	12	3	15	9	1
	KPNB1	0.8	0.2	0.4	1	0.6	0		KPNB1	4	1	2	5	3	0
	SYNCRIP	0.4	0.6	0	1	0.6	0		SYNCRIP	2	3	0	5	3	0
	RPL31	0.6	1.6	0.6	2.4	1.4	1.2		RPL31	3	8	3	12	7	6
	RPL32	0	1.2	0	1.4	0.8	0.4		RPL32	0	6	0	7	4	2
	AHNAK	7.8	1.6	1	1.4	0.8	1		AHNAK	39	8	5	7	4	5
	EEF1A1	3	3.6	1.4	1.4	0.8	0.8		EEF1A1	15	18	7	7	4	4
	Hist3h2bb-ps	4.2	4.4	2.4	2.8	1.6	1		Hist3h2bb-ps	21	22	12	14	8	5
	RPS7	0	3.8	0.2	3.6	2	1		RPS7	0	19	1	18	10	5
	CLTC	0.4	3.6	0.4	2.6	1.4	0.4		CLTC	2	18	2	13	7	2
	MYL6B	0	0	0	0.4	0.2	0.4		MYL6B	0	0	0	2	1	2
	UTP18	0.6	0	0	0.4	0.2	0.4		UTP18	3	0	0	2	1	2
	RPLP1	0	1.4	0.4	2	1	1.2		RPLP1	0	7	2	10	5	6
	TPM4	0.4	1.6	1.4	0.4	0.2	0.8		TPM4	2	8	7	2	1	4
	ITIH2	0.6	1.8	1.2	0.4	0.2	0.8		ITIH2	3	9	6	2	1	4
	EEF1D	0	0	0	0.8	0.4	0.2		EEF1D	0	0	0	4	2	1
	RPS27L	0	0.6	0	0.4	0.2	0.2		RPS27L	0	3	0	2	1	1
	RPL30	0.4	2.4	0.4	3.2	1.6	1.2		RPL30	2	12	2	16	8	6
	CCT6A	0	1.2	0	0.4	0.2	0.2		CCT6A	0	6	0	2	1	1
	MSN	0.6	1	0	0.4	0.2	0.2		MSN	3	5	0	2	1	1
	ALYREF	0.6	0.4	0.6	0.4	0.2	0.2		ALYREF	3	2	3	2	1	1
	EPRS	0	0.4	0	2.8	1.4	0.4		EPRS	0	2	0	14	7	2
	Try10	0.4	0.6	0.6	0.8	0.4	0.2		Try10	2	3	3	4	2	1
	ANXA2	8.8	4.6	3	1.2	0.6	0.8		ANXA2	44	23	15	6	3	4
	RPS13	0.4	3.6	0	1.2	0.6	0.2		RPS13	2	18	0	6	3	1
	RPL17	0	2.6	0	2.4	1.2	0.2		RPL17	0	13	0	12	6	1
	SMARCA5	1.4	0	1	0.8	0.4	0		SMARCA5	7	0	5	4	2	0
	HEATR1	0.8	0.6	0.2	0.8	0.4	0		HEATR1	4	3	1	4	2	0
	NAT10	0.8	0.2	0	0.8	0.4	0		NAT10	4	1	0	4	2	0
	MYH14	0	0.2	0	0.4	0.2	0		MYH14	0	1	0	2	1	0
	CDCA8	0	0.2	0	0.4	0.2	0		CDCA8	0	1	0	2	1	0
	EIF3F	0.2	0.8	0	0.4	0.2	0		EIF3F	1	4	0	2	1	0
	DDX47	0	0.2	0	0.8	0.4	0		DDX47	0	1	0	4	2	0
	BAZ1B	1	0	0.6	0.4	0.2	0		BAZ1B	5	0	3	2	1	0
	IARS	0	0	0	0.8	0.4	0		IARS	0	0	0	4	2	0
	SNRPB	0	0	0.4	0.4	0.2	0		SNRPB	0	0	2	2	1	0
	Rasl2-9	0.2	0	0	0.4	0.2	0		Rasl2-9	1	0	0	2	1	0
	BYSL	0	0	0	0.4	0.2	0		BYSL	0	0	0	2	1	0
	TAF15	0	0	0	0.4	0.2	0		TAF15	0	0	0	2	1	0
	RPS5	0.2	0.4	0.4	1	0.4	1		RPS5	1	2	2	5	2	5
	HP1BP3	0.4	0.2	0.6	1	0.4	0.4		HP1BP3	2	1	3	5	2	2
	RPL7L1	0.8	0.4	0.4	1	0.4	0		RPL7L1	4	2	2	5	2	0
	HIST1H1E	1.2	0.4	1.4	1.6	0.6	1		HIST1H1E	6	2	7	8	3	5
	HMGN1	0.2	0	0	0.6	0.2	0.2		HMGN1	1	0	0	3	1	1
	HNRNPL	0.4	0.8	1	0.6	0.2	0.4		HNRNPL	2	4	5	3	1	2
	WDR43	0.8	0.4	0.6	0.6	0.2	0.2		WDR43	4	2	3	3	1	1
	NOP58	1.8	0	0.4	0.6	0.2	0.2		NOP58	9	0	2	3	1	1
	PGK1	1.4	2.8	1.4	0.6	0.2	0.2		PGK1	7	14	7	3	1	1
	UTP20	0.6	0.2	0.4	0.6	0.2	0		UTP20	3	1	2	3	1	0
	RACK1	0.2	6.8	0	2.4	0.8	0		RACK1	1	34	0	12	4	0
	DPY30	0.2	0.2	0.4	0.6	0.2	0		DPY30	1	1	2	3	1	0
	PTRF	0.6	1.4	1.2	0.6	0.2	0		PTRF	3	7	6	3	1	0
	RPL10L	0	1.2	0	0.6	0.2	0		RPL10L	0	6	0	3	1	0
	VARS	0	0.4	0	0.6	0.2	0		VARS	0	2	0	3	1	0
	KARS	0	0.2	0	0.8	0.2	0.4		KARS	0	1	0	4	1	2
	SNRPD1	0.4	0.6	0.4	0.8	0.2	0.2		SNRPD1	2	3	2	4	1	1
	RSL1D1	1.8	0.4	0.2	1.6	0.4	0.2		RSL1D1	9	2	1	8	2	1
	LGALS1	0.4	1	0.2	0.8	0.2	0		LGALS1	2	5	1	4	1	0
	RPL10A	0	1.6	0	1.8	0.4	0.4		RPL10A	0	8	0	9	2	2
	MYL6	0.6	1.2	0.8	1	0.2	0.4		MYL6	3	6	4	5	1	2
	PDCD11	2.2	0.2	0.2	1.2	0.2	0		PDCD11	11	1	1	6	1	0
	ENO1	2.2	4.4	3.4	1.8	0.2	1.4		ENO1	11	22	17	9	1	7
	YWHAZ	1.2	2	1.2	2.4	0.2	2.8		YWHAZ	6	10	6	12	1	14
	YWHAE	1.2	0.8	1	2.6	0.2	2.4		YWHAE	6	4	5	13	1	12
	HNRNPC	1	0.4	1	0.2	0	0		HNRNPC	5	2	5	1	0	0
	SNRPA1	0.6	0.2	0.8	0.2	0	0		SNRPA1	3	1	4	1	0	0
	CNBP	0.6	0.4	0	0.2	0	0		CNBP	3	2	0	1	0	0
	RANBP2	0.4	0	0	0.2	0	0		RANBP2	2	0	0	1	0	0
	BOP1	0.4	0	0	0.2	0	0		BOP1	2	0	0	1	0	0
	NUP155	0.4	0	0	0.2	0	0.2		NUP155	2	0	0	1	0	1
	AHCTF1	0.4	0	0	0.2	0	0		AHCTF1	2	0	0	1	0	0
	NOC2L	0.8	0	0	0.4	0	0		NOC2L	4	0	0	2	0	0
	fam160a2	0.4	0	0	0.2	0	0		fam160a2	2	0	0	1	0	0
	Skp1a	0.4	0	0	0.2	0	0		Skp1a	2	0	0	1	0	0
	PGAM1	0.6	1.2	0.8	0.4	0	0		PGAM1	3	6	4	2	0	0
	PRDX1	0.2	0.4	0.8	0.2	0	0.8		PRDX1	1	2	4	1	0	4
	CCT2	0.2	0.6	0	0.2	0	0		CCT2	1	3	0	1	0	0
	CCT3	0.2	1	0	0.2	0	0		CCT3	1	5	0	1	0	0
	CFL2	0.2	0	0.2	0.2	0	0		CFL2	1	0	1	1	0	0
	PFN1	0.8	1.4	1	0.8	0	0.6		PFN1	4	7	5	4	0	3
	LDHA	0.4	0.6	0.2	0.4	0	0.2		LDHA	2	3	1	2	0	1
	SF3A1	0.2	0	0.4	0.2	0	0		SF3A1	1	0	2	1	0	0
	UBA1	0.2	0.4	0	0.2	0	0		UBA1	1	2	0	1	0	0
	EIF6	0.2	0	0	0.2	0	0		EIF6	1	0	0	1	0	0
	BRIX1	0.2	0	0	0.2	0	0		BRIX1	1	0	0	1	0	0
	VDAC2	0.2	0.4	0.4	0.2	0	0		VDAC2	1	2	2	1	0	0
	SLC3A2	0.2	0.2	0	0.2	0	0		SLC3A2	1	1	0	1	0	0
	RBM28	0.6	0	0.4	0.6	0	0		RBM28	3	0	2	3	0	0
	PSIP1	0.2	0	0	0.2	0	0		PSIP1	1	0	0	1	0	0
	DDX54	0.2	0	0	0.2	0	0		DDX54	1	0	0	1	0	0
	NUP153	0.2	0	0.2	0.2	0	0		NUP153	1	0	1	1	0	0
	DDX10	0.2	0	0	0.2	0	0		DDX10	1	0	0	1	0	0
	ANXA5	0.4	1	0.4	0.4	0	0		ANXA5	2	5	2	2	0	0
	NOC4L	0.2	0	0	0.2	0	0		NOC4L	1	0	0	1	0	0
	PWP2	0.2	0	0.2	0.2	0	0		PWP2	1	0	1	1	0	0
	RBM19	0.4	0.2	0.2	0.4	0	0		RBM19	2	1	1	2	0	0
	WDR46	0.2	0	0	0.2	0	0		WDR46	1	0	0	1	0	0
	filip1l	0.2	0.2	0.2	0.2	0	0		filip1l	1	1	1	1	0	0
	LAMA2	0.4	0	0.2	0.4	0	0		LAMA2	2	0	1	2	0	0
	AMOTL2	0.2	0	0.2	0.2	0	0.2		AMOTL2	1	0	1	1	0	1
	AFM	0.2	0	0.2	0.2	0	0		AFM	1	0	1	1	0	0
	LRFN4	0.2	0	0.2	0.2	0	0		LRFN4	1	0	1	1	0	0
	Akr1b3	0.2	0.4	0	0.2	0	0		Akr1b3	1	2	0	1	0	0
	YAP1	13.4	0	10.6	15.4	0	13.2		YAP1	67	0	53	77	0	66
	YWHAG	0.8	0.6	2	1.4	0	2.8		YWHAG	4	3	10	7	0	14
	WWTR1	1.4	0	0.6	2.6	0	0.6		WWTR1	7	0	3	13	0	3
	RPL21	0.2	0.4	0.2	0.4	0	0.4		RPL21	1	2	1	2	0	2
	CALR	0.2	0.8	0.2	0.4	0	0.2		CALR	1	4	1	2	0	1
	RRP1	0.2	0.2	0	0.4	0	0		RRP1	1	1	0	2	0	0
	NUP160	0.2	0.4	0.2	0.4	0	0		NUP160	1	2	1	2	0	0
	ANXA1	0.2	1	0	0.6	0	0		ANXA1	1	5	0	3	0	0
	HSP90AA1	0.2	2.2	0	0.8	0	0		HSP90AA1	1	11	0	4	0	0
	YWHAQ	0.2	0.4	0.8	0.8	0	2.2		YWHAQ	1	2	4	4	0	11
	YWHAH	0.2	0.2	0.2	1.2	0	0.2		YWHAH	1	1	1	6	0	1
	Gm4978	0.2	0	0	2	0	0.2		Gm4978	1	0	0	10	0	1
	HSPA1A	0	0.2	0	0.2	0	0		HSPA1A	0	1	0	1	0	0
	hist1h1t	0	0.8	0.4	0.8	0	0		hist1h1t	0	4	2	4	0	0
	RPS27A	0	0.8	0	0.2	0	0		RPS27A	0	4	0	1	0	0
	EIF4A1	0	0	0	0.4	0	0		EIF4A1	0	0	0	2	0	0
	RPS24	0	0.6	0	0.4	0	0		RPS24	0	3	0	2	0	0
	TAGLN2	0	0.8	0.2	0.6	0	0.4		TAGLN2	0	4	1	3	0	2
	ILF2	0	0	0	0.2	0	0		ILF2	0	0	0	1	0	0
	YWHAB	0	0	0	1.2	0	0.4		YWHAB	0	0	0	6	0	2
	SPTBN1	0	0	0	0.2	0	0		SPTBN1	0	0	0	1	0	0
	HNRNPDL	0	0.2	0	0.2	0	0		HNRNPDL	0	1	0	1	0	0
	ATXN2L	0	0.4	0	0.2	0	0		ATXN2L	0	2	0	1	0	0
	NACA	0	1.6	0	0.4	0	0		NACA	0	8	0	2	0	0
	RTCB	0	0	0	0.4	0	0		RTCB	0	0	0	2	0	0
	EIF5A	0	0	0	0.2	0	0		EIF5A	0	0	0	1	0	0
	KRT73	0	0	0	2.6	0	0		KRT73	0	0	0	13	0	0
	MCM7	0	0	0	0.2	0	0		MCM7	0	0	0	1	0	0
	ppp1cb	0	0	0	0.2	0	0		ppp1cb	0	0	0	1	0	0
	PCMT1	0	0.2	0	0.2	0	0		PCMT1	0	1	0	1	0	0
	TRAP1	0	0.6	0.4	0.2	0	0		TRAP1	0	3	2	1	0	0
	DNAJA1	0	0.2	0	0.2	0	0		DNAJA1	0	1	0	1	0	0
	BUB3	0	0.2	0	0.2	0	0		BUB3	0	1	0	1	0	0
	PSMD3	0	0.4	0	0.2	0	0		PSMD3	0	2	0	1	0	0
	EIF3C	0	0.6	0	0.2	0	0		EIF3C	0	3	0	1	0	0
	PDIA3	0	0.2	0	0.2	0	0.2		PDIA3	0	1	0	1	0	1
	MDH2	0	0.8	0.2	0.4	0	0.4		MDH2	0	4	1	2	0	2
	DDB1	0	0	0	0.2	0	0		DDB1	0	0	0	1	0	0
	EIF3E	0	0.6	0	0.2	0	0		EIF3E	0	3	0	1	0	0
	PHB2	0	0.4	0	0.2	0	0.2		PHB2	0	2	0	1	0	1
	ATP1A2	0	0	0	0.2	0	0		ATP1A2	0	0	0	1	0	0
	TPI1	0	1.6	1.2	0.2	0	0.2		TPI1	0	8	6	1	0	1
	TRA2B	0	0	0	0.2	0	0		TRA2B	0	0	0	1	0	0
	ST13	0	0.2	0	0.2	0	0		ST13	0	1	0	1	0	0
	PSMA8	0	0.6	0	0.2	0	0		PSMA8	0	3	0	1	0	0
	POLDIP3	0	0.4	0	0.2	0	0		POLDIP3	0	2	0	1	0	0
	AIMP1	0	0	0	0.2	0	0.2		AIMP1	0	0	0	1	0	1
	HMGB2	0	0	0	0.2	0	0.4		HMGB2	0	0	0	1	0	2
	CLTA	0	0.2	0	0.2	0	0		CLTA	0	1	0	1	0	0
	POLR2B	0	0	0	0.2	0	0		POLR2B	0	0	0	1	0	0
	SMARCE1	0	0	0.4	0.2	0	0		SMARCE1	0	0	2	1	0	0
	DNAJB11	0	0	0	0.2	0	0		DNAJB11	0	0	0	1	0	0
	RPL3L	0	0	0	0.2	0	0		RPL3L	0	0	0	1	0	0
	RAP1B	0	0.2	0	0.2	0	0		RAP1B	0	1	0	1	0	0
	KPNA6	0	0	0	0.2	0	0		KPNA6	0	0	0	1	0	0
	YLPM1	0	0	0	0.2	0	0		YLPM1	0	0	0	1	0	0
	WDR36	0	0.2	0	0.2	0	0		WDR36	0	1	0	1	0	0
	DDX24	0	0	0	0.2	0	0		DDX24	0	0	0	1	0	0
	pelp1	0	0	0	0.2	0	0		pelp1	0	0	0	1	0	0
	UTP14A	0	0	0	0.2	0	0		UTP14A	0	0	0	1	0	0
	H1F0	0	0	0	0.2	0	0.2		H1F0	0	0	0	1	0	1
	MRPS5	0	0	0.6	0.6	0	0		MRPS5	0	0	3	3	0	0
	NSF	0	0	0	0.2	0	0		NSF	0	0	0	1	0	0
	CHMP4B	0	0.2	0	0.2	0	0		CHMP4B	0	1	0	1	0	0
	MTPN	0	0.2	0	0.2	0	0		MTPN	0	1	0	1	0	0
	ACO2	0	0.2	0	0.2	0	0		ACO2	0	1	0	1	0	0
	APRT	0	0	0	0.2	0	0		APRT	0	0	0	1	0	0
	UTP3	0	0	0	0.2	0	0		UTP3	0	0	0	1	0	0
	TPT1	0	1	0	0.2	0	0		TPT1	0	5	0	1	0	0
	PBRM1	0	0	0	0.2	0	0		PBRM1	0	0	0	1	0	0
	WDR3	0	0.2	0	0.2	0	0		WDR3	0	1	0	1	0	0
	SPATS2	0	0.2	0	0.2	0	0		SPATS2	0	1	0	1	0	0
	AMOT	0	0	0	0.2	0	0		AMOT	0	0	0	1	0	0
	GOLGB1	0	0	0	0.2	0	0		GOLGB1	0	0	0	1	0	0
	RAB18	0	0	0	0.2	0	0		RAB18	0	0	0	1	0	0
	MYH7	0	0	0	0.2	0	0		MYH7	0	0	0	1	0	0
	SUCLG2	0	0	0	0.2	0	0		SUCLG2	0	0	0	1	0	0
	Cyc1	0	0	0	0.2	0	0.2		Cyc1	0	0	0	1	0	1
	TENM3	0	0.4	0.2	0.2	0	0.2		TENM3	0	2	1	1	0	1
	YME1L1	0	0	0	0.2	0	0		YME1L1	0	0	0	1	0	0
	NDE1	0	0	0	0.2	0	0		NDE1	0	0	0	1	0	0
	KCNMA1	0	0	0	0.2	0	0		KCNMA1	0	0	0	1	0	0
	RPS6KA2	0	0	0	0.2	0	0		RPS6KA2	0	0	0	1	0	0
	zbtb18	0	0	0	0.2	0	0.2		zbtb18	0	0	0	1	0	1
	ADAM22	0	0	0	0.2	0	0		ADAM22	0	0	0	1	0	0
	DNA2	0	0	0	0.2	0	0		DNA2	0	0	0	1	0	0
	DSTYK	0	0	0	0.2	0	0		DSTYK	0	0	0	1	0	0
	CDCA7L	0	0.2	0	0.2	0	0		CDCA7L	0	1	0	1	0	0
	USP35	0	0.2	0	0.2	0	0		USP35	0	1	0	1	0	0
	EML5	0	0.2	0	0.2	0	0		EML5	0	1	0	1	0	0
	BGN	0	0.2	0	0.2	0	0		BGN	0	1	0	1	0	0
	OLIG3	0	0	0	0.2	0	0		OLIG3	0	0	0	1	0	0
	PLEKHH3	0	0	0	0.2	0	0		PLEKHH3	0	0	0	1	0	0
	SPINK5	0	0	0	0.2	0	0		SPINK5	0	0	0	1	0	0
	ANTXR1	0	0	0	0.2	0	0		ANTXR1	0	0	0	1	0	0
	MICALCL	0	0	0	0.2	0	0		MICALCL	0	0	0	1	0	0
	SERPINA9	0	0	0	0.2	0	0		SERPINA9	0	0	0	1	0	0
	TBX5	0	0	0	0.2	0	0		TBX5	0	0	0	1	0	0
	Hbb-bs	0	1	1.4	0.6	0	0.8		Hbb-bs	0	5	7	3	0	4
	Txn1	0	0.6	0.2	0.2	0	0		Txn1	0	3	1	1	0	0
	Gm6793	0	0.4	0	0.2	0	0		Gm6793	0	2	0	1	0	0
	Olfr1046	0	0	0.2	0.2	0	0		Olfr1046	0	0	1	1	0	0
	ADGRF4	0	0	0	0.2	0	0		ADGRF4	0	0	0	1	0	0
	Gm4705	0	0	0	0.2	0	0		Gm4705	0	0	0	1	0	0
	LOC102641678	0	0	0	0.2	0	0		LOC102641678	0	0	0	1	0	0
	Zfp160	0	0	0	0.2	0	0		Zfp160	0	0	0	1	0	0
	Zfp266	0	0	0	0.2	0	0		Zfp266	0	0	0	1	0	0
