# Supplementary material for: Caveolin-1 Modulates Mechanotransduction Responses to Substrate Stiffness through Actin-Dependent Control of YAP
Source: Cell Rep. 2018 Nov 6;25(6):1622–1635.e6. doi: 10.1016/j.celrep.2018.10.024 (PMC6231326; doi:10.1016/j.celrep.2018.10.024)
Supplement: Data S1. Automated Image Analysis Script, Related to Figure 4 [file mmc4.zip]

Archive with 1 entries (1 files):
- celrep_5603_mmc4.xml
