# Supplementary material for: Caveolin-1 Modulates Mechanotransduction Responses to Substrate Stiffness through Actin-Dependent Control of YAP
Source: Cell Rep. 2018 Nov 6;25(6):1622–1635.e6. doi: 10.1016/j.celrep.2018.10.024 (PMC6231326; doi:10.1016/j.celrep.2018.10.024)
Supplement: Data S1. Automated Image Analysis Script, Related to Figure 4 [file mmc4.zip › celrep_5603_mmc4.xml]

<?xml version="1.0" encoding="UTF-8" ?><AccAnalysis version="1" name="YAP" target="ANALYSIS"><AccAnalysisDescription>Columbus batch analysis: Acapella Assay Language.</AccAnalysisDescription><AccStep id="ANALYSIS"><Depends id="WORKERSCRIPT" /><AccScript src="&lt;acc/aal_columbus_batchjob.script&gt;" /></AccStep><AccStep id="WORKERSCRIPT"><AccScript name="YAP" origin="20180412_WT &gt; 20180412_WT &gt; 2018-04-12 10:55:41 &gt; YAP"><ScriptContent>// Acapella Assay Language / Image Analysis&#x0A;// 2018-05-10 11:17:59 +0200&#x0A;// AcapellaVersion: 3.1.2.110719&#x0A;&#x0A;AAL::GetData()&#x0A;AAL::FindNuclei()&#x0A;AAL::FindCytoplasm()&#x0A;AAL::CalculateIntensityProperties()&#x0A;AAL::CalculateMorphologyProperties()&#x0A;AAL::SelectPopulation()&#x0A;AAL::SelectPopulation()&#x0A;AAL::SelectCellRegion()&#x0A;AAL::CalculateIntensityProperties()&#x0A;AAL::SelectCellRegion()&#x0A;AAL::CalculateIntensityProperties()&#x0A;AAL::SelectPopulation()&#x0A;AAL::CalculateProperties()&#x0A;AAL::CalculateMorphologyProperties()&#x0A;AAL::ReturnResults()&#x0A;&#x0A;#begin:attachment(encoding=&quot;eventxml&quot;,name=&quot;EvaluationData&quot;)&#x0A;&lt;?xml version=&quot;1.0&quot; encoding=&quot;UTF-8&quot;?&gt;&#x0A;&lt;EventXml&gt;&lt;eventdata&gt;&lt;m n=&quot;eventdata&quot; c=&quot;container&quot;&gt;&lt;a n=&quot;AcapellaVersion&quot; t=&quot;m&quot;&gt;&lt;m n=&quot;memblock&quot; c=&quot;container&quot;&gt;&lt;a n=&quot;BuildDate&quot; t=&quot;s&quot;&gt;2013-12-15&lt;/a&gt;&#x0A;&lt;a n=&quot;BuildMajor&quot; t=&quot;i&quot;&gt;2&lt;/a&gt;&#x0A;&lt;a n=&quot;BuildMinor&quot; t=&quot;i&quot;&gt;110719&lt;/a&gt;&#x0A;&lt;a n=&quot;LibInfo&quot; t=&quot;s&quot;&gt;PerkinElmer Acapella (TM) Core library&lt;/a&gt;&#x0A;&lt;a n=&quot;Library_loaded&quot; t=&quot;i&quot;&gt;1&lt;/a&gt;&#x0A;&lt;a n=&quot;Package_build_id&quot; t=&quot;s&quot;&gt;3.1-2013-12-15&lt;/a&gt;&#x0A;&lt;a n=&quot;SubVersion&quot; t=&quot;i&quot;&gt;1&lt;/a&gt;&#x0A;&lt;a n=&quot;Version&quot; t=&quot;i&quot;&gt;3&lt;/a&gt;&#x0A;&lt;a n=&quot;VersionId&quot; t=&quot;s&quot;&gt;3.1.2.110719&lt;/a&gt;&#x0A;&lt;a n=&quot;VersionString&quot; t=&quot;s&quot;&gt;0003-0001-0002-0110719&lt;/a&gt;&#x0A;&lt;/m&gt;&#x0A;&lt;/a&gt;&#x0A;&lt;a n=&quot;Procedures&quot; t=&quot;m&quot;&gt;&lt;m n=&quot;memblock&quot; c=&quot;container&quot;&gt;&lt;a n=&quot;@isordered&quot; t=&quot;i&quot;&gt;1&lt;/a&gt;&#x0A;&lt;a n=&quot;GetData&quot; t=&quot;m&quot;&gt;&lt;m n=&quot;memblock&quot; c=&quot;container&quot;&gt;&lt;a n=&quot;BBHasBeenSaved&quot; t=&quot;i&quot;&gt;1&lt;/a&gt;&#x0A;&lt;a n=&quot;bbType&quot; t=&quot;s&quot;&gt;builtin&lt;/a&gt;&#x0A;&lt;a n=&quot;IDName&quot; t=&quot;s&quot;&gt;GetData&lt;/a&gt;&#x0A;&lt;a n=&quot;Inputs&quot; t=&quot;m&quot;&gt;&lt;m n=&quot;memblock&quot; c=&quot;container&quot;&gt;&lt;a n=&quot;@isordered&quot; t=&quot;i&quot;&gt;1&lt;/a&gt;&#x0A;&lt;a n=&quot;@sticky:10003&quot; t=&quot;m&quot;&gt;&lt;m n=&quot;memblock&quot; c=&quot;container&quot;&gt;&lt;a n=&quot;__ProcOpenStatus&quot; t=&quot;i&quot;&gt;1&lt;/a&gt;&#x0A;&lt;/m&gt;&#x0A;&lt;/a&gt;&#x0A;&lt;/m&gt;&#x0A;&lt;/a&gt;&#x0A;&lt;a n=&quot;OutputClass&quot; t=&quot;s&quot;&gt;Using&lt;/a&gt;&#x0A;&lt;a n=&quot;OutputName&quot; t=&quot;s&quot;&gt;Individual Planes, FFC None&lt;/a&gt;&#x0A;&lt;a n=&quot;Plugins&quot; t=&quot;m&quot;&gt;&lt;m n=&quot;memblock&quot; c=&quot;container&quot;&gt;&lt;a n=&quot;@isordered&quot; t=&quot;i&quot;&gt;1&lt;/a&gt;&#x0A;&lt;/m&gt;&#x0A;&lt;/a&gt;&#x0A;&lt;a n=&quot;SaveKeys&quot; t=&quot;m&quot;&gt;&lt;m n=&quot;memblock&quot; c=&quot;vector&quot; t=&quot;string&quot; k=&quot;2&quot;&gt;&lt;vdata k=&quot;2&quot; t=&quot;string&quot;&gt;&lt;s&gt;Settings&lt;/s&gt;&lt;s&gt;Plugins&lt;/s&gt;&lt;/vdata&gt;&#x0A;&lt;/m&gt;&#x0A;&lt;/a&gt;&#x0A;&lt;a n=&quot;Settings&quot; t=&quot;m&quot;&gt;&lt;m n=&quot;memblock&quot; c=&quot;container&quot;&gt;&lt;a n=&quot;ApplyFlatF&quot; t=&quot;s&quot;&gt;None&lt;/a&gt;&#x0A;&lt;a n=&quot;Planes&quot; t=&quot;s&quot;&gt;EACH&lt;/a&gt;&#x0A;&lt;a n=&quot;TimePoints&quot; t=&quot;s&quot;&gt;EACH&lt;/a&gt;&#x0A;&lt;/m&gt;&#x0A;&lt;/a&gt;&#x0A;&lt;/m&gt;&#x0A;&lt;/a&gt;&#x0A;&lt;a n=&quot;FindNuclei&quot; t=&quot;m&quot;&gt;&lt;m n=&quot;memblock&quot; c=&quot;container&quot;&gt;&lt;a n=&quot;BBHasBeenSaved&quot; t=&quot;i&quot;&gt;1&lt;/a&gt;&#x0A;&lt;a n=&quot;bbType&quot; t=&quot;s&quot;&gt;builtin&lt;/a&gt;&#x0A;&lt;a n=&quot;IDName&quot; t=&quot;s&quot;&gt;FindNuclei&lt;/a&gt;&#x0A;&lt;a n=&quot;ImageView&quot; t=&quot;m&quot;&gt;&lt;m n=&quot;memblock&quot; c=&quot;container&quot;&gt;&lt;a n=&quot;@isordered&quot; t=&quot;i&quot;&gt;1&lt;/a&gt;&#x0A;&lt;a n=&quot;Label&quot; t=&quot;s&quot;&gt;Replace me&lt;/a&gt;&#x0A;&lt;a n=&quot;Tabs&quot; t=&quot;m&quot;&gt;&lt;m n=&quot;memblock&quot; c=&quot;container&quot;&gt;&lt;a n=&quot;@isordered&quot; t=&quot;i&quot;&gt;1&lt;/a&gt;&#x0A;&lt;a n=&quot;NucleiFindNuclei&quot; t=&quot;m&quot;&gt;&lt;m n=&quot;memblock&quot; c=&quot;container&quot;&gt;&lt;a n=&quot;@isordered&quot; t=&quot;i&quot;&gt;1&lt;/a&gt;&#x0A;&lt;a n=&quot;TabLabel&quot; t=&quot;s&quot;&gt;Nuclei&lt;/a&gt;&#x0A;&lt;a n=&quot;TabItemName&quot; t=&quot;s&quot;&gt;NucleiFindNuclei&lt;/a&gt;&#x0A;&lt;a n=&quot;TabTitle&quot; t=&quot;s&quot;&gt;Detected nuclei. Inspect results and if required adjust parameters.&lt;/a&gt;&#x0A;&lt;a n=&quot;Skip&quot; t=&quot;i&quot;&gt;0&lt;/a&gt;&#x0A;&lt;a n=&quot;UIclass&quot; t=&quot;s&quot;&gt;sticky&lt;/a&gt;&#x0A;&lt;a n=&quot;NewDefaultChannel&quot; t=&quot;m&quot;&gt;&lt;m n=&quot;memblock&quot; c=&quot;vector&quot; t=&quot;string&quot; k=&quot;1&quot;&gt;&lt;vdata k=&quot;1&quot; t=&quot;string&quot;&gt;&lt;s&gt;Exp1Cam1&lt;/s&gt;&lt;/vdata&gt;&#x0A;&lt;/m&gt;&#x0A;&lt;/a&gt;&#x0A;&lt;a n=&quot;NewDefaultStencil&quot; t=&quot;m&quot;&gt;&lt;m n=&quot;memblock&quot; c=&quot;vector&quot; t=&quot;string&quot; k=&quot;1&quot;&gt;&lt;vdata k=&quot;1&quot; t=&quot;string&quot;&gt;&lt;s&gt;Nucleus&lt;/s&gt;&lt;/vdata&gt;&#x0A;&lt;/m&gt;&#x0A;&lt;/a&gt;&#x0A;&lt;a n=&quot;Type&quot; t=&quot;s&quot;&gt;Standard&lt;/a&gt;&#x0A;&lt;a n=&quot;OKButtons&quot; t=&quot;i&quot;&gt;0&lt;/a&gt;&#x0A;&lt;a n=&quot;TableLabel&quot; t=&quot;m&quot;&gt;&lt;m n=&quot;memblock&quot; c=&quot;vector&quot; t=&quot;string&quot; k=&quot;1&quot;&gt;&lt;vdata k=&quot;1&quot; t=&quot;string&quot;&gt;&lt;s&gt;Properties Nuclei&lt;/s&gt;&lt;/vdata&gt;&#x0A;&lt;/m&gt;&#x0A;&lt;/a&gt;&#x0A;&lt;a n=&quot;Export&quot; t=&quot;i&quot;&gt;0&lt;/a&gt;&#x0A;&lt;a n=&quot;UIinsert&quot; t=&quot;s&quot;&gt;FeedBack.NucleiFindNuclei&lt;/a&gt;&#x0A;&lt;a n=&quot;UseCommonTableStencil&quot; t=&quot;m&quot;&gt;&lt;m n=&quot;memblock&quot; c=&quot;vector&quot;&gt;&lt;vdata k=&quot;1&quot; t=&quot;signed int&quot; rank=&quot;1&quot; dimsize0=&quot;1&quot; Transfer-Encoding=&quot;zlib base64&quot;&gt;&#x0A;eJxjYGBgAAAABAAB&#x0A;&lt;/vdata&gt;&#x0A;&lt;a n=&quot;factor&quot; t=&quot;f&quot;&gt;1&lt;/a&gt;&#x0A;&lt;/m&gt;&#x0A;&lt;/a&gt;&#x0A;&lt;a n=&quot;SummaryTableOn&quot; t=&quot;m&quot;&gt;&lt;m n=&quot;memblock&quot; c=&quot;vector&quot;&gt;&lt;vdata k=&quot;1&quot; t=&quot;signed int&quot; rank=&quot;1&quot; dimsize0=&quot;1&quot; Transfer-Encoding=&quot;zlib base64&quot;&gt;&#x0A;eJxjZGBgAAAACAAC&#x0A;&lt;/vdata&gt;&#x0A;&lt;a n=&quot;factor&quot; t=&quot;f&quot;&gt;1&lt;/a&gt;&#x0A;&lt;/m&gt;&#x0A;&lt;/a&gt;&#x0A;&lt;a n=&quot;SummaryTableLabel&quot; t=&quot;m&quot;&gt;&lt;m n=&quot;memblock&quot; c=&quot;vector&quot; t=&quot;string&quot; k=&quot;1&quot;&gt;&lt;vdata k=&quot;1&quot; t=&quot;string&quot;&gt;&lt;s&gt;Summary&lt;/s&gt;&lt;/vdata&gt;&#x0A;&lt;/m&gt;&#x0A;&lt;/a&gt;&#x0A;&lt;a n=&quot;AttrTypeTable&quot; t=&quot;m&quot;&gt;&lt;m n=&quot;memblock&quot; c=&quot;vector&quot;&gt;&lt;vdata k=&quot;1&quot; t=&quot;signed int&quot; rank=&quot;1&quot; dimsize0=&quot;1&quot; Transfer-Encoding=&quot;zlib base64&quot;&gt;&#x0A;eJxjZGBgAAAACAAC&#x0A;&lt;/vdata&gt;&#x0A;&lt;a n=&quot;factor&quot; t=&quot;f&quot;&gt;1&lt;/a&gt;&#x0A;&lt;/m&gt;&#x0A;&lt;/a&gt;&#x0A;&lt;a n=&quot;WizardImageView&quot; t=&quot;i&quot;&gt;0&lt;/a&gt;&#x0A;&lt;a n=&quot;TypeofOverlays&quot; t=&quot;s&quot;&gt;SingleDefaultOverLay&lt;/a&gt;&#x0A;&lt;a n=&quot;coloring_mode&quot; t=&quot;s&quot;&gt;WeightedAverage&lt;/a&gt;&#x0A;&lt;a n=&quot;scopeforimages&quot; t=&quot;s&quot;&gt;script&lt;/a&gt;&#x0A;&lt;a n=&quot;yFrame2Timepoint&quot; t=&quot;i&quot;&gt;0&lt;/a&gt;&#x0A;&lt;a n=&quot;cnt_overlays&quot; t=&quot;m&quot;&gt;&lt;m n=&quot;memblock&quot; c=&quot;container&quot;&gt;&lt;a n=&quot;@Container@3a@200@20elements@2e&quot; t=&quot;m&quot;&gt;&lt;m n=&quot;memblock&quot; c=&quot;container&quot;&gt;&lt;a n=&quot;class&quot; t=&quot;s&quot;&gt;&lt;/a&gt;&#x0A;&lt;/m&gt;&#x0A;&lt;/a&gt;&#x0A;&lt;a n=&quot;@Container@3a@201@20elements@3a@20class@2e&quot; t=&quot;m&quot;&gt;&lt;m n=&quot;memblock&quot; c=&quot;container&quot;&gt;&lt;a n=&quot;color&quot; t=&quot;s&quot;&gt;rainbow&lt;/a&gt;&#x0A;&lt;a n=&quot;default_color&quot; t=&quot;s&quot;&gt;rainbow&lt;/a&gt;&#x0A;&lt;a n=&quot;flag&quot; t=&quot;i&quot;&gt;1&lt;/a&gt;&#x0A;&lt;a n=&quot;label&quot; t=&quot;s&quot;&gt;Nucleus&lt;/a&gt;&#x0A;&lt;a n=&quot;open&quot; t=&quot;i&quot;&gt;0&lt;/a&gt;&#x0A;&lt;a n=&quot;priority&quot; t=&quot;i&quot;&gt;0&lt;/a&gt;&#x0A;&lt;a n=&quot;style&quot; t=&quot;s&quot;&gt;Border&lt;/a&gt;&#x0A;&lt;/m&gt;&#x0A;&lt;/a&gt;&#x0A;&lt;a n=&quot;Nucleus&quot; t=&quot;m&quot;&gt;&lt;m n=&quot;memblock&quot; c=&quot;container&quot;&gt;&lt;a n=&quot;@sticky:10003&quot; t=&quot;m&quot;&gt;&lt;m n=&quot;memblock&quot; c=&quot;container&quot;&gt;&lt;a n=&quot;LastUsedNonDefault&quot; t=&quot;m&quot;&gt;&lt;m n=&quot;memblock&quot; c=&quot;container&quot;&gt;&lt;a n=&quot;color&quot; t=&quot;s&quot;&gt;rainbow&lt;/a&gt;&#x0A;&lt;a n=&quot;style&quot; t=&quot;s&quot;&gt;Border&lt;/a&gt;&#x0A;&lt;/m&gt;&#x0A;&lt;/a&gt;&#x0A;&lt;a n=&quot;OverLayClass&quot; t=&quot;s&quot;&gt;Default&lt;/a&gt;&#x0A;&lt;a n=&quot;OverLayOldClass&quot; t=&quot;s&quot;&gt;Default&lt;/a&gt;&#x0A;&lt;a n=&quot;Position&quot; t=&quot;i&quot;&gt;0&lt;/a&gt;&#x0A;&lt;a n=&quot;PositionOld&quot; t=&quot;i&quot;&gt;0&lt;/a&gt;&#x0A;&lt;/m&gt;&#x0A;&lt;/a&gt;&#x0A;&lt;/m&gt;&#x0A;&lt;/a&gt;&#x0A;&lt;a n=&quot;@sticky:10003&quot; t=&quot;m&quot;&gt;&lt;m n=&quot;memblock&quot; c=&quot;container&quot;&gt;&lt;a n=&quot;__cnt_defaults&quot; t=&quot;m&quot;&gt;&lt;m n=&quot;memblock&quot; c=&quot;container&quot;&gt;&lt;a n=&quot;Nucleus&quot; t=&quot;m&quot;&gt;&lt;m n=&quot;memblock&quot; c=&quot;container&quot;&gt;&lt;a n=&quot;@sticky:10003&quot; t=&quot;m&quot;&gt;&lt;m n=&quot;memblock&quot; c=&quot;container&quot;&gt;&lt;a n=&quot;LastUsedNonDefault&quot; t=&quot;m&quot;&gt;&lt;m n=&quot;memblock&quot; c=&quot;container&quot;&gt;&lt;a n=&quot;color&quot; t=&quot;s&quot;&gt;rainbow&lt;/a&gt;&#x0A;&lt;a n=&quot;style&quot; t=&quot;s&quot;&gt;Border&lt;/a&gt;&#x0A;&lt;/m&gt;&#x0A;&lt;/a&gt;&#x0A;&lt;a n=&quot;OverLayClass&quot; t=&quot;s&quot;&gt;Default&lt;/a&gt;&#x0A;&lt;a n=&quot;OverLayOldClass&quot; t=&quot;s&quot;&gt;Default&lt;/a&gt;&#x0A;&lt;a n=&quot;Position&quot; t=&quot;i&quot;&gt;0&lt;/a&gt;&#x0A;&lt;a n=&quot;PositionOld&quot; t=&quot;i&quot;&gt;0&lt;/a&gt;&#x0A;&lt;/m&gt;&#x0A;&lt;/a&gt;&#x0A;&lt;/m&gt;&#x0A;&lt;/a&gt;&#x0A;&lt;/m&gt;&#x0A;&lt;/a&gt;&#x0A;&lt;/m&gt;&#x0A;&lt;/a&gt;&#x0A;&lt;/m&gt;&#x0A;&lt;/a&gt;&#x0A;&lt;a n=&quot;Controls&quot; t=&quot;m&quot;&gt;&lt;m n=&quot;memblock&quot; c=&quot;container&quot;&gt;&lt;a n=&quot;Images&quot; t=&quot;m&quot;&gt;&lt;m n=&quot;memblock&quot; c=&quot;container&quot;&gt;&lt;a n=&quot;autocontrast&quot; t=&quot;m&quot;&gt;&lt;m n=&quot;memblock&quot; c=&quot;vector&quot;&gt;&lt;vdata k=&quot;2&quot; t=&quot;byte&quot; rank=&quot;1&quot; dimsize0=&quot;2&quot; Transfer-Encoding=&quot;zlib base64&quot;&gt;&#x0A;eJxjZAQAAAUAAw==&#x0A;&lt;/vdata&gt;&#x0A;&lt;a n=&quot;factor&quot; t=&quot;f&quot;&gt;1&lt;/a&gt;&#x0A;&lt;/m&gt;&#x0A;&lt;/a&gt;&#x0A;&lt;a n=&quot;color&quot; t=&quot;m&quot;&gt;&lt;m n=&quot;memblock&quot; c=&quot;vector&quot; t=&quot;string&quot; k=&quot;2&quot;&gt;&lt;vdata k=&quot;2&quot; t=&quot;string&quot;&gt;&lt;s&gt;Gray&lt;/s&gt;&lt;s&gt;Gray&lt;/s&gt;&lt;/vdata&gt;&#x0A;&lt;/m&gt;&#x0A;&lt;/a&gt;&#x0A;&lt;a n=&quot;default_color&quot; t=&quot;m&quot;&gt;&lt;m n=&quot;memblock&quot; c=&quot;vector&quot; t=&quot;string&quot; k=&quot;2&quot;&gt;&lt;vdata k=&quot;2&quot; t=&quot;string&quot;&gt;&lt;s&gt;Gray&lt;/s&gt;&lt;s&gt;Gray&lt;/s&gt;&lt;/vdata&gt;&#x0A;&lt;/m&gt;&#x0A;&lt;/a&gt;&#x0A;&lt;a n=&quot;flag&quot; t=&quot;m&quot;&gt;&lt;m n=&quot;memblock&quot; c=&quot;vector&quot;&gt;&lt;vdata k=&quot;2&quot; t=&quot;byte&quot; rank=&quot;1&quot; dimsize0=&quot;2&quot; Transfer-Encoding=&quot;zlib base64&quot;&gt;&#x0A;eJxjZAAAAAQAAg==&#x0A;&lt;/vdata&gt;&#x0A;&lt;a n=&quot;factor&quot; t=&quot;f&quot;&gt;1&lt;/a&gt;&#x0A;&lt;/m&gt;&#x0A;&lt;/a&gt;&#x0A;&lt;a n=&quot;label&quot; t=&quot;m&quot;&gt;&lt;m n=&quot;memblock&quot; c=&quot;vector&quot; t=&quot;string&quot; k=&quot;2&quot;&gt;&lt;vdata k=&quot;2&quot; t=&quot;string&quot;&gt;&lt;s&gt;Exp1Cam1&lt;/s&gt;&lt;s&gt;Exp2Cam2&lt;/s&gt;&lt;/vdata&gt;&#x0A;&lt;/m&gt;&#x0A;&lt;/a&gt;&#x0A;&lt;a n=&quot;open&quot; t=&quot;m&quot;&gt;&lt;m n=&quot;memblock&quot; c=&quot;vector&quot;&gt;&lt;vdata k=&quot;2&quot; t=&quot;signed int&quot; rank=&quot;1&quot; dimsize0=&quot;2&quot; Transfer-Encoding=&quot;zlib base64&quot;&gt;&#x0A;eJxjYIAAAAAIAAE=&#x0A;&lt;/vdata&gt;&#x0A;&lt;a n=&quot;factor&quot; t=&quot;f&quot;&gt;1&lt;/a&gt;&#x0A;&lt;/m&gt;&#x0A;&lt;/a&gt;&#x0A;&lt;a n=&quot;xfmid&quot; t=&quot;m&quot;&gt;&lt;m n=&quot;memblock&quot; c=&quot;vector&quot;&gt;&lt;vdata k=&quot;2&quot; t=&quot;double&quot; rank=&quot;1&quot; dimsize0=&quot;2&quot; Transfer-Encoding=&quot;zlib base64&quot;&gt;&#x0A;eJzrjZxrwbH5gP2Juqk+pf9O2wMAQJwIGg==&#x0A;&lt;/vdata&gt;&#x0A;&lt;a n=&quot;factor&quot; t=&quot;f&quot;&gt;1&lt;/a&gt;&#x0A;&lt;/m&gt;&#x0A;&lt;/a&gt;&#x0A;&lt;a n=&quot;xmax&quot; t=&quot;m&quot;&gt;&lt;m n=&quot;memblock&quot; c=&quot;vector&quot;&gt;&lt;vdata k=&quot;2&quot; t=&quot;double&quot; rank=&quot;1&quot; dimsize0=&quot;2&quot; Transfer-Encoding=&quot;zlib base64&quot;&gt;&#x0A;eJyr+J7P9IB7tUPe0lc6mxeVOgAAREMH6g==&#x0A;&lt;/vdata&gt;&#x0A;&lt;a n=&quot;factor&quot; t=&quot;f&quot;&gt;1&lt;/a&gt;&#x0A;&lt;/m&gt;&#x0A;&lt;/a&gt;&#x0A;&lt;a n=&quot;xmin&quot; t=&quot;m&quot;&gt;&lt;m n=&quot;memblock&quot; c=&quot;vector&quot;&gt;&lt;vdata k=&quot;2&quot; t=&quot;double&quot; rank=&quot;1&quot; dimsize0=&quot;2&quot; Transfer-Encoding=&quot;zlib base64&quot;&gt;&#x0A;eJx73M4x4a+8ioNl0OqkWSvVHQA9pQbF&#x0A;&lt;/vdata&gt;&#x0A;&lt;a n=&quot;factor&quot; t=&quot;f&quot;&gt;1&lt;/a&gt;&#x0A;&lt;/m&gt;&#x0A;&lt;/a&gt;&#x0A;&lt;a n=&quot;ymax&quot; t=&quot;m&quot;&gt;&lt;m n=&quot;memblock&quot; c=&quot;vector&quot;&gt;&lt;vdata k=&quot;2&quot; t=&quot;double&quot; rank=&quot;1&quot; dimsize0=&quot;2&quot; Transfer-Encoding=&quot;zlib base64&quot;&gt;&#x0A;eJxjYACBD/YMUBoADcYCXw==&#x0A;&lt;/vdata&gt;&#x0A;&lt;a n=&quot;factor&quot; t=&quot;f&quot;&gt;1&lt;/a&gt;&#x0A;&lt;/m&gt;&#x0A;&lt;/a&gt;&#x0A;&lt;a n=&quot;ymid&quot; t=&quot;m&quot;&gt;&lt;m n=&quot;memblock&quot; c=&quot;vector&quot;&gt;&lt;vdata k=&quot;2&quot; t=&quot;double&quot; rank=&quot;1&quot; dimsize0=&quot;2&quot; Transfer-Encoding=&quot;zlib base64&quot;&gt;&#x0A;eJxjYACBB/YMUBoADQYCPw==&#x0A;&lt;/vdata&gt;&#x0A;&lt;a n=&quot;factor&quot; t=&quot;f&quot;&gt;1&lt;/a&gt;&#x0A;&lt;/m&gt;&#x0A;&lt;/a&gt;&#x0A;&lt;a n=&quot;ymin&quot; t=&quot;m&quot;&gt;&lt;m n=&quot;memblock&quot; c=&quot;vector&quot;&gt;&lt;vdata k=&quot;2&quot; t=&quot;double&quot; rank=&quot;1&quot; dimsize0=&quot;2&quot; Transfer-Encoding=&quot;zlib base64&quot;&gt;&#x0A;eJxjYEAFAAAQAAE=&#x0A;&lt;/vdata&gt;&#x0A;&lt;a n=&quot;factor&quot; t=&quot;f&quot;&gt;1&lt;/a&gt;&#x0A;&lt;/m&gt;&#x0A;&lt;/a&gt;&#x0A;&lt;/m&gt;&#x0A;&lt;/a&gt;&#x0A;&lt;a n=&quot;stencils&quot; t=&quot;m&quot;&gt;&lt;m n=&quot;memblock&quot; c=&quot;container&quot;&gt;&lt;a n=&quot;class&quot; t=&quot;m&quot;&gt;&lt;m n=&quot;memblock&quot; c=&quot;vector&quot; t=&quot;string&quot; k=&quot;2&quot;&gt;&lt;vdata k=&quot;2&quot; t=&quot;string&quot;&gt;&lt;s&gt;&lt;/s&gt;&lt;s&gt;&lt;/s&gt;&lt;/vdata&gt;&#x0A;&lt;/m&gt;&#x0A;&lt;/a&gt;&#x0A;&lt;a n=&quot;color&quot; t=&quot;m&quot;&gt;&lt;m n=&quot;memblock&quot; c=&quot;vector&quot; t=&quot;string&quot; k=&quot;2&quot;&gt;&lt;vdata k=&quot;2&quot; t=&quot;string&quot;&gt;&lt;s&gt;rainbow&lt;/s&gt;&lt;s&gt;#FF930A&lt;/s&gt;&lt;/vdata&gt;&#x0A;&lt;/m&gt;&#x0A;&lt;/a&gt;&#x0A;&lt;a n=&quot;default_color&quot; t=&quot;m&quot;&gt;&lt;m n=&quot;memblock&quot; c=&quot;vector&quot; t=&quot;string&quot; k=&quot;2&quot;&gt;&lt;vdata k=&quot;2&quot; t=&quot;string&quot;&gt;&lt;s&gt;rainbow&lt;/s&gt;&lt;s&gt;#FF930A&lt;/s&gt;&lt;/vdata&gt;&#x0A;&lt;/m&gt;&#x0A;&lt;/a&gt;&#x0A;&lt;a n=&quot;flag&quot; t=&quot;m&quot;&gt;&lt;m n=&quot;memblock&quot; c=&quot;vector&quot;&gt;&lt;vdata k=&quot;2&quot; t=&quot;byte&quot; rank=&quot;1&quot; dimsize0=&quot;2&quot; Transfer-Encoding=&quot;zlib base64&quot;&gt;&#x0A;eJxjZAQAAAUAAw==&#x0A;&lt;/vdata&gt;&#x0A;&lt;a n=&quot;factor&quot; t=&quot;f&quot;&gt;1&lt;/a&gt;&#x0A;&lt;/m&gt;&#x0A;&lt;/a&gt;&#x0A;&lt;a n=&quot;label&quot; t=&quot;m&quot;&gt;&lt;m n=&quot;memblock&quot; c=&quot;vector&quot; t=&quot;string&quot; k=&quot;2&quot;&gt;&lt;vdata k=&quot;2&quot; t=&quot;string&quot;&gt;&lt;s&gt;Nucleus&lt;/s&gt;&lt;s&gt;Highlighted Objects&lt;/s&gt;&lt;/vdata&gt;&#x0A;&lt;/m&gt;&#x0A;&lt;/a&gt;&#x0A;&lt;a n=&quot;open&quot; t=&quot;m&quot;&gt;&lt;m n=&quot;memblock&quot; c=&quot;vector&quot;&gt;&lt;vdata k=&quot;2&quot; t=&quot;signed int&quot; rank=&quot;1&quot; dimsize0=&quot;2&quot; Transfer-Encoding=&quot;zlib base64&quot;&gt;&#x0A;eJxjYIAAAAAIAAE=&#x0A;&lt;/vdata&gt;&#x0A;&lt;a n=&quot;factor&quot; t=&quot;f&quot;&gt;1&lt;/a&gt;&#x0A;&lt;/m&gt;&#x0A;&lt;/a&gt;&#x0A;&lt;a n=&quot;priority&quot; t=&quot;m&quot;&gt;&lt;m n=&quot;memblock&quot; c=&quot;vector&quot;&gt;&lt;vdata k=&quot;2&quot; t=&quot;signed int&quot; rank=&quot;1&quot; dimsize0=&quot;2&quot; Transfer-Encoding=&quot;zlib base64&quot;&gt;&#x0A;eJxjYGBgYARiAAAMAAI=&#x0A;&lt;/vdata&gt;&#x0A;&lt;a n=&quot;factor&quot; t=&quot;f&quot;&gt;1&lt;/a&gt;&#x0A;&lt;/m&gt;&#x0A;&lt;/a&gt;&#x0A;&lt;a n=&quot;style&quot; t=&quot;m&quot;&gt;&lt;m n=&quot;memblock&quot; c=&quot;vector&quot; t=&quot;string&quot; k=&quot;2&quot;&gt;&lt;vdata k=&quot;2&quot; t=&quot;string&quot;&gt;&lt;s&gt;Border&lt;/s&gt;&lt;s&gt;solid&lt;/s&gt;&lt;/vdata&gt;&#x0A;&lt;/m&gt;&#x0A;&lt;/a&gt;&#x0A;&lt;/m&gt;&#x0A;&lt;/a&gt;&#x0A;&lt;/m&gt;&#x0A;&lt;/a&gt;&#x0A;&lt;a n=&quot;TableRefString&quot; t=&quot;m&quot;&gt;&lt;m n=&quot;memblock&quot; c=&quot;vector&quot; t=&quot;string&quot; k=&quot;1&quot;&gt;&lt;vdata k=&quot;1&quot; t=&quot;string&quot;&gt;&lt;s&gt;EvaluationData.Procedures.FindNuclei.Outputs.AttrTable.dataitem&lt;/s&gt;&lt;/vdata&gt;&#x0A;&lt;/m&gt;&#x0A;&lt;/a&gt;&#x0A;&lt;a n=&quot;DefaultStencilControls&quot; t=&quot;m&quot;&gt;&lt;m n=&quot;memblock&quot; c=&quot;container&quot;&gt;&lt;a n=&quot;color&quot; t=&quot;m&quot;&gt;&lt;m n=&quot;memblock&quot; c=&quot;vector&quot; t=&quot;string&quot; k=&quot;1&quot;&gt;&lt;vdata k=&quot;1&quot; t=&quot;string&quot;&gt;&lt;s&gt;rainbow&lt;/s&gt;&lt;/vdata&gt;&#x0A;&lt;/m&gt;&#x0A;&lt;/a&gt;&#x0A;&lt;a n=&quot;style&quot; t=&quot;m&quot;&gt;&lt;m n=&quot;memblock&quot; c=&quot;vector&quot; t=&quot;string&quot; k=&quot;1&quot;&gt;&lt;vdata k=&quot;1&quot; t=&quot;string&quot;&gt;&lt;s&gt;Border&lt;/s&gt;&lt;/vdata&gt;&#x0A;&lt;/m&gt;&#x0A;&lt;/a&gt;&#x0A;&lt;a n=&quot;@sticky:10003&quot; t=&quot;m&quot;&gt;&lt;m n=&quot;memblock&quot; c=&quot;container&quot;&gt;&lt;a n=&quot;DefaultColor&quot; t=&quot;s&quot;&gt;rainbow&lt;/a&gt;&#x0A;&lt;a n=&quot;DefaultStyle&quot; t=&quot;s&quot;&gt;Border&lt;/a&gt;&#x0A;&lt;a n=&quot;last_standardvalues&quot; t=&quot;m&quot;&gt;&lt;m n=&quot;memblock&quot; c=&quot;container&quot;&gt;&lt;a n=&quot;@isordered&quot; t=&quot;i&quot;&gt;1&lt;/a&gt;&#x0A;&lt;a n=&quot;Nucleus&quot; t=&quot;m&quot;&gt;&lt;m n=&quot;memblock&quot; c=&quot;container&quot;&gt;&lt;a n=&quot;color&quot; t=&quot;s&quot;&gt;rainbow&lt;/a&gt;&#x0A;&lt;a n=&quot;style&quot; t=&quot;s&quot;&gt;Border&lt;/a&gt;&#x0A;&lt;/m&gt;&#x0A;&lt;/a&gt;&#x0A;&lt;/m&gt;&#x0A;&lt;/a&gt;&#x0A;&lt;a n=&quot;NonDefaultStyle&quot; t=&quot;s&quot;&gt;Border&lt;/a&gt;&#x0A;&lt;/m&gt;&#x0A;&lt;/a&gt;&#x0A;&lt;/m&gt;&#x0A;&lt;/a&gt;&#x0A;&lt;a n=&quot;current_frame&quot; t=&quot;i&quot;&gt;0&lt;/a&gt;&#x0A;&lt;a n=&quot;cRenderSettings&quot; t=&quot;m&quot;&gt;&lt;m n=&quot;memblock&quot; c=&quot;container&quot;&gt;&lt;a n=&quot;Render&quot; t=&quot;m&quot;&gt;&lt;m n=&quot;memblock&quot; c=&quot;container&quot;&gt;&lt;a n=&quot;Colormode_ColorTranslator&quot; t=&quot;m&quot;&gt;&lt;m n=&quot;memblock&quot; c=&quot;container&quot;&gt;&lt;a n=&quot;Colormode&quot; t=&quot;s&quot;&gt;WeightedAverage:Extended&lt;/a&gt;&#x0A;&lt;a n=&quot;methodclass&quot; t=&quot;s&quot;&gt;Colormode&lt;/a&gt;&#x0A;&lt;a n=&quot;pluginclass&quot; t=&quot;s&quot;&gt;Render&lt;/a&gt;&#x0A;&lt;/m&gt;&#x0A;&lt;/a&gt;&#x0A;&lt;a n=&quot;Images_Images&quot; t=&quot;m&quot;&gt;&lt;m n=&quot;memblock&quot; c=&quot;container&quot;&gt;&lt;a n=&quot;colormode&quot; t=&quot;s&quot;&gt;WeightedAverage&lt;/a&gt;&#x0A;&lt;a n=&quot;methodclass&quot; t=&quot;s&quot;&gt;Images&lt;/a&gt;&#x0A;&lt;a n=&quot;palette&quot; t=&quot;s&quot;&gt;Extended&lt;/a&gt;&#x0A;&lt;a n=&quot;pluginclass&quot; t=&quot;s&quot;&gt;Render&lt;/a&gt;&#x0A;&lt;/m&gt;&#x0A;&lt;/a&gt;&#x0A;&lt;a n=&quot;ScaleBar_ScaleBar&quot; t=&quot;m&quot;&gt;&lt;m n=&quot;memblock&quot; c=&quot;container&quot;&gt;&lt;a n=&quot;methodclass&quot; t=&quot;s&quot;&gt;ScaleBar&lt;/a&gt;&#x0A;&lt;a n=&quot;pluginclass&quot; t=&quot;s&quot;&gt;Render&lt;/a&gt;&#x0A;&lt;a n=&quot;ScaleBar&quot; t=&quot;f&quot;&gt;NaN&lt;/a&gt;&#x0A;&lt;/m&gt;&#x0A;&lt;/a&gt;&#x0A;&lt;a n=&quot;Stencils_Stencils&quot; t=&quot;m&quot;&gt;&lt;m n=&quot;memblock&quot; c=&quot;container&quot;&gt;&lt;a n=&quot;methodclass&quot; t=&quot;s&quot;&gt;Stencils&lt;/a&gt;&#x0A;&lt;a n=&quot;pluginclass&quot; t=&quot;s&quot;&gt;Render&lt;/a&gt;&#x0A;&lt;a n=&quot;rainbowsize&quot; t=&quot;f&quot;&gt;10&lt;/a&gt;&#x0A;&lt;/m&gt;&#x0A;&lt;/a&gt;&#x0A;&lt;/m&gt;&#x0A;&lt;/a&gt;&#x0A;&lt;/m&gt;&#x0A;&lt;/a&gt;&#x0A;&lt;a n=&quot;Frames&quot; t=&quot;m&quot;&gt;&lt;m n=&quot;memblock&quot; c=&quot;container&quot;&gt;&lt;a n=&quot;@isordered&quot; t=&quot;i&quot;&gt;1&lt;/a&gt;&#x0A;&lt;a n=&quot;Nuclei&quot; t=&quot;m&quot;&gt;&lt;m n=&quot;memblock&quot; c=&quot;container&quot;&gt;&lt;a n=&quot;@isordered&quot; t=&quot;i&quot;&gt;1&lt;/a&gt;&#x0A;&lt;a n=&quot;FrameLabel&quot; t=&quot;s&quot;&gt;Nuclei&lt;/a&gt;&#x0A;&lt;a n=&quot;FrameItemName&quot; t=&quot;s&quot;&gt;Nuclei&lt;/a&gt;&#x0A;&lt;a n=&quot;Images_RefString&quot; t=&quot;s&quot;&gt;Set(Images=AAL::GetValidImages().v_images)&lt;/a&gt;&#x0A;&lt;a n=&quot;Stencils_RefString&quot; t=&quot;s&quot;&gt;Set(Stencils=AAL::GetImageViewStencils(ListRefString).v_stencils)&lt;/a&gt;&#x0A;&lt;a n=&quot;Type&quot; t=&quot;s&quot;&gt;Standard&lt;/a&gt;&#x0A;&lt;a n=&quot;ListRefString&quot; t=&quot;s&quot;&gt;EvaluationData.Procedures.FindNuclei.Outputs.Nuclei.dataitem&lt;/a&gt;&#x0A;&lt;/m&gt;&#x0A;&lt;/a&gt;&#x0A;&lt;/m&gt;&#x0A;&lt;/a&gt;&#x0A;&lt;a n=&quot;SkipTab&quot; t=&quot;i&quot;&gt;0&lt;/a&gt;&#x0A;&lt;a n=&quot;ButtonDef&quot; t=&quot;s&quot;&gt;&#x0A;&#x09;&#x09;set(UI_in=UI)&#x0A;&#x09;&#x09;set(UI=ocnt())&#x0A;&#x09;&#x09;UI::C_Layout(&amp;quot;(1)&amp;quot;, vec(&amp;quot;Controls&amp;quot;), cellalign=&amp;quot;center&amp;quot;, class=&amp;quot;packer&amp;quot;)&#x0A;&#x09;&#x09;//UI::C_Input(&amp;quot;Keep View&amp;quot;,0,0,&amp;quot;b&amp;quot;,description=&amp;quot;Include the current tab to the return result view.&amp;quot;,insert=&amp;quot;controls.export&amp;quot;)&#x0A;&#x09;&#x09;set(Buttons=UI)&#x0A;&#x09;&#x09;set(UI=UI_in)&#x0A;&#x09;&lt;/a&gt;&#x0A;&lt;a n=&quot;@sticky:10003&quot; t=&quot;m&quot;&gt;&lt;m n=&quot;memblock&quot; c=&quot;container&quot;&gt;&lt;a n=&quot;__version&quot; t=&quot;f&quot;&gt;2.79999999999999982&lt;/a&gt;&#x0A;&lt;/m&gt;&#x0A;&lt;/a&gt;&#x0A;&lt;/m&gt;&#x0A;&lt;/a&gt;&#x0A;&lt;a n=&quot;InitialMaskFindNuclei&quot; t=&quot;m&quot;&gt;&lt;m n=&quot;memblock&quot; c=&quot;container&quot;&gt;&lt;a n=&quot;@isordered&quot; t=&quot;i&quot;&gt;1&lt;/a&gt;&#x0A;&lt;a n=&quot;TabLabel&quot; t=&quot;s&quot;&gt;Initial Mask&lt;/a&gt;&#x0A;&lt;a n=&quot;TabItemName&quot; t=&quot;s&quot;&gt;InitialMaskFindNuclei&lt;/a&gt;&#x0A;&lt;a n=&quot;TabTitle&quot; t=&quot;s&quot;&gt;Initial Mask should be slightly larger than the actual nuclei and all nuclei under interest must be present on it. If required adjust the parameter Common Threshold.&lt;/a&gt;&#x0A;&lt;a n=&quot;Skip&quot; t=&quot;i&quot;&gt;0&lt;/a&gt;&#x0A;&lt;a n=&quot;UIclass&quot; t=&quot;s&quot;&gt;sticky&lt;/a&gt;&#x0A;&lt;a n=&quot;NewDefaultChannel&quot; t=&quot;m&quot;&gt;&lt;m n=&quot;memblock&quot; c=&quot;vector&quot; t=&quot;string&quot; k=&quot;1&quot;&gt;&lt;vdata k=&quot;1&quot; t=&quot;string&quot;&gt;&lt;s&gt;Exp1Cam1&lt;/s&gt;&lt;/vdata&gt;&#x0A;&lt;/m&gt;&#x0A;&lt;/a&gt;&#x0A;&lt;a n=&quot;NewDefaultStencil&quot; t=&quot;m&quot;&gt;&lt;m n=&quot;memblock&quot; c=&quot;vector&quot; t=&quot;string&quot; k=&quot;1&quot;&gt;&lt;vdata k=&quot;1&quot; t=&quot;string&quot;&gt;&lt;s&gt;Initial Mask&lt;/s&gt;&lt;/vdata&gt;&#x0A;&lt;/m&gt;&#x0A;&lt;/a&gt;&#x0A;&lt;a n=&quot;Type&quot; t=&quot;s&quot;&gt;Standard&lt;/a&gt;&#x0A;&lt;a n=&quot;OKButtons&quot; t=&quot;i&quot;&gt;0&lt;/a&gt;&#x0A;&lt;a n=&quot;TableLabel&quot; t=&quot;m&quot;&gt;&lt;m n=&quot;memblock&quot; c=&quot;vector&quot; t=&quot;string&quot; k=&quot;1&quot;&gt;&lt;vdata k=&quot;1&quot; t=&quot;string&quot;&gt;&lt;s&gt;&lt;/s&gt;&lt;/vdata&gt;&#x0A;&lt;/m&gt;&#x0A;&lt;/a&gt;&#x0A;&lt;a n=&quot;Export&quot; t=&quot;i&quot;&gt;0&lt;/a&gt;&#x0A;&lt;a n=&quot;UIinsert&quot; t=&quot;s&quot;&gt;FeedBack.InitialMaskFindNuclei&lt;/a&gt;&#x0A;&lt;a n=&quot;UseCommonTableStencil&quot; t=&quot;m&quot;&gt;&lt;m n=&quot;memblock&quot; c=&quot;vector&quot;&gt;&lt;vdata k=&quot;1&quot; t=&quot;signed int&quot; rank=&quot;1&quot; dimsize0=&quot;1&quot; Transfer-Encoding=&quot;zlib base64&quot;&gt;&#x0A;eJxjYGBgAAAABAAB&#x0A;&lt;/vdata&gt;&#x0A;&lt;a n=&quot;factor&quot; t=&quot;f&quot;&gt;1&lt;/a&gt;&#x0A;&lt;/m&gt;&#x0A;&lt;/a&gt;&#x0A;&lt;a n=&quot;SummaryTableOn&quot; t=&quot;m&quot;&gt;&lt;m n=&quot;memblock&quot; c=&quot;vector&quot;&gt;&lt;vdata k=&quot;1&quot; t=&quot;signed int&quot; rank=&quot;1&quot; dimsize0=&quot;1&quot; Transfer-Encoding=&quot;zlib base64&quot;&gt;&#x0A;eJxjYGBgAAAABAAB&#x0A;&lt;/vdata&gt;&#x0A;&lt;a n=&quot;factor&quot; t=&quot;f&quot;&gt;1&lt;/a&gt;&#x0A;&lt;/m&gt;&#x0A;&lt;/a&gt;&#x0A;&lt;a n=&quot;SummaryTableLabel&quot; t=&quot;m&quot;&gt;&lt;m n=&quot;memblock&quot; c=&quot;vector&quot; t=&quot;string&quot; k=&quot;1&quot;&gt;&lt;vdata k=&quot;1&quot; t=&quot;string&quot;&gt;&lt;s&gt;Summary&lt;/s&gt;&lt;/vdata&gt;&#x0A;&lt;/m&gt;&#x0A;&lt;/a&gt;&#x0A;&lt;a n=&quot;AttrTypeTable&quot; t=&quot;m&quot;&gt;&lt;m n=&quot;memblock&quot; c=&quot;vector&quot;&gt;&lt;vdata k=&quot;1&quot; t=&quot;signed int&quot; rank=&quot;1&quot; dimsize0=&quot;1&quot; Transfer-Encoding=&quot;zlib base64&quot;&gt;&#x0A;eJxjZGBgAAAACAAC&#x0A;&lt;/vdata&gt;&#x0A;&lt;a n=&quot;factor&quot; t=&quot;f&quot;&gt;1&lt;/a&gt;&#x0A;&lt;/m&gt;&#x0A;&lt;/a&gt;&#x0A;&lt;a n=&quot;WizardImageView&quot; t=&quot;i&quot;&gt;1&lt;/a&gt;&#x0A;&lt;a n=&quot;TypeofOverlays&quot; t=&quot;s&quot;&gt;&lt;/a&gt;&#x0A;&lt;a n=&quot;coloring_mode&quot; t=&quot;s&quot;&gt;WeightedAverage&lt;/a&gt;&#x0A;&lt;a n=&quot;scopeforimages&quot; t=&quot;s&quot;&gt;script&lt;/a&gt;&#x0A;&lt;a n=&quot;yFrame2Timepoint&quot; t=&quot;i&quot;&gt;0&lt;/a&gt;&#x0A;&lt;a n=&quot;Controls&quot; t=&quot;m&quot;&gt;&lt;m n=&quot;memblock&quot; c=&quot;container&quot;&gt;&lt;a n=&quot;Images&quot; t=&quot;m&quot;&gt;&lt;m n=&quot;memblock&quot; c=&quot;container&quot;&gt;&lt;a n=&quot;autocontrast&quot; t=&quot;m&quot;&gt;&lt;m n=&quot;memblock&quot; c=&quot;vector&quot;&gt;&lt;vdata k=&quot;2&quot; t=&quot;byte&quot; rank=&quot;1&quot; dimsize0=&quot;2&quot; Transfer-Encoding=&quot;zlib base64&quot;&gt;&#x0A;eJxjZAQAAAUAAw==&#x0A;&lt;/vdata&gt;&#x0A;&lt;a n=&quot;factor&quot; t=&quot;f&quot;&gt;1&lt;/a&gt;&#x0A;&lt;/m&gt;&#x0A;&lt;/a&gt;&#x0A;&lt;a n=&quot;color&quot; t=&quot;m&quot;&gt;&lt;m n=&quot;memblock&quot; c=&quot;vector&quot; t=&quot;string&quot; k=&quot;2&quot;&gt;&lt;vdata k=&quot;2&quot; t=&quot;string&quot;&gt;&lt;s&gt;Gray&lt;/s&gt;&lt;s&gt;Gray&lt;/s&gt;&lt;/vdata&gt;&#x0A;&lt;/m&gt;&#x0A;&lt;/a&gt;&#x0A;&lt;a n=&quot;flag&quot; t=&quot;m&quot;&gt;&lt;m n=&quot;memblock&quot; c=&quot;vector&quot;&gt;&lt;vdata k=&quot;2&quot; t=&quot;byte&quot; rank=&quot;1&quot; dimsize0=&quot;2&quot; Transfer-Encoding=&quot;zlib base64&quot;&gt;&#x0A;eJxjZAAAAAQAAg==&#x0A;&lt;/vdata&gt;&#x0A;&lt;a n=&quot;factor&quot; t=&quot;f&quot;&gt;1&lt;/a&gt;&#x0A;&lt;/m&gt;&#x0A;&lt;/a&gt;&#x0A;&lt;a n=&quot;label&quot; t=&quot;m&quot;&gt;&lt;m n=&quot;memblock&quot; c=&quot;vector&quot; t=&quot;string&quot; k=&quot;2&quot;&gt;&lt;vdata k=&quot;2&quot; t=&quot;string&quot;&gt;&lt;s&gt;Exp1Cam1&lt;/s&gt;&lt;s&gt;Exp2Cam2&lt;/s&gt;&lt;/vdata&gt;&#x0A;&lt;/m&gt;&#x0A;&lt;/a&gt;&#x0A;&lt;/m&gt;&#x0A;&lt;/a&gt;&#x0A;&lt;a n=&quot;stencils&quot; t=&quot;m&quot;&gt;&lt;m n=&quot;memblock&quot; c=&quot;container&quot;&gt;&lt;a n=&quot;@isordered&quot; t=&quot;i&quot;&gt;1&lt;/a&gt;&#x0A;&lt;a n=&quot;label&quot; t=&quot;m&quot;&gt;&lt;m n=&quot;memblock&quot; c=&quot;vector&quot; t=&quot;string&quot; k=&quot;1&quot;&gt;&lt;vdata k=&quot;1&quot; t=&quot;string&quot;&gt;&lt;s&gt;Initial Mask&lt;/s&gt;&lt;/vdata&gt;&#x0A;&lt;/m&gt;&#x0A;&lt;/a&gt;&#x0A;&lt;a n=&quot;flag&quot; t=&quot;m&quot;&gt;&lt;m n=&quot;memblock&quot; c=&quot;vector&quot;&gt;&lt;vdata k=&quot;1&quot; t=&quot;byte&quot; rank=&quot;1&quot; dimsize0=&quot;1&quot; Transfer-Encoding=&quot;zlib base64&quot;&gt;&#x0A;eJxjBAAAAgAC&#x0A;&lt;/vdata&gt;&#x0A;&lt;a n=&quot;factor&quot; t=&quot;f&quot;&gt;1&lt;/a&gt;&#x0A;&lt;/m&gt;&#x0A;&lt;/a&gt;&#x0A;&lt;a n=&quot;color&quot; t=&quot;m&quot;&gt;&lt;m n=&quot;memblock&quot; c=&quot;vector&quot; t=&quot;string&quot; k=&quot;1&quot;&gt;&lt;vdata k=&quot;1&quot; t=&quot;string&quot;&gt;&lt;s&gt;red&lt;/s&gt;&lt;/vdata&gt;&#x0A;&lt;/m&gt;&#x0A;&lt;/a&gt;&#x0A;&lt;a n=&quot;style&quot; t=&quot;m&quot;&gt;&lt;m n=&quot;memblock&quot; c=&quot;vector&quot; t=&quot;string&quot; k=&quot;1&quot;&gt;&lt;vdata k=&quot;1&quot; t=&quot;string&quot;&gt;&lt;s&gt;Border&lt;/s&gt;&lt;/vdata&gt;&#x0A;&lt;/m&gt;&#x0A;&lt;/a&gt;&#x0A;&lt;/m&gt;&#x0A;&lt;/a&gt;&#x0A;&lt;/m&gt;&#x0A;&lt;/a&gt;&#x0A;&lt;a n=&quot;DefaultStencilControls&quot; t=&quot;m&quot;&gt;&lt;m n=&quot;memblock&quot; c=&quot;container&quot;&gt;&lt;a n=&quot;color&quot; t=&quot;m&quot;&gt;&lt;m n=&quot;memblock&quot; c=&quot;vector&quot; t=&quot;string&quot; k=&quot;1&quot;&gt;&lt;vdata k=&quot;1&quot; t=&quot;string&quot;&gt;&lt;s&gt;red&lt;/s&gt;&lt;/vdata&gt;&#x0A;&lt;/m&gt;&#x0A;&lt;/a&gt;&#x0A;&lt;a n=&quot;style&quot; t=&quot;m&quot;&gt;&lt;m n=&quot;memblock&quot; c=&quot;vector&quot; t=&quot;string&quot; k=&quot;1&quot;&gt;&lt;vdata k=&quot;1&quot; t=&quot;string&quot;&gt;&lt;s&gt;Border&lt;/s&gt;&lt;/vdata&gt;&#x0A;&lt;/m&gt;&#x0A;&lt;/a&gt;&#x0A;&lt;a n=&quot;@sticky:10003&quot; t=&quot;m&quot;&gt;&lt;m n=&quot;memblock&quot; c=&quot;container&quot;&gt;&lt;a n=&quot;DefaultColor&quot; t=&quot;s&quot;&gt;red&lt;/a&gt;&#x0A;&lt;a n=&quot;DefaultStyle&quot; t=&quot;s&quot;&gt;Border&lt;/a&gt;&#x0A;&lt;a n=&quot;last_standardvalues&quot; t=&quot;m&quot;&gt;&lt;m n=&quot;memblock&quot; c=&quot;container&quot;&gt;&lt;a n=&quot;@isordered&quot; t=&quot;i&quot;&gt;1&lt;/a&gt;&#x0A;&lt;a n=&quot;@Initial@20Mask&quot; t=&quot;m&quot;&gt;&lt;m n=&quot;memblock&quot; c=&quot;container&quot;&gt;&lt;a n=&quot;color&quot; t=&quot;s&quot;&gt;rainbow&lt;/a&gt;&#x0A;&lt;a n=&quot;style&quot; t=&quot;s&quot;&gt;Border&lt;/a&gt;&#x0A;&lt;/m&gt;&#x0A;&lt;/a&gt;&#x0A;&lt;/m&gt;&#x0A;&lt;/a&gt;&#x0A;&lt;a n=&quot;NonDefaultStyle&quot; t=&quot;s&quot;&gt;Border&lt;/a&gt;&#x0A;&lt;/m&gt;&#x0A;&lt;/a&gt;&#x0A;&lt;/m&gt;&#x0A;&lt;/a&gt;&#x0A;&lt;a n=&quot;current_frame&quot; t=&quot;i&quot;&gt;0&lt;/a&gt;&#x0A;&lt;a n=&quot;Frames&quot; t=&quot;m&quot;&gt;&lt;m n=&quot;memblock&quot; c=&quot;container&quot;&gt;&lt;a n=&quot;@isordered&quot; t=&quot;i&quot;&gt;1&lt;/a&gt;&#x0A;&lt;a n=&quot;Nuclei&quot; t=&quot;m&quot;&gt;&lt;m n=&quot;memblock&quot; c=&quot;container&quot;&gt;&lt;a n=&quot;@isordered&quot; t=&quot;i&quot;&gt;1&lt;/a&gt;&#x0A;&lt;a n=&quot;FrameLabel&quot; t=&quot;s&quot;&gt;Nuclei&lt;/a&gt;&#x0A;&lt;a n=&quot;FrameItemName&quot; t=&quot;s&quot;&gt;Nuclei&lt;/a&gt;&#x0A;&lt;a n=&quot;Images_RefString&quot; t=&quot;s&quot;&gt;Set(Images=AAL::GetValidImages().v_images)&lt;/a&gt;&#x0A;&lt;a n=&quot;Stencils_RefString&quot; t=&quot;s&quot;&gt;Set(Stencils=AAL::GetImageViewStencils(ListRefString).v_stencils)&lt;/a&gt;&#x0A;&lt;a n=&quot;Type&quot; t=&quot;s&quot;&gt;Standard&lt;/a&gt;&#x0A;&lt;a n=&quot;ListRefString&quot; t=&quot;s&quot;&gt;EvaluationData.Procedures.FindNuclei.Outputs.InitialMask.dataitem&lt;/a&gt;&#x0A;&lt;/m&gt;&#x0A;&lt;/a&gt;&#x0A;&lt;/m&gt;&#x0A;&lt;/a&gt;&#x0A;&lt;a n=&quot;SkipTab&quot; t=&quot;i&quot;&gt;1&lt;/a&gt;&#x0A;&lt;a n=&quot;ButtonDef&quot; t=&quot;s&quot;&gt;&#x0A;&#x09;&#x09;set(UI_in=UI)&#x0A;&#x09;&#x09;set(UI=ocnt())&#x0A;&#x09;&#x09;UI::C_Layout(&amp;quot;(1)&amp;quot;, vec(&amp;quot;Controls&amp;quot;), cellalign=&amp;quot;center&amp;quot;, class=&amp;quot;packer&amp;quot;)&#x0A;&#x09;&#x09;//UI::C_Input(&amp;quot;Keep View&amp;quot;,0,0,&amp;quot;b&amp;quot;,description=&amp;quot;Include the current tab to the return result view.&amp;quot;,insert=&amp;quot;controls.export&amp;quot;)&#x0A;&#x09;&#x09;set(Buttons=UI)&#x0A;&#x09;&#x09;set(UI=UI_in)&#x0A;&#x09;&lt;/a&gt;&#x0A;&lt;a n=&quot;@sticky:10003&quot; t=&quot;m&quot;&gt;&lt;m n=&quot;memblock&quot; c=&quot;container&quot;&gt;&lt;a n=&quot;__version&quot; t=&quot;f&quot;&gt;2.79999999999999982&lt;/a&gt;&#x0A;&lt;/m&gt;&#x0A;&lt;/a&gt;&#x0A;&lt;/m&gt;&#x0A;&lt;/a&gt;&#x0A;&lt;a n=&quot;LowContrastFindNuclei&quot; t=&quot;m&quot;&gt;&lt;m n=&quot;memblock&quot; c=&quot;container&quot;&gt;&lt;a n=&quot;@isordered&quot; t=&quot;i&quot;&gt;1&lt;/a&gt;&#x0A;&lt;a n=&quot;TabLabel&quot; t=&quot;s&quot;&gt;Low Contrast Objects&lt;/a&gt;&#x0A;&lt;a n=&quot;TabItemName&quot; t=&quot;s&quot;&gt;LowContrastFindNuclei&lt;/a&gt;&#x0A;&lt;a n=&quot;TabTitle&quot; t=&quot;s&quot;&gt;There are no objects, which are discarded as low contrast artifacts. If required adjust the input Contrast.&lt;/a&gt;&#x0A;&lt;a n=&quot;Skip&quot; t=&quot;i&quot;&gt;0&lt;/a&gt;&#x0A;&lt;a n=&quot;UIclass&quot; t=&quot;s&quot;&gt;sticky&lt;/a&gt;&#x0A;&lt;a n=&quot;NewDefaultChannel&quot; t=&quot;m&quot;&gt;&lt;m n=&quot;memblock&quot; c=&quot;vector&quot; t=&quot;string&quot; k=&quot;1&quot;&gt;&lt;vdata k=&quot;1&quot; t=&quot;string&quot;&gt;&lt;s&gt;Exp1Cam1&lt;/s&gt;&lt;/vdata&gt;&#x0A;&lt;/m&gt;&#x0A;&lt;/a&gt;&#x0A;&lt;a n=&quot;NewDefaultStencil&quot; t=&quot;m&quot;&gt;&lt;m n=&quot;memblock&quot; c=&quot;vector&quot; t=&quot;string&quot; k=&quot;1&quot;&gt;&lt;vdata k=&quot;1&quot; t=&quot;string&quot;&gt;&lt;s&gt;Low Contrast Objects&lt;/s&gt;&lt;/vdata&gt;&#x0A;&lt;/m&gt;&#x0A;&lt;/a&gt;&#x0A;&lt;a n=&quot;Type&quot; t=&quot;s&quot;&gt;Standard&lt;/a&gt;&#x0A;&lt;a n=&quot;OKButtons&quot; t=&quot;i&quot;&gt;0&lt;/a&gt;&#x0A;&lt;a n=&quot;TableLabel&quot; t=&quot;m&quot;&gt;&lt;m n=&quot;memblock&quot; c=&quot;vector&quot; t=&quot;string&quot; k=&quot;1&quot;&gt;&lt;vdata k=&quot;1&quot; t=&quot;string&quot;&gt;&lt;s&gt;&lt;/s&gt;&lt;/vdata&gt;&#x0A;&lt;/m&gt;&#x0A;&lt;/a&gt;&#x0A;&lt;a n=&quot;Export&quot; t=&quot;i&quot;&gt;0&lt;/a&gt;&#x0A;&lt;a n=&quot;UIinsert&quot; t=&quot;s&quot;&gt;FeedBack.LowContrastFindNuclei&lt;/a&gt;&#x0A;&lt;a n=&quot;UseCommonTableStencil&quot; t=&quot;m&quot;&gt;&lt;m n=&quot;memblock&quot; c=&quot;vector&quot;&gt;&lt;vdata k=&quot;1&quot; t=&quot;signed int&quot; rank=&quot;1&quot; dimsize0=&quot;1&quot; Transfer-Encoding=&quot;zlib base64&quot;&gt;&#x0A;eJxjYGBgAAAABAAB&#x0A;&lt;/vdata&gt;&#x0A;&lt;a n=&quot;factor&quot; t=&quot;f&quot;&gt;1&lt;/a&gt;&#x0A;&lt;/m&gt;&#x0A;&lt;/a&gt;&#x0A;&lt;a n=&quot;SummaryTableOn&quot; t=&quot;m&quot;&gt;&lt;m n=&quot;memblock&quot; c=&quot;vector&quot;&gt;&lt;vdata k=&quot;1&quot; t=&quot;signed int&quot; rank=&quot;1&quot; dimsize0=&quot;1&quot; Transfer-Encoding=&quot;zlib base64&quot;&gt;&#x0A;eJxjYGBgAAAABAAB&#x0A;&lt;/vdata&gt;&#x0A;&lt;a n=&quot;factor&quot; t=&quot;f&quot;&gt;1&lt;/a&gt;&#x0A;&lt;/m&gt;&#x0A;&lt;/a&gt;&#x0A;&lt;a n=&quot;SummaryTableLabel&quot; t=&quot;m&quot;&gt;&lt;m n=&quot;memblock&quot; c=&quot;vector&quot; t=&quot;string&quot; k=&quot;1&quot;&gt;&lt;vdata k=&quot;1&quot; t=&quot;string&quot;&gt;&lt;s&gt;Summary&lt;/s&gt;&lt;/vdata&gt;&#x0A;&lt;/m&gt;&#x0A;&lt;/a&gt;&#x0A;&lt;a n=&quot;AttrTypeTable&quot; t=&quot;m&quot;&gt;&lt;m n=&quot;memblock&quot; c=&quot;vector&quot;&gt;&lt;vdata k=&quot;1&quot; t=&quot;signed int&quot; rank=&quot;1&quot; dimsize0=&quot;1&quot; Transfer-Encoding=&quot;zlib base64&quot;&gt;&#x0A;eJxjZGBgAAAACAAC&#x0A;&lt;/vdata&gt;&#x0A;&lt;a n=&quot;factor&quot; t=&quot;f&quot;&gt;1&lt;/a&gt;&#x0A;&lt;/m&gt;&#x0A;&lt;/a&gt;&#x0A;&lt;a n=&quot;WizardImageView&quot; t=&quot;i&quot;&gt;1&lt;/a&gt;&#x0A;&lt;a n=&quot;TypeofOverlays&quot; t=&quot;s&quot;&gt;&lt;/a&gt;&#x0A;&lt;a n=&quot;coloring_mode&quot; t=&quot;s&quot;&gt;WeightedAverage&lt;/a&gt;&#x0A;&lt;a n=&quot;scopeforimages&quot; t=&quot;s&quot;&gt;script&lt;/a&gt;&#x0A;&lt;a n=&quot;yFrame2Timepoint&quot; t=&quot;i&quot;&gt;0&lt;/a&gt;&#x0A;&lt;a n=&quot;Controls&quot; t=&quot;m&quot;&gt;&lt;m n=&quot;memblock&quot; c=&quot;container&quot;&gt;&lt;a n=&quot;Images&quot; t=&quot;m&quot;&gt;&lt;m n=&quot;memblock&quot; c=&quot;container&quot;&gt;&lt;a n=&quot;autocontrast&quot; t=&quot;m&quot;&gt;&lt;m n=&quot;memblock&quot; c=&quot;vector&quot;&gt;&lt;vdata k=&quot;2&quot; t=&quot;byte&quot; rank=&quot;1&quot; dimsize0=&quot;2&quot; Transfer-Encoding=&quot;zlib base64&quot;&gt;&#x0A;eJxjZAQAAAUAAw==&#x0A;&lt;/vdata&gt;&#x0A;&lt;a n=&quot;factor&quot; t=&quot;f&quot;&gt;1&lt;/a&gt;&#x0A;&lt;/m&gt;&#x0A;&lt;/a&gt;&#x0A;&lt;a n=&quot;color&quot; t=&quot;m&quot;&gt;&lt;m n=&quot;memblock&quot; c=&quot;vector&quot; t=&quot;string&quot; k=&quot;2&quot;&gt;&lt;vdata k=&quot;2&quot; t=&quot;string&quot;&gt;&lt;s&gt;Gray&lt;/s&gt;&lt;s&gt;Gray&lt;/s&gt;&lt;/vdata&gt;&#x0A;&lt;/m&gt;&#x0A;&lt;/a&gt;&#x0A;&lt;a n=&quot;flag&quot; t=&quot;m&quot;&gt;&lt;m n=&quot;memblock&quot; c=&quot;vector&quot;&gt;&lt;vdata k=&quot;2&quot; t=&quot;byte&quot; rank=&quot;1&quot; dimsize0=&quot;2&quot; Transfer-Encoding=&quot;zlib base64&quot;&gt;&#x0A;eJxjZAAAAAQAAg==&#x0A;&lt;/vdata&gt;&#x0A;&lt;a n=&quot;factor&quot; t=&quot;f&quot;&gt;1&lt;/a&gt;&#x0A;&lt;/m&gt;&#x0A;&lt;/a&gt;&#x0A;&lt;a n=&quot;label&quot; t=&quot;m&quot;&gt;&lt;m n=&quot;memblock&quot; c=&quot;vector&quot; t=&quot;string&quot; k=&quot;2&quot;&gt;&lt;vdata k=&quot;2&quot; t=&quot;string&quot;&gt;&lt;s&gt;Exp1Cam1&lt;/s&gt;&lt;s&gt;Exp2Cam2&lt;/s&gt;&lt;/vdata&gt;&#x0A;&lt;/m&gt;&#x0A;&lt;/a&gt;&#x0A;&lt;/m&gt;&#x0A;&lt;/a&gt;&#x0A;&lt;a n=&quot;stencils&quot; t=&quot;m&quot;&gt;&lt;m n=&quot;memblock&quot; c=&quot;container&quot;&gt;&lt;a n=&quot;@isordered&quot; t=&quot;i&quot;&gt;1&lt;/a&gt;&#x0A;&lt;a n=&quot;label&quot; t=&quot;m&quot;&gt;&lt;m n=&quot;memblock&quot; c=&quot;vector&quot; t=&quot;string&quot; k=&quot;1&quot;&gt;&lt;vdata k=&quot;1&quot; t=&quot;string&quot;&gt;&lt;s&gt;Low Contrast Objects&lt;/s&gt;&lt;/vdata&gt;&#x0A;&lt;/m&gt;&#x0A;&lt;/a&gt;&#x0A;&lt;a n=&quot;flag&quot; t=&quot;m&quot;&gt;&lt;m n=&quot;memblock&quot; c=&quot;vector&quot;&gt;&lt;vdata k=&quot;1&quot; t=&quot;byte&quot; rank=&quot;1&quot; dimsize0=&quot;1&quot; Transfer-Encoding=&quot;zlib base64&quot;&gt;&#x0A;eJxjBAAAAgAC&#x0A;&lt;/vdata&gt;&#x0A;&lt;a n=&quot;factor&quot; t=&quot;f&quot;&gt;1&lt;/a&gt;&#x0A;&lt;/m&gt;&#x0A;&lt;/a&gt;&#x0A;&lt;a n=&quot;color&quot; t=&quot;m&quot;&gt;&lt;m n=&quot;memblock&quot; c=&quot;vector&quot; t=&quot;string&quot; k=&quot;1&quot;&gt;&lt;vdata k=&quot;1&quot; t=&quot;string&quot;&gt;&lt;s&gt;white&lt;/s&gt;&lt;/vdata&gt;&#x0A;&lt;/m&gt;&#x0A;&lt;/a&gt;&#x0A;&lt;a n=&quot;style&quot; t=&quot;m&quot;&gt;&lt;m n=&quot;memblock&quot; c=&quot;vector&quot; t=&quot;string&quot; k=&quot;1&quot;&gt;&lt;vdata k=&quot;1&quot; t=&quot;string&quot;&gt;&lt;s&gt;Border&lt;/s&gt;&lt;/vdata&gt;&#x0A;&lt;/m&gt;&#x0A;&lt;/a&gt;&#x0A;&lt;/m&gt;&#x0A;&lt;/a&gt;&#x0A;&lt;/m&gt;&#x0A;&lt;/a&gt;&#x0A;&lt;a n=&quot;DefaultStencilControls&quot; t=&quot;m&quot;&gt;&lt;m n=&quot;memblock&quot; c=&quot;container&quot;&gt;&lt;a n=&quot;color&quot; t=&quot;m&quot;&gt;&lt;m n=&quot;memblock&quot; c=&quot;vector&quot; t=&quot;string&quot; k=&quot;1&quot;&gt;&lt;vdata k=&quot;1&quot; t=&quot;string&quot;&gt;&lt;s&gt;white&lt;/s&gt;&lt;/vdata&gt;&#x0A;&lt;/m&gt;&#x0A;&lt;/a&gt;&#x0A;&lt;a n=&quot;style&quot; t=&quot;m&quot;&gt;&lt;m n=&quot;memblock&quot; c=&quot;vector&quot; t=&quot;string&quot; k=&quot;1&quot;&gt;&lt;vdata k=&quot;1&quot; t=&quot;string&quot;&gt;&lt;s&gt;Border&lt;/s&gt;&lt;/vdata&gt;&#x0A;&lt;/m&gt;&#x0A;&lt;/a&gt;&#x0A;&lt;a n=&quot;@sticky:10003&quot; t=&quot;m&quot;&gt;&lt;m n=&quot;memblock&quot; c=&quot;container&quot;&gt;&lt;a n=&quot;DefaultColor&quot; t=&quot;s&quot;&gt;white&lt;/a&gt;&#x0A;&lt;a n=&quot;DefaultStyle&quot; t=&quot;s&quot;&gt;Border&lt;/a&gt;&#x0A;&lt;a n=&quot;last_standardvalues&quot; t=&quot;m&quot;&gt;&lt;m n=&quot;memblock&quot; c=&quot;container&quot;&gt;&lt;a n=&quot;@isordered&quot; t=&quot;i&quot;&gt;1&lt;/a&gt;&#x0A;&lt;a n=&quot;@Low@20Contrast@20Objects&quot; t=&quot;m&quot;&gt;&lt;m n=&quot;memblock&quot; c=&quot;container&quot;&gt;&lt;a n=&quot;color&quot; t=&quot;s&quot;&gt;rainbow&lt;/a&gt;&#x0A;&lt;a n=&quot;style&quot; t=&quot;s&quot;&gt;Border&lt;/a&gt;&#x0A;&lt;/m&gt;&#x0A;&lt;/a&gt;&#x0A;&lt;/m&gt;&#x0A;&lt;/a&gt;&#x0A;&lt;a n=&quot;NonDefaultStyle&quot; t=&quot;s&quot;&gt;Border&lt;/a&gt;&#x0A;&lt;/m&gt;&#x0A;&lt;/a&gt;&#x0A;&lt;/m&gt;&#x0A;&lt;/a&gt;&#x0A;&lt;a n=&quot;current_frame&quot; t=&quot;i&quot;&gt;0&lt;/a&gt;&#x0A;&lt;a n=&quot;Frames&quot; t=&quot;m&quot;&gt;&lt;m n=&quot;memblock&quot; c=&quot;container&quot;&gt;&lt;a n=&quot;@isordered&quot; t=&quot;i&quot;&gt;1&lt;/a&gt;&#x0A;&lt;a n=&quot;Nuclei&quot; t=&quot;m&quot;&gt;&lt;m n=&quot;memblock&quot; c=&quot;container&quot;&gt;&lt;a n=&quot;@isordered&quot; t=&quot;i&quot;&gt;1&lt;/a&gt;&#x0A;&lt;a n=&quot;FrameLabel&quot; t=&quot;s&quot;&gt;Nuclei&lt;/a&gt;&#x0A;&lt;a n=&quot;FrameItemName&quot; t=&quot;s&quot;&gt;Nuclei&lt;/a&gt;&#x0A;&lt;a n=&quot;Images_RefString&quot; t=&quot;s&quot;&gt;Set(Images=AAL::GetValidImages().v_images)&lt;/a&gt;&#x0A;&lt;a n=&quot;Stencils_RefString&quot; t=&quot;s&quot;&gt;Set(Stencils=AAL::GetImageViewStencils(ListRefString).v_stencils)&lt;/a&gt;&#x0A;&lt;a n=&quot;Type&quot; t=&quot;s&quot;&gt;Standard&lt;/a&gt;&#x0A;&lt;a n=&quot;ListRefString&quot; t=&quot;s&quot;&gt;EvaluationData.Procedures.FindNuclei.Outputs.LowContrastObjects.dataitem&lt;/a&gt;&#x0A;&lt;/m&gt;&#x0A;&lt;/a&gt;&#x0A;&lt;/m&gt;&#x0A;&lt;/a&gt;&#x0A;&lt;a n=&quot;SkipTab&quot; t=&quot;i&quot;&gt;1&lt;/a&gt;&#x0A;&lt;a n=&quot;ButtonDef&quot; t=&quot;s&quot;&gt;&#x0A;&#x09;&#x09;set(UI_in=UI)&#x0A;&#x09;&#x09;set(UI=ocnt())&#x0A;&#x09;&#x09;UI::C_Layout(&amp;quot;(1)&amp;quot;, vec(&amp;quot;Controls&amp;quot;), cellalign=&amp;quot;center&amp;quot;, class=&amp;quot;packer&amp;quot;)&#x0A;&#x09;&#x09;//UI::C_Input(&amp;quot;Keep View&amp;quot;,0,0,&amp;quot;b&amp;quot;,description=&amp;quot;Include the current tab to the return result view.&amp;quot;,insert=&amp;quot;controls.export&amp;quot;)&#x0A;&#x09;&#x09;set(Buttons=UI)&#x0A;&#x09;&#x09;set(UI=UI_in)&#x0A;&#x09;&lt;/a&gt;&#x0A;&lt;a n=&quot;@sticky:10003&quot; t=&quot;m&quot;&gt;&lt;m n=&quot;memblock&quot; c=&quot;container&quot;&gt;&lt;a n=&quot;__version&quot; t=&quot;f&quot;&gt;2.79999999999999982&lt;/a&gt;&#x0A;&lt;/m&gt;&#x0A;&lt;/a&gt;&#x0A;&lt;/m&gt;&#x0A;&lt;/a&gt;&#x0A;&lt;a n=&quot;@sticky:10003&quot; t=&quot;m&quot;&gt;&lt;m n=&quot;memblock&quot; c=&quot;container&quot;&gt;&lt;a n=&quot;CallBacks&quot; t=&quot;i&quot;&gt;0&lt;/a&gt;&#x0A;&lt;a n=&quot;current_tab&quot; t=&quot;s&quot;&gt;NucleiFindNuclei&lt;/a&gt;&#x0A;&lt;/m&gt;&#x0A;&lt;/a&gt;&#x0A;&lt;/m&gt;&#x0A;&lt;/a&gt;&#x0A;&lt;/m&gt;&#x0A;&lt;/a&gt;&#x0A;&lt;a n=&quot;Inputs&quot; t=&quot;m&quot;&gt;&lt;m n=&quot;memblock&quot; c=&quot;container&quot;&gt;&lt;a n=&quot;@isordered&quot; t=&quot;i&quot;&gt;1&lt;/a&gt;&#x0A;&lt;a n=&quot;NucleiDetectionChannel_string&quot; t=&quot;m&quot;&gt;&lt;m n=&quot;memblock&quot; c=&quot;container&quot;&gt;&lt;a n=&quot;DefaultValue&quot; t=&quot;s&quot;&gt;Exp1Cam1&lt;/a&gt;&#x0A;&lt;a n=&quot;Description&quot; t=&quot;s&quot;&gt;Select channel for nuclei detection&lt;/a&gt;&#x0A;&lt;a n=&quot;disabled&quot; t=&quot;i&quot;&gt;0&lt;/a&gt;&#x0A;&lt;a n=&quot;InputComplexity&quot; t=&quot;s&quot;&gt;Complex&lt;/a&gt;&#x0A;&lt;a n=&quot;InputType&quot; t=&quot;s&quot;&gt;s&lt;/a&gt;&#x0A;&lt;a n=&quot;Item&quot; t=&quot;s&quot;&gt;NucleiDetectionChannel_string&lt;/a&gt;&#x0A;&lt;a n=&quot;Label&quot; t=&quot;s&quot;&gt;Channel&lt;/a&gt;&#x0A;&lt;a n=&quot;ParameterType&quot; t=&quot;s&quot;&gt;Discrete&lt;/a&gt;&#x0A;&lt;a n=&quot;private&quot; t=&quot;m&quot;&gt;&lt;m n=&quot;memblock&quot; c=&quot;container&quot;&gt;&lt;a n=&quot;PreviousValues&quot; t=&quot;m&quot;&gt;&lt;m n=&quot;memblock&quot; c=&quot;container&quot;&gt;&lt;/m&gt;&#x0A;&lt;/a&gt;&#x0A;&lt;a n=&quot;SimpleLastValue&quot; t=&quot;m&quot;&gt;&lt;m n=&quot;memblock&quot; c=&quot;container&quot;&gt;&lt;/m&gt;&#x0A;&lt;/a&gt;&#x0A;&lt;a n=&quot;tuninglabel&quot; t=&quot;s&quot;&gt;Tuning of parameter&lt;/a&gt;&#x0A;&lt;a n=&quot;WizardDescription&quot; t=&quot;s&quot;&gt;Compare the detection results by the different channels and select the most appropriate one.&lt;/a&gt;&#x0A;&lt;a n=&quot;WizardLabel&quot; t=&quot;s&quot;&gt;Channel selection&lt;/a&gt;&#x0A;&lt;a n=&quot;WizardRulerOff&quot; t=&quot;i&quot;&gt;1&lt;/a&gt;&#x0A;&lt;a n=&quot;WizardTabNames&quot; t=&quot;m&quot;&gt;&lt;m n=&quot;memblock&quot; c=&quot;vector&quot; t=&quot;string&quot; k=&quot;1&quot;&gt;&lt;vdata k=&quot;1&quot; t=&quot;string&quot;&gt;&lt;s&gt;Nuclei&lt;/s&gt;&lt;/vdata&gt;&#x0A;&lt;/m&gt;&#x0A;&lt;/a&gt;&#x0A;&lt;/m&gt;&#x0A;&lt;/a&gt;&#x0A;&lt;a n=&quot;ProcedureIDName&quot; t=&quot;s&quot;&gt;FindNuclei&lt;/a&gt;&#x0A;&lt;a n=&quot;skip&quot; t=&quot;i&quot;&gt;0&lt;/a&gt;&#x0A;&lt;a n=&quot;SkipWizard&quot; t=&quot;i&quot;&gt;0&lt;/a&gt;&#x0A;&lt;a n=&quot;UIInsert&quot; t=&quot;s&quot;&gt;UI.InputParameters.FindNuclei.NucleiDetectionChannel_string&lt;/a&gt;&#x0A;&lt;a n=&quot;UIPresent&quot; t=&quot;i&quot;&gt;1&lt;/a&gt;&#x0A;&lt;a n=&quot;unit&quot; t=&quot;s&quot;&gt;&lt;/a&gt;&#x0A;&lt;a n=&quot;value&quot; t=&quot;s&quot;&gt;Exp1Cam1&lt;/a&gt;&#x0A;&lt;a n=&quot;values&quot; t=&quot;m&quot;&gt;&lt;m n=&quot;memblock&quot; c=&quot;vector&quot; t=&quot;string&quot; k=&quot;2&quot;&gt;&lt;vdata k=&quot;2&quot; t=&quot;string&quot;&gt;&lt;s&gt;Exp1Cam1&lt;/s&gt;&lt;s&gt;Exp2Cam2&lt;/s&gt;&lt;/vdata&gt;&#x0A;&lt;/m&gt;&#x0A;&lt;/a&gt;&#x0A;&lt;a n=&quot;v_values&quot; t=&quot;m&quot;&gt;&lt;m n=&quot;memblock&quot; c=&quot;vector&quot; t=&quot;string&quot; k=&quot;1&quot;&gt;&lt;vdata k=&quot;1&quot; t=&quot;string&quot;&gt;&lt;s&gt;Exp1Cam1&lt;/s&gt;&lt;/vdata&gt;&#x0A;&lt;/m&gt;&#x0A;&lt;/a&gt;&#x0A;&lt;/m&gt;&#x0A;&lt;/a&gt;&#x0A;&lt;a n=&quot;NucleiDetectionAlgorithm&quot; t=&quot;m&quot;&gt;&lt;m n=&quot;memblock&quot; c=&quot;container&quot;&gt;&lt;a n=&quot;DefaultValue&quot; t=&quot;s&quot;&gt;B&lt;/a&gt;&#x0A;&lt;a n=&quot;Description&quot; t=&quot;s&quot;&gt;Select method for nuclei detection&lt;/a&gt;&#x0A;&lt;a n=&quot;disabled&quot; t=&quot;i&quot;&gt;0&lt;/a&gt;&#x0A;&lt;a n=&quot;InputComplexity&quot; t=&quot;s&quot;&gt;Complex&lt;/a&gt;&#x0A;&lt;a n=&quot;InputType&quot; t=&quot;s&quot;&gt;s&lt;/a&gt;&#x0A;&lt;a n=&quot;Item&quot; t=&quot;s&quot;&gt;NucleiDetectionAlgorithm&lt;/a&gt;&#x0A;&lt;a n=&quot;Label&quot; t=&quot;s&quot;&gt;Method&lt;/a&gt;&#x0A;&lt;a n=&quot;ParameterType&quot; t=&quot;s&quot;&gt;Discrete&lt;/a&gt;&#x0A;&lt;a n=&quot;private&quot; t=&quot;m&quot;&gt;&lt;m n=&quot;memblock&quot; c=&quot;container&quot;&gt;&lt;a n=&quot;PreviousValues&quot; t=&quot;m&quot;&gt;&lt;m n=&quot;memblock&quot; c=&quot;container&quot;&gt;&lt;/m&gt;&#x0A;&lt;/a&gt;&#x0A;&lt;a n=&quot;SimpleLastValue&quot; t=&quot;m&quot;&gt;&lt;m n=&quot;memblock&quot; c=&quot;container&quot;&gt;&lt;/m&gt;&#x0A;&lt;/a&gt;&#x0A;&lt;a n=&quot;tuninglabel&quot; t=&quot;s&quot;&gt;Tuning of parameter&lt;/a&gt;&#x0A;&lt;a n=&quot;WizardDescription&quot; t=&quot;s&quot;&gt;Compare the detection results by the different methods and select the most appropriate one.&lt;/a&gt;&#x0A;&lt;a n=&quot;WizardLabel&quot; t=&quot;s&quot;&gt;Method selection&lt;/a&gt;&#x0A;&lt;a n=&quot;WizardRulerOff&quot; t=&quot;i&quot;&gt;0&lt;/a&gt;&#x0A;&lt;/m&gt;&#x0A;&lt;/a&gt;&#x0A;&lt;a n=&quot;ProcedureIDName&quot; t=&quot;s&quot;&gt;FindNuclei&lt;/a&gt;&#x0A;&lt;a n=&quot;skip&quot; t=&quot;i&quot;&gt;0&lt;/a&gt;&#x0A;&lt;a n=&quot;SkipWizard&quot; t=&quot;i&quot;&gt;0&lt;/a&gt;&#x0A;&lt;a n=&quot;UIInsert&quot; t=&quot;s&quot;&gt;UI.InputParameters.FindNuclei.AdditionalParameters.title&lt;/a&gt;&#x0A;&lt;a n=&quot;UIPresent&quot; t=&quot;i&quot;&gt;1&lt;/a&gt;&#x0A;&lt;a n=&quot;unit&quot; t=&quot;s&quot;&gt;&lt;/a&gt;&#x0A;&lt;a n=&quot;value&quot; t=&quot;s&quot;&gt;B&lt;/a&gt;&#x0A;&lt;a n=&quot;values&quot; t=&quot;m&quot;&gt;&lt;m n=&quot;memblock&quot; c=&quot;vector&quot; t=&quot;string&quot; k=&quot;4&quot;&gt;&lt;vdata k=&quot;4&quot; t=&quot;string&quot;&gt;&lt;s&gt;A&lt;/s&gt;&lt;s&gt;B&lt;/s&gt;&lt;s&gt;C&lt;/s&gt;&lt;s&gt;M&lt;/s&gt;&lt;/vdata&gt;&#x0A;&lt;/m&gt;&#x0A;&lt;/a&gt;&#x0A;&lt;a n=&quot;v_values&quot; t=&quot;m&quot;&gt;&lt;m n=&quot;memblock&quot; c=&quot;vector&quot; t=&quot;string&quot; k=&quot;1&quot;&gt;&lt;vdata k=&quot;1&quot; t=&quot;string&quot;&gt;&lt;s&gt;B&lt;/s&gt;&lt;/vdata&gt;&#x0A;&lt;/m&gt;&#x0A;&lt;/a&gt;&#x0A;&lt;/m&gt;&#x0A;&lt;/a&gt;&#x0A;&lt;a n=&quot;ThresholdAdjustment&quot; t=&quot;m&quot;&gt;&lt;m n=&quot;memblock&quot; c=&quot;container&quot;&gt;&lt;a n=&quot;DefaultValue&quot; t=&quot;s&quot;&gt;0.4&lt;/a&gt;&#x0A;&lt;a n=&quot;Description&quot; t=&quot;s&quot;&gt;Controls common threshold calculation. Adjust by the tuning illustration Initial Mask.&lt;/a&gt;&#x0A;&lt;a n=&quot;disabled&quot; t=&quot;i&quot;&gt;0&lt;/a&gt;&#x0A;&lt;a n=&quot;InputComplexity&quot; t=&quot;s&quot;&gt;Simple&lt;/a&gt;&#x0A;&lt;a n=&quot;InputType&quot; t=&quot;s&quot;&gt;d&lt;/a&gt;&#x0A;&lt;a n=&quot;Item&quot; t=&quot;s&quot;&gt;ThresholdAdjustment&lt;/a&gt;&#x0A;&lt;a n=&quot;Label&quot; t=&quot;s&quot;&gt;Common Threshold&lt;/a&gt;&#x0A;&lt;a n=&quot;max&quot; t=&quot;s&quot;&gt;1.0&lt;/a&gt;&#x0A;&lt;a n=&quot;min&quot; t=&quot;s&quot;&gt;0.0&lt;/a&gt;&#x0A;&lt;a n=&quot;ParameterType&quot; t=&quot;s&quot;&gt;Numeric&lt;/a&gt;&#x0A;&lt;a n=&quot;private&quot; t=&quot;m&quot;&gt;&lt;m n=&quot;memblock&quot; c=&quot;container&quot;&gt;&lt;a n=&quot;GoodnessCalcON&quot; t=&quot;i&quot;&gt;1&lt;/a&gt;&#x0A;&lt;a n=&quot;GoodnessProc&quot; t=&quot;s&quot;&gt;AAL::GoodnessProc_CommonThreshold()&lt;/a&gt;&#x0A;&lt;a n=&quot;Iview_Wizard&quot; t=&quot;m&quot;&gt;&lt;m n=&quot;memblock&quot; c=&quot;vector&quot; t=&quot;string&quot; k=&quot;2&quot;&gt;&lt;vdata k=&quot;2&quot; t=&quot;string&quot;&gt;&lt;s&gt;InitialMaskFindNuclei&lt;/s&gt;&lt;s&gt;NucleiFindNuclei&lt;/s&gt;&lt;/vdata&gt;&#x0A;&lt;/m&gt;&#x0A;&lt;/a&gt;&#x0A;&lt;a n=&quot;PreviousValues&quot; t=&quot;m&quot;&gt;&lt;m n=&quot;memblock&quot; c=&quot;container&quot;&gt;&lt;/m&gt;&#x0A;&lt;/a&gt;&#x0A;&lt;a n=&quot;SimpleLastValue&quot; t=&quot;m&quot;&gt;&lt;m n=&quot;memblock&quot; c=&quot;container&quot;&gt;&lt;/m&gt;&#x0A;&lt;/a&gt;&#x0A;&lt;a n=&quot;tuninglabel&quot; t=&quot;s&quot;&gt;Tuning of parameter&lt;/a&gt;&#x0A;&lt;a n=&quot;WizardDescription&quot; t=&quot;s&quot;&gt;Select the parameter value so that the Initial Mask is slightly larger than the actual nuclei and all nuclei under interest are present on it.&lt;/a&gt;&#x0A;&lt;a n=&quot;WizardLabel&quot; t=&quot;s&quot;&gt;Common Adaptive Threshold&lt;/a&gt;&#x0A;&lt;a n=&quot;WizardRulerOff&quot; t=&quot;i&quot;&gt;0&lt;/a&gt;&#x0A;&lt;/m&gt;&#x0A;&lt;/a&gt;&#x0A;&lt;a n=&quot;ProcedureIDName&quot; t=&quot;s&quot;&gt;FindNuclei&lt;/a&gt;&#x0A;&lt;a n=&quot;qualifier&quot; t=&quot;s&quot;&gt;&lt;/a&gt;&#x0A;&lt;a n=&quot;skip&quot; t=&quot;i&quot;&gt;0&lt;/a&gt;&#x0A;&lt;a n=&quot;SkipWizard&quot; t=&quot;i&quot;&gt;0&lt;/a&gt;&#x0A;&lt;a n=&quot;step&quot; t=&quot;s&quot;&gt;0.05&lt;/a&gt;&#x0A;&lt;a n=&quot;UIInsert&quot; t=&quot;s&quot;&gt;UI.InputParameters.FindNuclei.AdditionalParameters.ThresholdAdjustment&lt;/a&gt;&#x0A;&lt;a n=&quot;UIPresent&quot; t=&quot;i&quot;&gt;1&lt;/a&gt;&#x0A;&lt;a n=&quot;UIslider&quot; t=&quot;s&quot;&gt;1&lt;/a&gt;&#x0A;&lt;a n=&quot;unit&quot; t=&quot;s&quot;&gt;&lt;/a&gt;&#x0A;&lt;a n=&quot;value&quot; t=&quot;s&quot;&gt;0.4&lt;/a&gt;&#x0A;&lt;a n=&quot;ValuesForScan&quot; t=&quot;m&quot;&gt;&lt;m n=&quot;memblock&quot; c=&quot;vector&quot;&gt;&lt;vdata k=&quot;10&quot; t=&quot;double&quot; rank=&quot;1&quot; dimsize0=&quot;10&quot; Transfer-Encoding=&quot;zlib base64&quot;&gt;&#x0A;eJybNRMEdtrPAtMn7Y3B4DKUf9OeAQweQMUf26eBwTOo/Ev7s2dA4A1U3Qd7AK9V&#x0A;IwA=&#x0A;&lt;/vdata&gt;&#x0A;&lt;a n=&quot;factor&quot; t=&quot;f&quot;&gt;1&lt;/a&gt;&#x0A;&lt;/m&gt;&#x0A;&lt;/a&gt;&#x0A;&lt;a n=&quot;wizardstep&quot; t=&quot;s&quot;&gt;0.1&lt;/a&gt;&#x0A;&lt;/m&gt;&#x0A;&lt;/a&gt;&#x0A;&lt;a n=&quot;MinimumNuclearArea&quot; t=&quot;m&quot;&gt;&lt;m n=&quot;memblock&quot; c=&quot;container&quot;&gt;&lt;a n=&quot;DefaultValue&quot; t=&quot;s&quot;&gt;30&lt;/a&gt;&#x0A;&lt;a n=&quot;Description&quot; t=&quot;s&quot;&gt;Controls Common Adaptive Threshold calculation. Adjust by the illustration Initial Mask.&lt;/a&gt;&#x0A;&lt;a n=&quot;disabled&quot; t=&quot;i&quot;&gt;0&lt;/a&gt;&#x0A;&lt;a n=&quot;InputComplexity&quot; t=&quot;s&quot;&gt;Simple&lt;/a&gt;&#x0A;&lt;a n=&quot;InputType&quot; t=&quot;s&quot;&gt;i&lt;/a&gt;&#x0A;&lt;a n=&quot;Item&quot; t=&quot;s&quot;&gt;MinimumNuclearArea&lt;/a&gt;&#x0A;&lt;a n=&quot;Label&quot; t=&quot;s&quot;&gt;Area&lt;/a&gt;&#x0A;&lt;a n=&quot;max&quot; t=&quot;s&quot;&gt;5000&lt;/a&gt;&#x0A;&lt;a n=&quot;min&quot; t=&quot;s&quot;&gt;0&lt;/a&gt;&#x0A;&lt;a n=&quot;ParameterType&quot; t=&quot;s&quot;&gt;Numeric&lt;/a&gt;&#x0A;&lt;a n=&quot;private&quot; t=&quot;m&quot;&gt;&lt;m n=&quot;memblock&quot; c=&quot;container&quot;&gt;&lt;a n=&quot;PreviousValues&quot; t=&quot;m&quot;&gt;&lt;m n=&quot;memblock&quot; c=&quot;container&quot;&gt;&lt;/m&gt;&#x0A;&lt;/a&gt;&#x0A;&lt;a n=&quot;SimpleLastValue&quot; t=&quot;m&quot;&gt;&lt;m n=&quot;memblock&quot; c=&quot;container&quot;&gt;&lt;/m&gt;&#x0A;&lt;/a&gt;&#x0A;&lt;a n=&quot;tuninglabel&quot; t=&quot;s&quot;&gt;Tuning of parameter&lt;/a&gt;&#x0A;&lt;a n=&quot;WizardDescription&quot; t=&quot;s&quot;&gt;Select the parameter value so that from one side small artifacts are not recognized as nuclei and from the other the actual nuclei are not discarded as objects with too small area.&lt;/a&gt;&#x0A;&lt;a n=&quot;WizardLabel&quot; t=&quot;s&quot;&gt;Minimum Nuclear Area&lt;/a&gt;&#x0A;&lt;a n=&quot;WizardRulerOff&quot; t=&quot;i&quot;&gt;0&lt;/a&gt;&#x0A;&lt;/m&gt;&#x0A;&lt;/a&gt;&#x0A;&lt;a n=&quot;ProcedureIDName&quot; t=&quot;s&quot;&gt;FindNuclei&lt;/a&gt;&#x0A;&lt;a n=&quot;qualifier&quot; t=&quot;s&quot;&gt;&amp;amp;gt;&lt;/a&gt;&#x0A;&lt;a n=&quot;skip&quot; t=&quot;i&quot;&gt;0&lt;/a&gt;&#x0A;&lt;a n=&quot;SkipWizard&quot; t=&quot;i&quot;&gt;0&lt;/a&gt;&#x0A;&lt;a n=&quot;step&quot; t=&quot;s&quot;&gt;2&lt;/a&gt;&#x0A;&lt;a n=&quot;UIInsert&quot; t=&quot;s&quot;&gt;UI.InputParameters.FindNuclei.AdditionalParameters.MinimumNuclearArea&lt;/a&gt;&#x0A;&lt;a n=&quot;UIPresent&quot; t=&quot;i&quot;&gt;1&lt;/a&gt;&#x0A;&lt;a n=&quot;UIslider&quot; t=&quot;s&quot;&gt;0&lt;/a&gt;&#x0A;&lt;a n=&quot;unit&quot; t=&quot;s&quot;&gt;µm²&lt;/a&gt;&#x0A;&lt;a n=&quot;value&quot; t=&quot;s&quot;&gt;30&lt;/a&gt;&#x0A;&lt;a n=&quot;ValuesForScan&quot; t=&quot;m&quot;&gt;&lt;m n=&quot;memblock&quot; c=&quot;vector&quot;&gt;&lt;vdata k=&quot;10&quot; t=&quot;signed int&quot; rank=&quot;1&quot; dimsize0=&quot;10&quot; Transfer-Encoding=&quot;zlib base64&quot;&gt;&#x0A;eJxjZWBg4AJiESCWA2IjIA4A4gogPgHEExgZGBSYGRgAKQACuA==&#x0A;&lt;/vdata&gt;&#x0A;&lt;a n=&quot;factor&quot; t=&quot;f&quot;&gt;1&lt;/a&gt;&#x0A;&lt;/m&gt;&#x0A;&lt;/a&gt;&#x0A;&lt;a n=&quot;wizardstep&quot; t=&quot;s&quot;&gt;6&lt;/a&gt;&#x0A;&lt;/m&gt;&#x0A;&lt;/a&gt;&#x0A;&lt;a n=&quot;NuclearSplittingAdjustment&quot; t=&quot;m&quot;&gt;&lt;m n=&quot;memblock&quot; c=&quot;container&quot;&gt;&lt;a n=&quot;DefaultValue&quot; t=&quot;s&quot;&gt;7.0&lt;/a&gt;&#x0A;&lt;a n=&quot;Description&quot; t=&quot;s&quot;&gt;The Split Factor influence on splitting of clump nuclei to the individual objects. Range 1..100. Smaller values result with higher number of objects.&lt;/a&gt;&#x0A;&lt;a n=&quot;disabled&quot; t=&quot;i&quot;&gt;0&lt;/a&gt;&#x0A;&lt;a n=&quot;InputComplexity&quot; t=&quot;s&quot;&gt;Simple&lt;/a&gt;&#x0A;&lt;a n=&quot;InputType&quot; t=&quot;s&quot;&gt;d&lt;/a&gt;&#x0A;&lt;a n=&quot;Item&quot; t=&quot;s&quot;&gt;NuclearSplittingAdjustment&lt;/a&gt;&#x0A;&lt;a n=&quot;Label&quot; t=&quot;s&quot;&gt;Split Factor&lt;/a&gt;&#x0A;&lt;a n=&quot;max&quot; t=&quot;s&quot;&gt;100.0&lt;/a&gt;&#x0A;&lt;a n=&quot;min&quot; t=&quot;s&quot;&gt;1.0&lt;/a&gt;&#x0A;&lt;a n=&quot;ParameterType&quot; t=&quot;s&quot;&gt;Numeric&lt;/a&gt;&#x0A;&lt;a n=&quot;private&quot; t=&quot;m&quot;&gt;&lt;m n=&quot;memblock&quot; c=&quot;container&quot;&gt;&lt;a n=&quot;PreviousValues&quot; t=&quot;m&quot;&gt;&lt;m n=&quot;memblock&quot; c=&quot;container&quot;&gt;&lt;/m&gt;&#x0A;&lt;/a&gt;&#x0A;&lt;a n=&quot;SimpleLastValue&quot; t=&quot;m&quot;&gt;&lt;m n=&quot;memblock&quot; c=&quot;container&quot;&gt;&lt;/m&gt;&#x0A;&lt;/a&gt;&#x0A;&lt;a n=&quot;tuninglabel&quot; t=&quot;s&quot;&gt;Tuning of parameter&lt;/a&gt;&#x0A;&lt;a n=&quot;WizardDescription&quot; t=&quot;s&quot;&gt;Select the parameter value so that from one side small artifacts are not recognized as nuclei and from the other the actual nuclei are not discarded as objects with too small area.&lt;/a&gt;&#x0A;&lt;a n=&quot;WizardLabel&quot; t=&quot;s&quot;&gt;Split Factor&lt;/a&gt;&#x0A;&lt;a n=&quot;WizardRulerOff&quot; t=&quot;i&quot;&gt;0&lt;/a&gt;&#x0A;&lt;/m&gt;&#x0A;&lt;/a&gt;&#x0A;&lt;a n=&quot;ProcedureIDName&quot; t=&quot;s&quot;&gt;FindNuclei&lt;/a&gt;&#x0A;&lt;a n=&quot;qualifier&quot; t=&quot;s&quot;&gt;&lt;/a&gt;&#x0A;&lt;a n=&quot;skip&quot; t=&quot;i&quot;&gt;0&lt;/a&gt;&#x0A;&lt;a n=&quot;SkipWizard&quot; t=&quot;i&quot;&gt;0&lt;/a&gt;&#x0A;&lt;a n=&quot;step&quot; t=&quot;s&quot;&gt;0.5&lt;/a&gt;&#x0A;&lt;a n=&quot;UIInsert&quot; t=&quot;s&quot;&gt;UI.InputParameters.FindNuclei.AdditionalParameters.More.NuclearSplittingAdjustment&lt;/a&gt;&#x0A;&lt;a n=&quot;UIPresent&quot; t=&quot;i&quot;&gt;1&lt;/a&gt;&#x0A;&lt;a n=&quot;UIslider&quot; t=&quot;s&quot;&gt;1&lt;/a&gt;&#x0A;&lt;a n=&quot;unit&quot; t=&quot;s&quot;&gt;&lt;/a&gt;&#x0A;&lt;a n=&quot;value&quot; t=&quot;s&quot;&gt;7.0&lt;/a&gt;&#x0A;&lt;a n=&quot;ValuesForScan&quot; t=&quot;m&quot;&gt;&lt;m n=&quot;memblock&quot; c=&quot;vector&quot;&gt;&lt;vdata k=&quot;7&quot; t=&quot;signed int&quot; rank=&quot;1&quot; dimsize0=&quot;7&quot; Transfer-Encoding=&quot;zlib base64&quot;&gt;&#x0A;eJxjYmBgYAZiViBmB2IuIOYHYkkgBgACxABE&#x0A;&lt;/vdata&gt;&#x0A;&lt;a n=&quot;factor&quot; t=&quot;f&quot;&gt;1&lt;/a&gt;&#x0A;&lt;/m&gt;&#x0A;&lt;/a&gt;&#x0A;&lt;a n=&quot;wizardstep&quot; t=&quot;s&quot;&gt;1.0&lt;/a&gt;&#x0A;&lt;/m&gt;&#x0A;&lt;/a&gt;&#x0A;&lt;a n=&quot;IndividualThresholdAdjustment&quot; t=&quot;m&quot;&gt;&lt;m n=&quot;memblock&quot; c=&quot;container&quot;&gt;&lt;a n=&quot;DefaultValue&quot; t=&quot;s&quot;&gt;0.4&lt;/a&gt;&#x0A;&lt;a n=&quot;Description&quot; t=&quot;s&quot;&gt;The parameter adjusts the object borders, i.e. the detected nuclei could appear larger or smaller.&lt;/a&gt;&#x0A;&lt;a n=&quot;disabled&quot; t=&quot;i&quot;&gt;0&lt;/a&gt;&#x0A;&lt;a n=&quot;InputComplexity&quot; t=&quot;s&quot;&gt;Simple&lt;/a&gt;&#x0A;&lt;a n=&quot;InputType&quot; t=&quot;s&quot;&gt;d&lt;/a&gt;&#x0A;&lt;a n=&quot;Item&quot; t=&quot;s&quot;&gt;IndividualThresholdAdjustment&lt;/a&gt;&#x0A;&lt;a n=&quot;Label&quot; t=&quot;s&quot;&gt;Individual Threshold&lt;/a&gt;&#x0A;&lt;a n=&quot;max&quot; t=&quot;s&quot;&gt;1.0&lt;/a&gt;&#x0A;&lt;a n=&quot;min&quot; t=&quot;s&quot;&gt;0.0&lt;/a&gt;&#x0A;&lt;a n=&quot;ParameterType&quot; t=&quot;s&quot;&gt;Numeric&lt;/a&gt;&#x0A;&lt;a n=&quot;private&quot; t=&quot;m&quot;&gt;&lt;m n=&quot;memblock&quot; c=&quot;container&quot;&gt;&lt;a n=&quot;AutoTune&quot; t=&quot;i&quot;&gt;1&lt;/a&gt;&#x0A;&lt;a n=&quot;AutoTuneProc&quot; t=&quot;s&quot;&gt;OptimizeITA()&lt;/a&gt;&#x0A;&lt;a n=&quot;AutotuneStencilname&quot; t=&quot;s&quot;&gt;NucleiDetectionData.NucleIIllustrations.Nuclei&lt;/a&gt;&#x0A;&lt;a n=&quot;PreviousValues&quot; t=&quot;m&quot;&gt;&lt;m n=&quot;memblock&quot; c=&quot;container&quot;&gt;&lt;/m&gt;&#x0A;&lt;/a&gt;&#x0A;&lt;a n=&quot;SimpleLastValue&quot; t=&quot;m&quot;&gt;&lt;m n=&quot;memblock&quot; c=&quot;container&quot;&gt;&lt;/m&gt;&#x0A;&lt;/a&gt;&#x0A;&lt;a n=&quot;tuninglabel&quot; t=&quot;s&quot;&gt;Tuning of parameter&lt;/a&gt;&#x0A;&lt;a n=&quot;WizardDescription&quot; t=&quot;s&quot;&gt;Select the parameter value, which corresponds to the most appropriate border positions.&lt;/a&gt;&#x0A;&lt;a n=&quot;WizardLabel&quot; t=&quot;s&quot;&gt;Individual Threshold&lt;/a&gt;&#x0A;&lt;a n=&quot;WizardRulerOff&quot; t=&quot;i&quot;&gt;0&lt;/a&gt;&#x0A;&lt;/m&gt;&#x0A;&lt;/a&gt;&#x0A;&lt;a n=&quot;ProcedureIDName&quot; t=&quot;s&quot;&gt;FindNuclei&lt;/a&gt;&#x0A;&lt;a n=&quot;qualifier&quot; t=&quot;s&quot;&gt;&lt;/a&gt;&#x0A;&lt;a n=&quot;skip&quot; t=&quot;i&quot;&gt;0&lt;/a&gt;&#x0A;&lt;a n=&quot;SkipWizard&quot; t=&quot;i&quot;&gt;0&lt;/a&gt;&#x0A;&lt;a n=&quot;step&quot; t=&quot;s&quot;&gt;0.05&lt;/a&gt;&#x0A;&lt;a n=&quot;UIInsert&quot; t=&quot;s&quot;&gt;UI.InputParameters.FindNuclei.AdditionalParameters.More.IndividualThresholdAdjustment&lt;/a&gt;&#x0A;&lt;a n=&quot;UIPresent&quot; t=&quot;i&quot;&gt;1&lt;/a&gt;&#x0A;&lt;a n=&quot;UIslider&quot; t=&quot;s&quot;&gt;1&lt;/a&gt;&#x0A;&lt;a n=&quot;unit&quot; t=&quot;s&quot;&gt;&lt;/a&gt;&#x0A;&lt;a n=&quot;value&quot; t=&quot;s&quot;&gt;0.4&lt;/a&gt;&#x0A;&lt;a n=&quot;ValuesForScan&quot; t=&quot;m&quot;&gt;&lt;m n=&quot;memblock&quot; c=&quot;vector&quot;&gt;&lt;vdata k=&quot;10&quot; t=&quot;double&quot; rank=&quot;1&quot; dimsize0=&quot;10&quot; Transfer-Encoding=&quot;zlib base64&quot;&gt;&#x0A;eJybNRMEdtrPAtMn7Y3B4DKUf9OeAQweQMUf26eBwTOo/Ev7s2dA4A1U3Qd7AK9V&#x0A;IwA=&#x0A;&lt;/vdata&gt;&#x0A;&lt;a n=&quot;factor&quot; t=&quot;f&quot;&gt;1&lt;/a&gt;&#x0A;&lt;/m&gt;&#x0A;&lt;/a&gt;&#x0A;&lt;a n=&quot;wizardstep&quot; t=&quot;s&quot;&gt;0.1&lt;/a&gt;&#x0A;&lt;/m&gt;&#x0A;&lt;/a&gt;&#x0A;&lt;a n=&quot;MinimumNuclearContrast&quot; t=&quot;m&quot;&gt;&lt;m n=&quot;memblock&quot; c=&quot;container&quot;&gt;&lt;a n=&quot;DefaultValue&quot; t=&quot;s&quot;&gt;0.1&lt;/a&gt;&#x0A;&lt;a n=&quot;Description&quot; t=&quot;s&quot;&gt;Defines the minimum allowed contrast of nucleus. All objects with contrast less than the limit are discarded as artifacts. Adjust by the tuning illustration Low Contrast Nuclei.&lt;/a&gt;&#x0A;&lt;a n=&quot;disabled&quot; t=&quot;i&quot;&gt;0&lt;/a&gt;&#x0A;&lt;a n=&quot;InputComplexity&quot; t=&quot;s&quot;&gt;Simple&lt;/a&gt;&#x0A;&lt;a n=&quot;InputType&quot; t=&quot;s&quot;&gt;d&lt;/a&gt;&#x0A;&lt;a n=&quot;Item&quot; t=&quot;s&quot;&gt;MinimumNuclearContrast&lt;/a&gt;&#x0A;&lt;a n=&quot;Label&quot; t=&quot;s&quot;&gt;Contrast&lt;/a&gt;&#x0A;&lt;a n=&quot;max&quot; t=&quot;s&quot;&gt;1.0&lt;/a&gt;&#x0A;&lt;a n=&quot;min&quot; t=&quot;s&quot;&gt;-1.0&lt;/a&gt;&#x0A;&lt;a n=&quot;ParameterType&quot; t=&quot;s&quot;&gt;Numeric&lt;/a&gt;&#x0A;&lt;a n=&quot;private&quot; t=&quot;m&quot;&gt;&lt;m n=&quot;memblock&quot; c=&quot;container&quot;&gt;&lt;a n=&quot;Iview_Wizard&quot; t=&quot;m&quot;&gt;&lt;m n=&quot;memblock&quot; c=&quot;vector&quot; t=&quot;string&quot; k=&quot;2&quot;&gt;&lt;vdata k=&quot;2&quot; t=&quot;string&quot;&gt;&lt;s&gt;LowContrastFindNuclei&lt;/s&gt;&lt;s&gt;NucleiFindNuclei&lt;/s&gt;&lt;/vdata&gt;&#x0A;&lt;/m&gt;&#x0A;&lt;/a&gt;&#x0A;&lt;a n=&quot;PreviousValues&quot; t=&quot;m&quot;&gt;&lt;m n=&quot;memblock&quot; c=&quot;container&quot;&gt;&lt;/m&gt;&#x0A;&lt;/a&gt;&#x0A;&lt;a n=&quot;SimpleLastValue&quot; t=&quot;m&quot;&gt;&lt;m n=&quot;memblock&quot; c=&quot;container&quot;&gt;&lt;/m&gt;&#x0A;&lt;/a&gt;&#x0A;&lt;a n=&quot;tuninglabel&quot; t=&quot;s&quot;&gt;Tuning of parameter&lt;/a&gt;&#x0A;&lt;a n=&quot;WizardDescription&quot; t=&quot;s&quot;&gt;Select the parameter value so that from one side low contrast artifacts are not recognized as nuclei and from the other the actual nuclei are not discarded as low contrast objects.&lt;/a&gt;&#x0A;&lt;a n=&quot;WizardLabel&quot; t=&quot;s&quot;&gt;Minimum Nuclear Contrast&lt;/a&gt;&#x0A;&lt;a n=&quot;WizardRulerOff&quot; t=&quot;i&quot;&gt;0&lt;/a&gt;&#x0A;&lt;/m&gt;&#x0A;&lt;/a&gt;&#x0A;&lt;a n=&quot;ProcedureIDName&quot; t=&quot;s&quot;&gt;FindNuclei&lt;/a&gt;&#x0A;&lt;a n=&quot;qualifier&quot; t=&quot;s&quot;&gt;&amp;amp;gt;&lt;/a&gt;&#x0A;&lt;a n=&quot;skip&quot; t=&quot;i&quot;&gt;0&lt;/a&gt;&#x0A;&lt;a n=&quot;SkipWizard&quot; t=&quot;i&quot;&gt;0&lt;/a&gt;&#x0A;&lt;a n=&quot;step&quot; t=&quot;s&quot;&gt;0.05&lt;/a&gt;&#x0A;&lt;a n=&quot;UIInsert&quot; t=&quot;s&quot;&gt;UI.InputParameters.FindNuclei.AdditionalParameters.More.MinimumNuclearContrast&lt;/a&gt;&#x0A;&lt;a n=&quot;UIPresent&quot; t=&quot;i&quot;&gt;1&lt;/a&gt;&#x0A;&lt;a n=&quot;UIslider&quot; t=&quot;s&quot;&gt;1&lt;/a&gt;&#x0A;&lt;a n=&quot;unit&quot; t=&quot;s&quot;&gt;&lt;/a&gt;&#x0A;&lt;a n=&quot;value&quot; t=&quot;s&quot;&gt;0.1&lt;/a&gt;&#x0A;&lt;a n=&quot;ValuesForScan&quot; t=&quot;m&quot;&gt;&lt;m n=&quot;memblock&quot; c=&quot;vector&quot;&gt;&lt;vdata k=&quot;8&quot; t=&quot;double&quot; rank=&quot;1&quot; dimsize0=&quot;8&quot; Transfer-Encoding=&quot;zlib base64&quot;&gt;&#x0A;eJxjYACBB/sZoGDWTBBYaQ+hd9obg8FhKP8klL4JFX9sDwCunRiE&#x0A;&lt;/vdata&gt;&#x0A;&lt;a n=&quot;factor&quot; t=&quot;f&quot;&gt;1&lt;/a&gt;&#x0A;&lt;/m&gt;&#x0A;&lt;/a&gt;&#x0A;&lt;a n=&quot;wizardstep&quot; t=&quot;s&quot;&gt;0.1&lt;/a&gt;&#x0A;&lt;/m&gt;&#x0A;&lt;/a&gt;&#x0A;&lt;a n=&quot;NucDiam&quot; t=&quot;m&quot;&gt;&lt;m n=&quot;memblock&quot; c=&quot;container&quot;&gt;&lt;a n=&quot;DefaultValue&quot; t=&quot;s&quot;&gt;13.0&lt;/a&gt;&#x0A;&lt;a n=&quot;Description&quot; t=&quot;s&quot;&gt;Expected diameter of nuclei. Smaller values yield more fragmented and smaller objects. Range: 2..40.&lt;/a&gt;&#x0A;&lt;a n=&quot;disabled&quot; t=&quot;i&quot;&gt;0&lt;/a&gt;&#x0A;&lt;a n=&quot;InputComplexity&quot; t=&quot;s&quot;&gt;Complex&lt;/a&gt;&#x0A;&lt;a n=&quot;InputType&quot; t=&quot;s&quot;&gt;d&lt;/a&gt;&#x0A;&lt;a n=&quot;Item&quot; t=&quot;s&quot;&gt;NucDiam&lt;/a&gt;&#x0A;&lt;a n=&quot;Label&quot; t=&quot;s&quot;&gt;Diameter&lt;/a&gt;&#x0A;&lt;a n=&quot;max&quot; t=&quot;s&quot;&gt;40.0&lt;/a&gt;&#x0A;&lt;a n=&quot;min&quot; t=&quot;s&quot;&gt;2.0&lt;/a&gt;&#x0A;&lt;a n=&quot;ParameterType&quot; t=&quot;s&quot;&gt;Numeric&lt;/a&gt;&#x0A;&lt;a n=&quot;private&quot; t=&quot;m&quot;&gt;&lt;m n=&quot;memblock&quot; c=&quot;container&quot;&gt;&lt;a n=&quot;AutoTune&quot; t=&quot;i&quot;&gt;1&lt;/a&gt;&#x0A;&lt;a n=&quot;AutoTuneProc&quot; t=&quot;s&quot;&gt;Set(NucDiam=NucleiDetectionData.EstimatedDiam)&lt;/a&gt;&#x0A;&lt;a n=&quot;AutotuneStencilname&quot; t=&quot;s&quot;&gt;NucleiDetectionData.Nuclei&lt;/a&gt;&#x0A;&lt;a n=&quot;PreviousValues&quot; t=&quot;m&quot;&gt;&lt;m n=&quot;memblock&quot; c=&quot;container&quot;&gt;&lt;/m&gt;&#x0A;&lt;/a&gt;&#x0A;&lt;a n=&quot;SimpleLastValue&quot; t=&quot;m&quot;&gt;&lt;m n=&quot;memblock&quot; c=&quot;container&quot;&gt;&lt;/m&gt;&#x0A;&lt;/a&gt;&#x0A;&lt;a n=&quot;tuninglabel&quot; t=&quot;s&quot;&gt;Tuning of parameter&lt;/a&gt;&#x0A;&lt;a n=&quot;WizardDescription&quot; t=&quot;s&quot;&gt;Expected diameter of nuclei. Smaller values yield more fragmented and smaller objects. Range: 2..40.&lt;/a&gt;&#x0A;&lt;a n=&quot;WizardLabel&quot; t=&quot;s&quot;&gt;Diameter&lt;/a&gt;&#x0A;&lt;a n=&quot;WizardRulerOff&quot; t=&quot;i&quot;&gt;0&lt;/a&gt;&#x0A;&lt;/m&gt;&#x0A;&lt;/a&gt;&#x0A;&lt;a n=&quot;ProcedureIDName&quot; t=&quot;s&quot;&gt;FindNuclei&lt;/a&gt;&#x0A;&lt;a n=&quot;qualifier&quot; t=&quot;s&quot;&gt;&lt;/a&gt;&#x0A;&lt;a n=&quot;skip&quot; t=&quot;i&quot;&gt;1&lt;/a&gt;&#x0A;&lt;a n=&quot;SkipWizard&quot; t=&quot;i&quot;&gt;0&lt;/a&gt;&#x0A;&lt;a n=&quot;step&quot; t=&quot;s&quot;&gt;2.0&lt;/a&gt;&#x0A;&lt;a n=&quot;UIInsert&quot; t=&quot;s&quot;&gt;UI.InputParameters.FindNuclei.AdditionalParameters.NucDiam&lt;/a&gt;&#x0A;&lt;a n=&quot;UIPresent&quot; t=&quot;i&quot;&gt;0&lt;/a&gt;&#x0A;&lt;a n=&quot;UIslider&quot; t=&quot;s&quot;&gt;0&lt;/a&gt;&#x0A;&lt;a n=&quot;unit&quot; t=&quot;s&quot;&gt;µm&lt;/a&gt;&#x0A;&lt;a n=&quot;value&quot; t=&quot;s&quot;&gt;13.0&lt;/a&gt;&#x0A;&lt;a n=&quot;wizardstep&quot; t=&quot;s&quot;&gt;4.0&lt;/a&gt;&#x0A;&lt;/m&gt;&#x0A;&lt;/a&gt;&#x0A;&lt;a n=&quot;SplitTuner&quot; t=&quot;m&quot;&gt;&lt;m n=&quot;memblock&quot; c=&quot;container&quot;&gt;&lt;a n=&quot;DefaultValue&quot; t=&quot;s&quot;&gt;0.4&lt;/a&gt;&#x0A;&lt;a n=&quot;Description&quot; t=&quot;s&quot;&gt;Controls splitting of stuck nuclei. Range: 0..1.0. At the value 0, splitting is switched off. Higher values return increasingly more splitting events.&lt;/a&gt;&#x0A;&lt;a n=&quot;disabled&quot; t=&quot;i&quot;&gt;0&lt;/a&gt;&#x0A;&lt;a n=&quot;InputComplexity&quot; t=&quot;s&quot;&gt;Complex&lt;/a&gt;&#x0A;&lt;a n=&quot;InputType&quot; t=&quot;s&quot;&gt;d&lt;/a&gt;&#x0A;&lt;a n=&quot;Item&quot; t=&quot;s&quot;&gt;SplitTuner&lt;/a&gt;&#x0A;&lt;a n=&quot;Label&quot; t=&quot;s&quot;&gt;Splitting Coefficient&lt;/a&gt;&#x0A;&lt;a n=&quot;max&quot; t=&quot;s&quot;&gt;1.0&lt;/a&gt;&#x0A;&lt;a n=&quot;min&quot; t=&quot;s&quot;&gt;0.0&lt;/a&gt;&#x0A;&lt;a n=&quot;ParameterType&quot; t=&quot;s&quot;&gt;Numeric&lt;/a&gt;&#x0A;&lt;a n=&quot;private&quot; t=&quot;m&quot;&gt;&lt;m n=&quot;memblock&quot; c=&quot;container&quot;&gt;&lt;a n=&quot;PreviousValues&quot; t=&quot;m&quot;&gt;&lt;m n=&quot;memblock&quot; c=&quot;container&quot;&gt;&lt;/m&gt;&#x0A;&lt;/a&gt;&#x0A;&lt;a n=&quot;SimpleLastValue&quot; t=&quot;m&quot;&gt;&lt;m n=&quot;memblock&quot; c=&quot;container&quot;&gt;&lt;/m&gt;&#x0A;&lt;/a&gt;&#x0A;&lt;a n=&quot;tuninglabel&quot; t=&quot;s&quot;&gt;Tuning of parameter&lt;/a&gt;&#x0A;&lt;a n=&quot;WizardDescription&quot; t=&quot;s&quot;&gt;Controls splitting of stuck nuclei. Range: 0..1.0. At the value 0, splitting is switched off. Higher values return increasingly more splitting events.&lt;/a&gt;&#x0A;&lt;a n=&quot;WizardLabel&quot; t=&quot;s&quot;&gt;Splitting Coefficient&lt;/a&gt;&#x0A;&lt;a n=&quot;WizardRulerOff&quot; t=&quot;i&quot;&gt;0&lt;/a&gt;&#x0A;&lt;/m&gt;&#x0A;&lt;/a&gt;&#x0A;&lt;a n=&quot;ProcedureIDName&quot; t=&quot;s&quot;&gt;FindNuclei&lt;/a&gt;&#x0A;&lt;a n=&quot;qualifier&quot; t=&quot;s&quot;&gt;&lt;/a&gt;&#x0A;&lt;a n=&quot;skip&quot; t=&quot;i&quot;&gt;1&lt;/a&gt;&#x0A;&lt;a n=&quot;SkipWizard&quot; t=&quot;i&quot;&gt;0&lt;/a&gt;&#x0A;&lt;a n=&quot;step&quot; t=&quot;s&quot;&gt;0.05&lt;/a&gt;&#x0A;&lt;a n=&quot;UIInsert&quot; t=&quot;s&quot;&gt;UI.InputParameters.FindNuclei.AdditionalParameters.SplitTuner&lt;/a&gt;&#x0A;&lt;a n=&quot;UIPresent&quot; t=&quot;i&quot;&gt;0&lt;/a&gt;&#x0A;&lt;a n=&quot;UIslider&quot; t=&quot;s&quot;&gt;1&lt;/a&gt;&#x0A;&lt;a n=&quot;unit&quot; t=&quot;s&quot;&gt;&lt;/a&gt;&#x0A;&lt;a n=&quot;value&quot; t=&quot;s&quot;&gt;0.4&lt;/a&gt;&#x0A;&lt;a n=&quot;wizardstep&quot; t=&quot;s&quot;&gt;0.1&lt;/a&gt;&#x0A;&lt;/m&gt;&#x0A;&lt;/a&gt;&#x0A;&lt;a n=&quot;DynRanThr&quot; t=&quot;m&quot;&gt;&lt;m n=&quot;memblock&quot; c=&quot;container&quot;&gt;&lt;a n=&quot;DefaultValue&quot; t=&quot;s&quot;&gt;0.4&lt;/a&gt;&#x0A;&lt;a n=&quot;Description&quot; t=&quot;s&quot;&gt;This is a relative threshold determining how dark objects can be detected. Range: 0..1.0. With smaller values, darker objects are detected.&lt;/a&gt;&#x0A;&lt;a n=&quot;disabled&quot; t=&quot;i&quot;&gt;0&lt;/a&gt;&#x0A;&lt;a n=&quot;InputComplexity&quot; t=&quot;s&quot;&gt;Complex&lt;/a&gt;&#x0A;&lt;a n=&quot;InputType&quot; t=&quot;s&quot;&gt;d&lt;/a&gt;&#x0A;&lt;a n=&quot;Item&quot; t=&quot;s&quot;&gt;DynRanThr&lt;/a&gt;&#x0A;&lt;a n=&quot;Label&quot; t=&quot;s&quot;&gt;Common Threshold&lt;/a&gt;&#x0A;&lt;a n=&quot;max&quot; t=&quot;s&quot;&gt;1.0&lt;/a&gt;&#x0A;&lt;a n=&quot;min&quot; t=&quot;s&quot;&gt;0.0&lt;/a&gt;&#x0A;&lt;a n=&quot;ParameterType&quot; t=&quot;s&quot;&gt;Numeric&lt;/a&gt;&#x0A;&lt;a n=&quot;private&quot; t=&quot;m&quot;&gt;&lt;m n=&quot;memblock&quot; c=&quot;container&quot;&gt;&lt;a n=&quot;PreviousValues&quot; t=&quot;m&quot;&gt;&lt;m n=&quot;memblock&quot; c=&quot;container&quot;&gt;&lt;/m&gt;&#x0A;&lt;/a&gt;&#x0A;&lt;a n=&quot;SimpleLastValue&quot; t=&quot;m&quot;&gt;&lt;m n=&quot;memblock&quot; c=&quot;container&quot;&gt;&lt;/m&gt;&#x0A;&lt;/a&gt;&#x0A;&lt;a n=&quot;tuninglabel&quot; t=&quot;s&quot;&gt;Tuning of parameter&lt;/a&gt;&#x0A;&lt;a n=&quot;WizardDescription&quot; t=&quot;s&quot;&gt;This is a relative threshold determining how dark objects can be detected. Range: 0..1.0. With smaller values, darker objects are detected.&lt;/a&gt;&#x0A;&lt;a n=&quot;WizardLabel&quot; t=&quot;s&quot;&gt;Common Threshold&lt;/a&gt;&#x0A;&lt;a n=&quot;WizardRulerOff&quot; t=&quot;i&quot;&gt;0&lt;/a&gt;&#x0A;&lt;/m&gt;&#x0A;&lt;/a&gt;&#x0A;&lt;a n=&quot;ProcedureIDName&quot; t=&quot;s&quot;&gt;FindNuclei&lt;/a&gt;&#x0A;&lt;a n=&quot;qualifier&quot; t=&quot;s&quot;&gt;&lt;/a&gt;&#x0A;&lt;a n=&quot;skip&quot; t=&quot;i&quot;&gt;1&lt;/a&gt;&#x0A;&lt;a n=&quot;SkipWizard&quot; t=&quot;i&quot;&gt;0&lt;/a&gt;&#x0A;&lt;a n=&quot;step&quot; t=&quot;s&quot;&gt;0.05&lt;/a&gt;&#x0A;&lt;a n=&quot;UIInsert&quot; t=&quot;s&quot;&gt;UI.InputParameters.FindNuclei.AdditionalParameters.DynRanThr&lt;/a&gt;&#x0A;&lt;a n=&quot;UIPresent&quot; t=&quot;i&quot;&gt;0&lt;/a&gt;&#x0A;&lt;a n=&quot;UIslider&quot; t=&quot;s&quot;&gt;1&lt;/a&gt;&#x0A;&lt;a n=&quot;unit&quot; t=&quot;s&quot;&gt;&lt;/a&gt;&#x0A;&lt;a n=&quot;value&quot; t=&quot;s&quot;&gt;0.4&lt;/a&gt;&#x0A;&lt;a n=&quot;wizardstep&quot; t=&quot;s&quot;&gt;0.1&lt;/a&gt;&#x0A;&lt;/m&gt;&#x0A;&lt;/a&gt;&#x0A;&lt;a n=&quot;OutputName&quot; t=&quot;m&quot;&gt;&lt;m n=&quot;memblock&quot; c=&quot;container&quot;&gt;&lt;a n=&quot;DefaultValue&quot; t=&quot;s&quot;&gt;Nuclei&lt;/a&gt;&#x0A;&lt;a n=&quot;Description&quot; t=&quot;s&quot;&gt;Name of the output population. Default name is Nuclei.&lt;/a&gt;&#x0A;&lt;a n=&quot;disabled&quot; t=&quot;i&quot;&gt;0&lt;/a&gt;&#x0A;&lt;a n=&quot;InputComplexity&quot; t=&quot;s&quot;&gt;Complex&lt;/a&gt;&#x0A;&lt;a n=&quot;InputType&quot; t=&quot;s&quot;&gt;s&lt;/a&gt;&#x0A;&lt;a n=&quot;Item&quot; t=&quot;s&quot;&gt;OutputName&lt;/a&gt;&#x0A;&lt;a n=&quot;Label&quot; t=&quot;s&quot;&gt;Output Population&lt;/a&gt;&#x0A;&lt;a n=&quot;max&quot; t=&quot;s&quot;&gt;&lt;/a&gt;&#x0A;&lt;a n=&quot;min&quot; t=&quot;s&quot;&gt;&lt;/a&gt;&#x0A;&lt;a n=&quot;ParameterType&quot; t=&quot;s&quot;&gt;Numeric&lt;/a&gt;&#x0A;&lt;a n=&quot;private&quot; t=&quot;m&quot;&gt;&lt;m n=&quot;memblock&quot; c=&quot;container&quot;&gt;&lt;a n=&quot;DefaultNamingIsUsed&quot; t=&quot;i&quot;&gt;1&lt;/a&gt;&#x0A;&lt;a n=&quot;DefaultString&quot; t=&quot;s&quot;&gt;Nuclei&lt;/a&gt;&#x0A;&lt;a n=&quot;OriginalDefault&quot; t=&quot;s&quot;&gt;Nuclei&lt;/a&gt;&#x0A;&lt;a n=&quot;PreviousValues&quot; t=&quot;m&quot;&gt;&lt;m n=&quot;memblock&quot; c=&quot;container&quot;&gt;&lt;/m&gt;&#x0A;&lt;/a&gt;&#x0A;&lt;a n=&quot;SimpleLastValue&quot; t=&quot;m&quot;&gt;&lt;m n=&quot;memblock&quot; c=&quot;container&quot;&gt;&lt;/m&gt;&#x0A;&lt;/a&gt;&#x0A;&lt;a n=&quot;tuninglabel&quot; t=&quot;s&quot;&gt;Tuning of parameter&lt;/a&gt;&#x0A;&lt;a n=&quot;UsedListCounter&quot; t=&quot;i&quot;&gt;1&lt;/a&gt;&#x0A;&lt;a n=&quot;WizardRulerOff&quot; t=&quot;i&quot;&gt;0&lt;/a&gt;&#x0A;&lt;/m&gt;&#x0A;&lt;/a&gt;&#x0A;&lt;a n=&quot;ProcedureIDName&quot; t=&quot;s&quot;&gt;FindNuclei&lt;/a&gt;&#x0A;&lt;a n=&quot;qualifier&quot; t=&quot;s&quot;&gt;&lt;/a&gt;&#x0A;&lt;a n=&quot;skip&quot; t=&quot;i&quot;&gt;0&lt;/a&gt;&#x0A;&lt;a n=&quot;SkipWizard&quot; t=&quot;i&quot;&gt;1&lt;/a&gt;&#x0A;&lt;a n=&quot;step&quot; t=&quot;s&quot;&gt;&lt;/a&gt;&#x0A;&lt;a n=&quot;UIInsert&quot; t=&quot;s&quot;&gt;UI.InputParameters.FindNuclei.OutputName&lt;/a&gt;&#x0A;&lt;a n=&quot;UIPresent&quot; t=&quot;i&quot;&gt;1&lt;/a&gt;&#x0A;&lt;a n=&quot;UIslider&quot; t=&quot;s&quot;&gt;0&lt;/a&gt;&#x0A;&lt;a n=&quot;unit&quot; t=&quot;s&quot;&gt;&lt;/a&gt;&#x0A;&lt;a n=&quot;value&quot; t=&quot;s&quot;&gt;Nuclei&lt;/a&gt;&#x0A;&lt;a n=&quot;wizardstep&quot; t=&quot;s&quot;&gt;&lt;/a&gt;&#x0A;&lt;/m&gt;&#x0A;&lt;/a&gt;&#x0A;&lt;a n=&quot;@sticky:10003&quot; t=&quot;m&quot;&gt;&lt;m n=&quot;memblock&quot; c=&quot;container&quot;&gt;&lt;a n=&quot;__initialBuildMinor&quot; t=&quot;i&quot;&gt;110719&lt;/a&gt;&#x0A;&lt;a n=&quot;__initialversion&quot; t=&quot;s&quot;&gt;3&lt;/a&gt;&#x0A;&lt;a n=&quot;__ProcOpenStatus&quot; t=&quot;i&quot;&gt;1&lt;/a&gt;&#x0A;&lt;a n=&quot;__UsedPopulationNamesInCurrentBBRun&quot; t=&quot;m&quot;&gt;&lt;m n=&quot;memblock&quot; c=&quot;vector&quot; t=&quot;string&quot; k=&quot;1&quot;&gt;&lt;vdata k=&quot;1&quot; t=&quot;string&quot;&gt;&lt;s&gt;Nuclei&lt;/s&gt;&lt;/vdata&gt;&#x0A;&lt;/m&gt;&#x0A;&lt;/a&gt;&#x0A;&lt;a n=&quot;__version&quot; t=&quot;s&quot;&gt;3&lt;/a&gt;&#x0A;&lt;/m&gt;&#x0A;&lt;/a&gt;&#x0A;&lt;/m&gt;&#x0A;&lt;/a&gt;&#x0A;&lt;a n=&quot;OutputClass&quot; t=&quot;s&quot;&gt;Output Population&lt;/a&gt;&#x0A;&lt;a n=&quot;OutputName&quot; t=&quot;s&quot;&gt;Nuclei&lt;/a&gt;&#x0A;&lt;/m&gt;&#x0A;&lt;/a&gt;&#x0A;&lt;a n=&quot;FindCytoplasm&quot; t=&quot;m&quot;&gt;&lt;m n=&quot;memblock&quot; c=&quot;container&quot;&gt;&lt;a n=&quot;BBHasBeenSaved&quot; t=&quot;i&quot;&gt;1&lt;/a&gt;&#x0A;&lt;a n=&quot;bbType&quot; t=&quot;s&quot;&gt;builtin&lt;/a&gt;&#x0A;&lt;a n=&quot;IDName&quot; t=&quot;s&quot;&gt;FindCytoplasm&lt;/a&gt;&#x0A;&lt;a n=&quot;ImageView&quot; t=&quot;m&quot;&gt;&lt;m n=&quot;memblock&quot; c=&quot;container&quot;&gt;&lt;a n=&quot;@isordered&quot; t=&quot;i&quot;&gt;1&lt;/a&gt;&#x0A;&lt;a n=&quot;Label&quot; t=&quot;s&quot;&gt;Replace me&lt;/a&gt;&#x0A;&lt;a n=&quot;Tabs&quot; t=&quot;m&quot;&gt;&lt;m n=&quot;memblock&quot; c=&quot;container&quot;&gt;&lt;a n=&quot;@isordered&quot; t=&quot;i&quot;&gt;1&lt;/a&gt;&#x0A;&lt;a n=&quot;CellsFindCytoplasm&quot; t=&quot;m&quot;&gt;&lt;m n=&quot;memblock&quot; c=&quot;container&quot;&gt;&lt;a n=&quot;@isordered&quot; t=&quot;i&quot;&gt;1&lt;/a&gt;&#x0A;&lt;a n=&quot;TabLabel&quot; t=&quot;s&quot;&gt;Nuclei&lt;/a&gt;&#x0A;&lt;a n=&quot;TabItemName&quot; t=&quot;s&quot;&gt;CellsFindCytoplasm&lt;/a&gt;&#x0A;&lt;a n=&quot;TabTitle&quot; t=&quot;s&quot;&gt;Detected cell borders. Inspect results and if required adjust parameters.&lt;/a&gt;&#x0A;&lt;a n=&quot;Skip&quot; t=&quot;i&quot;&gt;0&lt;/a&gt;&#x0A;&lt;a n=&quot;UIclass&quot; t=&quot;s&quot;&gt;sticky&lt;/a&gt;&#x0A;&lt;a n=&quot;NewDefaultChannel&quot; t=&quot;m&quot;&gt;&lt;m n=&quot;memblock&quot; c=&quot;vector&quot; t=&quot;string&quot; k=&quot;1&quot;&gt;&lt;vdata k=&quot;1&quot; t=&quot;string&quot;&gt;&lt;s&gt;Exp2Cam2&lt;/s&gt;&lt;/vdata&gt;&#x0A;&lt;/m&gt;&#x0A;&lt;/a&gt;&#x0A;&lt;a n=&quot;NewDefaultStencil&quot; t=&quot;m&quot;&gt;&lt;m n=&quot;memblock&quot; c=&quot;vector&quot; t=&quot;string&quot; k=&quot;1&quot;&gt;&lt;vdata k=&quot;1&quot; t=&quot;string&quot;&gt;&lt;s&gt;Cell&lt;/s&gt;&lt;/vdata&gt;&#x0A;&lt;/m&gt;&#x0A;&lt;/a&gt;&#x0A;&lt;a n=&quot;Type&quot; t=&quot;s&quot;&gt;Standard&lt;/a&gt;&#x0A;&lt;a n=&quot;OKButtons&quot; t=&quot;i&quot;&gt;0&lt;/a&gt;&#x0A;&lt;a n=&quot;TableLabel&quot; t=&quot;m&quot;&gt;&lt;m n=&quot;memblock&quot; c=&quot;vector&quot; t=&quot;string&quot; k=&quot;1&quot;&gt;&lt;vdata k=&quot;1&quot; t=&quot;string&quot;&gt;&lt;s&gt;Properties Nuclei&lt;/s&gt;&lt;/vdata&gt;&#x0A;&lt;/m&gt;&#x0A;&lt;/a&gt;&#x0A;&lt;a n=&quot;Export&quot; t=&quot;i&quot;&gt;0&lt;/a&gt;&#x0A;&lt;a n=&quot;UIinsert&quot; t=&quot;s&quot;&gt;FeedBack.CellsFindCytoplasm&lt;/a&gt;&#x0A;&lt;a n=&quot;UseCommonTableStencil&quot; t=&quot;m&quot;&gt;&lt;m n=&quot;memblock&quot; c=&quot;vector&quot;&gt;&lt;vdata k=&quot;1&quot; t=&quot;signed int&quot; rank=&quot;1&quot; dimsize0=&quot;1&quot; Transfer-Encoding=&quot;zlib base64&quot;&gt;&#x0A;eJxjYGBgAAAABAAB&#x0A;&lt;/vdata&gt;&#x0A;&lt;a n=&quot;factor&quot; t=&quot;f&quot;&gt;1&lt;/a&gt;&#x0A;&lt;/m&gt;&#x0A;&lt;/a&gt;&#x0A;&lt;a n=&quot;SummaryTableOn&quot; t=&quot;m&quot;&gt;&lt;m n=&quot;memblock&quot; c=&quot;vector&quot;&gt;&lt;vdata k=&quot;1&quot; t=&quot;signed int&quot; rank=&quot;1&quot; dimsize0=&quot;1&quot; Transfer-Encoding=&quot;zlib base64&quot;&gt;&#x0A;eJxjZGBgAAAACAAC&#x0A;&lt;/vdata&gt;&#x0A;&lt;a n=&quot;factor&quot; t=&quot;f&quot;&gt;1&lt;/a&gt;&#x0A;&lt;/m&gt;&#x0A;&lt;/a&gt;&#x0A;&lt;a n=&quot;SummaryTableLabel&quot; t=&quot;m&quot;&gt;&lt;m n=&quot;memblock&quot; c=&quot;vector&quot; t=&quot;string&quot; k=&quot;1&quot;&gt;&lt;vdata k=&quot;1&quot; t=&quot;string&quot;&gt;&lt;s&gt;Summary&lt;/s&gt;&lt;/vdata&gt;&#x0A;&lt;/m&gt;&#x0A;&lt;/a&gt;&#x0A;&lt;a n=&quot;AttrTypeTable&quot; t=&quot;m&quot;&gt;&lt;m n=&quot;memblock&quot; c=&quot;vector&quot;&gt;&lt;vdata k=&quot;1&quot; t=&quot;signed int&quot; rank=&quot;1&quot; dimsize0=&quot;1&quot; Transfer-Encoding=&quot;zlib base64&quot;&gt;&#x0A;eJxjZGBgAAAACAAC&#x0A;&lt;/vdata&gt;&#x0A;&lt;a n=&quot;factor&quot; t=&quot;f&quot;&gt;1&lt;/a&gt;&#x0A;&lt;/m&gt;&#x0A;&lt;/a&gt;&#x0A;&lt;a n=&quot;WizardImageView&quot; t=&quot;i&quot;&gt;0&lt;/a&gt;&#x0A;&lt;a n=&quot;TypeofOverlays&quot; t=&quot;s&quot;&gt;SingleDefaultOverLay&lt;/a&gt;&#x0A;&lt;a n=&quot;coloring_mode&quot; t=&quot;s&quot;&gt;WeightedAverage&lt;/a&gt;&#x0A;&lt;a n=&quot;scopeforimages&quot; t=&quot;s&quot;&gt;script&lt;/a&gt;&#x0A;&lt;a n=&quot;yFrame2Timepoint&quot; t=&quot;i&quot;&gt;0&lt;/a&gt;&#x0A;&lt;a n=&quot;cnt_overlays&quot; t=&quot;m&quot;&gt;&lt;m n=&quot;memblock&quot; c=&quot;container&quot;&gt;&lt;a n=&quot;@Container@3a@200@20elements@2e&quot; t=&quot;m&quot;&gt;&lt;m n=&quot;memblock&quot; c=&quot;container&quot;&gt;&lt;a n=&quot;class&quot; t=&quot;s&quot;&gt;&lt;/a&gt;&#x0A;&lt;a n=&quot;color&quot; t=&quot;s&quot;&gt;rainbow&lt;/a&gt;&#x0A;&lt;/m&gt;&#x0A;&lt;/a&gt;&#x0A;&lt;a n=&quot;@Container@3a@201@20elements@3a@20class@2e&quot; t=&quot;m&quot;&gt;&lt;m n=&quot;memblock&quot; c=&quot;container&quot;&gt;&lt;a n=&quot;color&quot; t=&quot;s&quot;&gt;rainbow&lt;/a&gt;&#x0A;&lt;/m&gt;&#x0A;&lt;/a&gt;&#x0A;&lt;a n=&quot;@Container@3a@201@20elements@3a@20color@2e&quot; t=&quot;m&quot;&gt;&lt;m n=&quot;memblock&quot; c=&quot;container&quot;&gt;&lt;a n=&quot;color&quot; t=&quot;s&quot;&gt;rainbow&lt;/a&gt;&#x0A;&lt;a n=&quot;default_color&quot; t=&quot;s&quot;&gt;rainbow&lt;/a&gt;&#x0A;&lt;a n=&quot;flag&quot; t=&quot;i&quot;&gt;1&lt;/a&gt;&#x0A;&lt;a n=&quot;label&quot; t=&quot;s&quot;&gt;Cell&lt;/a&gt;&#x0A;&lt;a n=&quot;open&quot; t=&quot;i&quot;&gt;0&lt;/a&gt;&#x0A;&lt;a n=&quot;priority&quot; t=&quot;i&quot;&gt;0&lt;/a&gt;&#x0A;&lt;a n=&quot;style&quot; t=&quot;s&quot;&gt;Border&lt;/a&gt;&#x0A;&lt;/m&gt;&#x0A;&lt;/a&gt;&#x0A;&lt;a n=&quot;@Container@3a@201@20elements@3a@20default_color@2e&quot; t=&quot;m&quot;&gt;&lt;m n=&quot;memblock&quot; c=&quot;container&quot;&gt;&lt;a n=&quot;default_color&quot; t=&quot;s&quot;&gt;rainbow&lt;/a&gt;&#x0A;&lt;a n=&quot;flag&quot; t=&quot;i&quot;&gt;0&lt;/a&gt;&#x0A;&lt;/m&gt;&#x0A;&lt;/a&gt;&#x0A;&lt;a n=&quot;@Container@3a@202@20elements@3a@20class@2c@20color@2e&quot; t=&quot;m&quot;&gt;&lt;m n=&quot;memblock&quot; c=&quot;container&quot;&gt;&lt;a n=&quot;default_color&quot; t=&quot;s&quot;&gt;rainbow&lt;/a&gt;&#x0A;&lt;a n=&quot;flag&quot; t=&quot;i&quot;&gt;0&lt;/a&gt;&#x0A;&lt;a n=&quot;label&quot; t=&quot;s&quot;&gt;Nucleus&lt;/a&gt;&#x0A;&lt;a n=&quot;open&quot; t=&quot;i&quot;&gt;0&lt;/a&gt;&#x0A;&lt;a n=&quot;priority&quot; t=&quot;i&quot;&gt;0&lt;/a&gt;&#x0A;&lt;a n=&quot;style&quot; t=&quot;s&quot;&gt;Border&lt;/a&gt;&#x0A;&lt;/m&gt;&#x0A;&lt;/a&gt;&#x0A;&lt;a n=&quot;@Container@3a@202@20elements@3a@20color@2c@20default_color@2e&quot; t=&quot;m&quot;&gt;&lt;m n=&quot;memblock&quot; c=&quot;container&quot;&gt;&lt;a n=&quot;default_color&quot; t=&quot;s&quot;&gt;rainbow&lt;/a&gt;&#x0A;&lt;/m&gt;&#x0A;&lt;/a&gt;&#x0A;&lt;a n=&quot;@Container@3a@202@20elements@3a@20default_color@2c@20flag@2e&quot; t=&quot;m&quot;&gt;&lt;m n=&quot;memblock&quot; c=&quot;container&quot;&gt;&lt;a n=&quot;label&quot; t=&quot;s&quot;&gt;Cytoplasm&lt;/a&gt;&#x0A;&lt;a n=&quot;open&quot; t=&quot;i&quot;&gt;0&lt;/a&gt;&#x0A;&lt;a n=&quot;priority&quot; t=&quot;i&quot;&gt;0&lt;/a&gt;&#x0A;&lt;a n=&quot;style&quot; t=&quot;s&quot;&gt;Border&lt;/a&gt;&#x0A;&lt;/m&gt;&#x0A;&lt;/a&gt;&#x0A;&lt;a n=&quot;@Container@3a@203@20elements@3a@20color@2c@20default_color@2c@20flag@2e&quot; t=&quot;m&quot;&gt;&lt;m n=&quot;memblock&quot; c=&quot;container&quot;&gt;&lt;a n=&quot;flag&quot; t=&quot;i&quot;&gt;0&lt;/a&gt;&#x0A;&lt;/m&gt;&#x0A;&lt;/a&gt;&#x0A;&lt;a n=&quot;@Container@3a@204@20elements@3a@20color@2c@20default_color@2c@20flag@2c@20label@2e&quot; t=&quot;m&quot;&gt;&lt;m n=&quot;memblock&quot; c=&quot;container&quot;&gt;&lt;a n=&quot;label&quot; t=&quot;s&quot;&gt;Membrane&lt;/a&gt;&#x0A;&lt;/m&gt;&#x0A;&lt;/a&gt;&#x0A;&lt;a n=&quot;@Container@3a@205@20elements@3a@20color@2c@20default_color@2c@20flag@2c@20label@2c@20open@2e&quot; t=&quot;m&quot;&gt;&lt;m n=&quot;memblock&quot; c=&quot;container&quot;&gt;&lt;a n=&quot;open&quot; t=&quot;i&quot;&gt;0&lt;/a&gt;&#x0A;&lt;/m&gt;&#x0A;&lt;/a&gt;&#x0A;&lt;a n=&quot;@Container@3a@206@20elements@3a@20color@2c@20default_color@2c@20flag@2c@20label@2c@20open@2c@20priority@2e&quot; t=&quot;m&quot;&gt;&lt;m n=&quot;memblock&quot; c=&quot;container&quot;&gt;&lt;a n=&quot;priority&quot; t=&quot;i&quot;&gt;0&lt;/a&gt;&#x0A;&lt;/m&gt;&#x0A;&lt;/a&gt;&#x0A;&lt;a n=&quot;@Container@3a@207@20elements@3a@20color@2c@20default_color@2c@20flag@2c@20label@2c@20open@2c@20priority@2c@20style@2e&quot; t=&quot;m&quot;&gt;&lt;m n=&quot;memblock&quot; c=&quot;container&quot;&gt;&lt;a n=&quot;style&quot; t=&quot;s&quot;&gt;Border&lt;/a&gt;&#x0A;&lt;/m&gt;&#x0A;&lt;/a&gt;&#x0A;&lt;a n=&quot;Cell&quot; t=&quot;m&quot;&gt;&lt;m n=&quot;memblock&quot; c=&quot;container&quot;&gt;&lt;a n=&quot;@sticky:10003&quot; t=&quot;m&quot;&gt;&lt;m n=&quot;memblock&quot; c=&quot;container&quot;&gt;&lt;a n=&quot;LastUsedNonDefault&quot; t=&quot;m&quot;&gt;&lt;m n=&quot;memblock&quot; c=&quot;container&quot;&gt;&lt;a n=&quot;color&quot; t=&quot;s&quot;&gt;rainbow&lt;/a&gt;&#x0A;&lt;a n=&quot;style&quot; t=&quot;s&quot;&gt;Border&lt;/a&gt;&#x0A;&lt;/m&gt;&#x0A;&lt;/a&gt;&#x0A;&lt;a n=&quot;OverLayClass&quot; t=&quot;s&quot;&gt;Default&lt;/a&gt;&#x0A;&lt;a n=&quot;OverLayOldClass&quot; t=&quot;s&quot;&gt;Default&lt;/a&gt;&#x0A;&lt;a n=&quot;Position&quot; t=&quot;i&quot;&gt;1&lt;/a&gt;&#x0A;&lt;a n=&quot;PositionOld&quot; t=&quot;i&quot;&gt;1&lt;/a&gt;&#x0A;&lt;/m&gt;&#x0A;&lt;/a&gt;&#x0A;&lt;/m&gt;&#x0A;&lt;/a&gt;&#x0A;&lt;a n=&quot;Cytoplasm&quot; t=&quot;m&quot;&gt;&lt;m n=&quot;memblock&quot; c=&quot;container&quot;&gt;&lt;a n=&quot;@sticky:10003&quot; t=&quot;m&quot;&gt;&lt;m n=&quot;memblock&quot; c=&quot;container&quot;&gt;&lt;a n=&quot;OverLayClass&quot; t=&quot;s&quot;&gt;NonDefault&lt;/a&gt;&#x0A;&lt;a n=&quot;OverLayOldClass&quot; t=&quot;s&quot;&gt;NonDefault&lt;/a&gt;&#x0A;&lt;a n=&quot;Position&quot; t=&quot;i&quot;&gt;3&lt;/a&gt;&#x0A;&lt;a n=&quot;PositionOld&quot; t=&quot;i&quot;&gt;3&lt;/a&gt;&#x0A;&lt;/m&gt;&#x0A;&lt;/a&gt;&#x0A;&lt;/m&gt;&#x0A;&lt;/a&gt;&#x0A;&lt;a n=&quot;Membrane&quot; t=&quot;m&quot;&gt;&lt;m n=&quot;memblock&quot; c=&quot;container&quot;&gt;&lt;a n=&quot;@sticky:10003&quot; t=&quot;m&quot;&gt;&lt;m n=&quot;memblock&quot; c=&quot;container&quot;&gt;&lt;a n=&quot;OverLayClass&quot; t=&quot;s&quot;&gt;NonDefault&lt;/a&gt;&#x0A;&lt;a n=&quot;OverLayOldClass&quot; t=&quot;s&quot;&gt;NonDefault&lt;/a&gt;&#x0A;&lt;a n=&quot;Position&quot; t=&quot;i&quot;&gt;2&lt;/a&gt;&#x0A;&lt;a n=&quot;PositionOld&quot; t=&quot;i&quot;&gt;2&lt;/a&gt;&#x0A;&lt;/m&gt;&#x0A;&lt;/a&gt;&#x0A;&lt;/m&gt;&#x0A;&lt;/a&gt;&#x0A;&lt;a n=&quot;Nucleus&quot; t=&quot;m&quot;&gt;&lt;m n=&quot;memblock&quot; c=&quot;container&quot;&gt;&lt;a n=&quot;@sticky:10003&quot; t=&quot;m&quot;&gt;&lt;m n=&quot;memblock&quot; c=&quot;container&quot;&gt;&lt;a n=&quot;OverLayClass&quot; t=&quot;s&quot;&gt;NonDefault&lt;/a&gt;&#x0A;&lt;a n=&quot;OverLayOldClass&quot; t=&quot;s&quot;&gt;NonDefault&lt;/a&gt;&#x0A;&lt;a n=&quot;Position&quot; t=&quot;i&quot;&gt;0&lt;/a&gt;&#x0A;&lt;a n=&quot;PositionOld&quot; t=&quot;i&quot;&gt;0&lt;/a&gt;&#x0A;&lt;/m&gt;&#x0A;&lt;/a&gt;&#x0A;&lt;/m&gt;&#x0A;&lt;/a&gt;&#x0A;&lt;a n=&quot;@sticky:10003&quot; t=&quot;m&quot;&gt;&lt;m n=&quot;memblock&quot; c=&quot;container&quot;&gt;&lt;a n=&quot;__cnt_defaults&quot; t=&quot;m&quot;&gt;&lt;m n=&quot;memblock&quot; c=&quot;container&quot;&gt;&lt;a n=&quot;Cell&quot; t=&quot;m&quot;&gt;&lt;m n=&quot;memblock&quot; c=&quot;container&quot;&gt;&lt;a n=&quot;@sticky:10003&quot; t=&quot;m&quot;&gt;&lt;m n=&quot;memblock&quot; c=&quot;container&quot;&gt;&lt;a n=&quot;LastUsedNonDefault&quot; t=&quot;m&quot;&gt;&lt;m n=&quot;memblock&quot; c=&quot;container&quot;&gt;&lt;a n=&quot;color&quot; t=&quot;s&quot;&gt;rainbow&lt;/a&gt;&#x0A;&lt;a n=&quot;style&quot; t=&quot;s&quot;&gt;Border&lt;/a&gt;&#x0A;&lt;/m&gt;&#x0A;&lt;/a&gt;&#x0A;&lt;a n=&quot;OverLayClass&quot; t=&quot;s&quot;&gt;Default&lt;/a&gt;&#x0A;&lt;a n=&quot;OverLayOldClass&quot; t=&quot;s&quot;&gt;Default&lt;/a&gt;&#x0A;&lt;a n=&quot;Position&quot; t=&quot;i&quot;&gt;1&lt;/a&gt;&#x0A;&lt;a n=&quot;PositionOld&quot; t=&quot;i&quot;&gt;1&lt;/a&gt;&#x0A;&lt;/m&gt;&#x0A;&lt;/a&gt;&#x0A;&lt;/m&gt;&#x0A;&lt;/a&gt;&#x0A;&lt;/m&gt;&#x0A;&lt;/a&gt;&#x0A;&lt;/m&gt;&#x0A;&lt;/a&gt;&#x0A;&lt;/m&gt;&#x0A;&lt;/a&gt;&#x0A;&lt;a n=&quot;Controls&quot; t=&quot;m&quot;&gt;&lt;m n=&quot;memblock&quot; c=&quot;container&quot;&gt;&lt;a n=&quot;general&quot; t=&quot;m&quot;&gt;&lt;m n=&quot;memblock&quot; c=&quot;container&quot;&gt;&lt;a n=&quot;@isordered&quot; t=&quot;i&quot;&gt;1&lt;/a&gt;&#x0A;&lt;a n=&quot;Render_Colormode_Standard&quot; t=&quot;m&quot;&gt;&lt;m n=&quot;memblock&quot; c=&quot;container&quot;&gt;&lt;a n=&quot;@isordered&quot; t=&quot;i&quot;&gt;1&lt;/a&gt;&#x0A;&lt;a n=&quot;colormode&quot; t=&quot;m&quot;&gt;&lt;m n=&quot;memblock&quot; c=&quot;container&quot;&gt;&lt;a n=&quot;autosubmit&quot; t=&quot;s&quot;&gt;&lt;/a&gt;&#x0A;&lt;a n=&quot;callback&quot; t=&quot;m&quot;&gt;&lt;m n=&quot;memblock&quot; c=&quot;container&quot;&gt;&lt;a n=&quot;@isordered&quot; t=&quot;i&quot;&gt;1&lt;/a&gt;&#x0A;&lt;a n=&quot;TranslateColormode&quot; t=&quot;m&quot;&gt;&lt;m n=&quot;memblock&quot; c=&quot;container&quot;&gt;&lt;a n=&quot;data&quot; t=&quot;m&quot;&gt;&lt;m n=&quot;memblock&quot; c=&quot;container&quot;&gt;&lt;/m&gt;&#x0A;&lt;/a&gt;&#x0A;&lt;/m&gt;&#x0A;&lt;/a&gt;&#x0A;&lt;a n=&quot;@sticky:10003&quot; t=&quot;m&quot;&gt;&lt;m n=&quot;memblock&quot; c=&quot;container&quot;&gt;&lt;a n=&quot;skip&quot; t=&quot;i&quot;&gt;1&lt;/a&gt;&#x0A;&lt;/m&gt;&#x0A;&lt;/a&gt;&#x0A;&lt;/m&gt;&#x0A;&lt;/a&gt;&#x0A;&lt;a n=&quot;CallbackList&quot; t=&quot;m&quot;&gt;&lt;m n=&quot;memblock&quot; c=&quot;XmlNode&quot; t=&quot;elem&quot;&gt;&lt;CallbackList&gt;&lt;Callback label=&quot;TranslateColormode&quot; title=&quot;ColorMode&quot; trigger=&quot;onchange&quot; category=&quot;&quot; priority=&quot;0&quot; disabled=&quot;0&quot; /&gt;&lt;/CallbackList&gt;&lt;/m&gt;&#x0A;&lt;/a&gt;&#x0A;&lt;a n=&quot;defaultValue&quot; t=&quot;s&quot;&gt;&lt;/a&gt;&#x0A;&lt;a n=&quot;description&quot; t=&quot;s&quot;&gt;&lt;/a&gt;&#x0A;&lt;a n=&quot;disabled&quot; t=&quot;i&quot;&gt;0&lt;/a&gt;&#x0A;&lt;a n=&quot;highlight&quot; t=&quot;s&quot;&gt;&lt;/a&gt;&#x0A;&lt;a n=&quot;inputtype&quot; t=&quot;s&quot;&gt;s&lt;/a&gt;&#x0A;&lt;a n=&quot;label&quot; t=&quot;s&quot;&gt;Coloring&lt;/a&gt;&#x0A;&lt;a n=&quot;labels&quot; t=&quot;m&quot;&gt;&lt;m n=&quot;memblock&quot; c=&quot;vector&quot; t=&quot;string&quot; k=&quot;3&quot;&gt;&lt;vdata k=&quot;3&quot; t=&quot;string&quot;&gt;&lt;s&gt;Standard&lt;/s&gt;&lt;s&gt;Enhanced&lt;/s&gt;&lt;s&gt;Highlight&lt;/s&gt;&lt;/vdata&gt;&#x0A;&lt;/m&gt;&#x0A;&lt;/a&gt;&#x0A;&lt;a n=&quot;private&quot; t=&quot;m&quot;&gt;&lt;m n=&quot;memblock&quot; c=&quot;container&quot;&gt;&lt;/m&gt;&#x0A;&lt;/a&gt;&#x0A;&lt;a n=&quot;qualifier&quot; t=&quot;s&quot;&gt;&lt;/a&gt;&#x0A;&lt;a n=&quot;unit&quot; t=&quot;s&quot;&gt;&lt;/a&gt;&#x0A;&lt;a n=&quot;value&quot; t=&quot;s&quot;&gt;WeightedAverage:Extended&lt;/a&gt;&#x0A;&lt;a n=&quot;values&quot; t=&quot;m&quot;&gt;&lt;m n=&quot;memblock&quot; c=&quot;vector&quot; t=&quot;string&quot; k=&quot;3&quot;&gt;&lt;vdata k=&quot;3&quot; t=&quot;string&quot;&gt;&lt;s&gt;MaxValue:Plain&lt;/s&gt;&lt;s&gt;WeightedAverage:Plain&lt;/s&gt;&lt;s&gt;WeightedAverage:Extended&lt;/s&gt;&lt;/vdata&gt;&#x0A;&lt;/m&gt;&#x0A;&lt;/a&gt;&#x0A;&lt;a n=&quot;value_disabled&quot; t=&quot;m&quot;&gt;&lt;m n=&quot;memblock&quot; c=&quot;vector&quot;&gt;&lt;vdata k=&quot;3&quot; t=&quot;signed int&quot; rank=&quot;1&quot; dimsize0=&quot;3&quot; Transfer-Encoding=&quot;zlib base64&quot;&gt;&#x0A;eJxjYEAAAAAMAAE=&#x0A;&lt;/vdata&gt;&#x0A;&lt;a n=&quot;factor&quot; t=&quot;f&quot;&gt;1&lt;/a&gt;&#x0A;&lt;/m&gt;&#x0A;&lt;/a&gt;&#x0A;&lt;a n=&quot;@sticky:10003&quot; t=&quot;m&quot;&gt;&lt;m n=&quot;memblock&quot; c=&quot;container&quot;&gt;&lt;a n=&quot;attr&quot; t=&quot;m&quot;&gt;&lt;m n=&quot;memblock&quot; c=&quot;container&quot;&gt;&lt;a n=&quot;class&quot; t=&quot;s&quot;&gt;input&lt;/a&gt;&#x0A;&lt;/m&gt;&#x0A;&lt;/a&gt;&#x0A;&lt;a n=&quot;docID&quot; t=&quot;s&quot;&gt;&lt;/a&gt;&#x0A;&lt;a n=&quot;insertmode&quot; t=&quot;s&quot;&gt;replace&lt;/a&gt;&#x0A;&lt;a n=&quot;is_root&quot; t=&quot;i&quot;&gt;0&lt;/a&gt;&#x0A;&lt;a n=&quot;skip&quot; t=&quot;i&quot;&gt;0&lt;/a&gt;&#x0A;&lt;a n=&quot;target&quot; t=&quot;m&quot;&gt;&lt;m n=&quot;memblock&quot; c=&quot;container&quot;&gt;&lt;a n=&quot;target&quot; t=&quot;s&quot;&gt;value&lt;/a&gt;&#x0A;&lt;a n=&quot;upCount&quot; t=&quot;i&quot;&gt;0&lt;/a&gt;&#x0A;&lt;/m&gt;&#x0A;&lt;/a&gt;&#x0A;&lt;a n=&quot;ui&quot; t=&quot;s&quot;&gt;input&lt;/a&gt;&#x0A;&lt;a n=&quot;uiclass&quot; t=&quot;s&quot;&gt;menu&lt;/a&gt;&#x0A;&lt;a n=&quot;uirowmode&quot; t=&quot;i&quot;&gt;0&lt;/a&gt;&#x0A;&lt;/m&gt;&#x0A;&lt;/a&gt;&#x0A;&lt;/m&gt;&#x0A;&lt;/a&gt;&#x0A;&lt;a n=&quot;@sticky:10003&quot; t=&quot;m&quot;&gt;&lt;m n=&quot;memblock&quot; c=&quot;container&quot;&gt;&lt;a n=&quot;attr&quot; t=&quot;m&quot;&gt;&lt;m n=&quot;memblock&quot; c=&quot;container&quot;&gt;&lt;a n=&quot;class&quot; t=&quot;s&quot;&gt;container&lt;/a&gt;&#x0A;&lt;/m&gt;&#x0A;&lt;/a&gt;&#x0A;&lt;a n=&quot;docID&quot; t=&quot;s&quot;&gt;&lt;/a&gt;&#x0A;&lt;a n=&quot;insertmode&quot; t=&quot;s&quot;&gt;simple&lt;/a&gt;&#x0A;&lt;a n=&quot;is_root&quot; t=&quot;i&quot;&gt;0&lt;/a&gt;&#x0A;&lt;a n=&quot;skip&quot; t=&quot;i&quot;&gt;0&lt;/a&gt;&#x0A;&lt;a n=&quot;tabulate&quot; t=&quot;i&quot;&gt;1&lt;/a&gt;&#x0A;&lt;a n=&quot;ui&quot; t=&quot;s&quot;&gt;container&lt;/a&gt;&#x0A;&lt;a n=&quot;uiclass&quot; t=&quot;s&quot;&gt;container&lt;/a&gt;&#x0A;&lt;/m&gt;&#x0A;&lt;/a&gt;&#x0A;&lt;/m&gt;&#x0A;&lt;/a&gt;&#x0A;&lt;a n=&quot;Render_Labels_Labels&quot; t=&quot;m&quot;&gt;&lt;m n=&quot;memblock&quot; c=&quot;container&quot;&gt;&lt;a n=&quot;@sticky:10003&quot; t=&quot;m&quot;&gt;&lt;m n=&quot;memblock&quot; c=&quot;container&quot;&gt;&lt;a n=&quot;skip&quot; t=&quot;i&quot;&gt;1&lt;/a&gt;&#x0A;&lt;/m&gt;&#x0A;&lt;/a&gt;&#x0A;&lt;/m&gt;&#x0A;&lt;/a&gt;&#x0A;&lt;a n=&quot;Render_Images_Images&quot; t=&quot;m&quot;&gt;&lt;m n=&quot;memblock&quot; c=&quot;container&quot;&gt;&lt;a n=&quot;@isordered&quot; t=&quot;i&quot;&gt;1&lt;/a&gt;&#x0A;&lt;a n=&quot;colormode&quot; t=&quot;m&quot;&gt;&lt;m n=&quot;memblock&quot; c=&quot;container&quot;&gt;&lt;a n=&quot;autosubmit&quot; t=&quot;s&quot;&gt;&lt;/a&gt;&#x0A;&lt;a n=&quot;callback&quot; t=&quot;m&quot;&gt;&lt;m n=&quot;memblock&quot; c=&quot;container&quot;&gt;&lt;a n=&quot;@isordered&quot; t=&quot;i&quot;&gt;1&lt;/a&gt;&#x0A;&lt;a n=&quot;ReloadFrames&quot; t=&quot;m&quot;&gt;&lt;m n=&quot;memblock&quot; c=&quot;container&quot;&gt;&lt;a n=&quot;data&quot; t=&quot;m&quot;&gt;&lt;m n=&quot;memblock&quot; c=&quot;container&quot;&gt;&lt;/m&gt;&#x0A;&lt;/a&gt;&#x0A;&lt;/m&gt;&#x0A;&lt;/a&gt;&#x0A;&lt;a n=&quot;@sticky:10003&quot; t=&quot;m&quot;&gt;&lt;m n=&quot;memblock&quot; c=&quot;container&quot;&gt;&lt;a n=&quot;skip&quot; t=&quot;i&quot;&gt;1&lt;/a&gt;&#x0A;&lt;/m&gt;&#x0A;&lt;/a&gt;&#x0A;&lt;/m&gt;&#x0A;&lt;/a&gt;&#x0A;&lt;a n=&quot;CallbackList&quot; t=&quot;m&quot;&gt;&lt;m n=&quot;memblock&quot; c=&quot;XmlNode&quot; t=&quot;elem&quot;&gt;&lt;CallbackList&gt;&lt;Callback label=&quot;ReloadFrames&quot; title=&quot;ColoringMode&quot; trigger=&quot;onchange&quot; category=&quot;&quot; priority=&quot;0&quot; disabled=&quot;0&quot; /&gt;&lt;/CallbackList&gt;&lt;/m&gt;&#x0A;&lt;/a&gt;&#x0A;&lt;a n=&quot;defaultValue&quot; t=&quot;s&quot;&gt;&lt;/a&gt;&#x0A;&lt;a n=&quot;description&quot; t=&quot;s&quot;&gt;&lt;/a&gt;&#x0A;&lt;a n=&quot;disabled&quot; t=&quot;i&quot;&gt;0&lt;/a&gt;&#x0A;&lt;a n=&quot;highlight&quot; t=&quot;s&quot;&gt;&lt;/a&gt;&#x0A;&lt;a n=&quot;inputtype&quot; t=&quot;s&quot;&gt;s&lt;/a&gt;&#x0A;&lt;a n=&quot;label&quot; t=&quot;s&quot;&gt;Coloring mode&lt;/a&gt;&#x0A;&lt;a n=&quot;labels&quot; t=&quot;m&quot;&gt;&lt;m n=&quot;memblock&quot; c=&quot;vector&quot; t=&quot;string&quot; k=&quot;3&quot;&gt;&lt;vdata k=&quot;3&quot; t=&quot;string&quot;&gt;&lt;s&gt;Adaptive&lt;/s&gt;&lt;s&gt;Fixed&lt;/s&gt;&lt;s&gt;Regular Color&lt;/s&gt;&lt;/vdata&gt;&#x0A;&lt;/m&gt;&#x0A;&lt;/a&gt;&#x0A;&lt;a n=&quot;private&quot; t=&quot;m&quot;&gt;&lt;m n=&quot;memblock&quot; c=&quot;container&quot;&gt;&lt;/m&gt;&#x0A;&lt;/a&gt;&#x0A;&lt;a n=&quot;qualifier&quot; t=&quot;s&quot;&gt;&lt;/a&gt;&#x0A;&lt;a n=&quot;unit&quot; t=&quot;s&quot;&gt;&lt;/a&gt;&#x0A;&lt;a n=&quot;value&quot; t=&quot;s&quot;&gt;WeightedAverage&lt;/a&gt;&#x0A;&lt;a n=&quot;values&quot; t=&quot;m&quot;&gt;&lt;m n=&quot;memblock&quot; c=&quot;vector&quot; t=&quot;string&quot; k=&quot;3&quot;&gt;&lt;vdata k=&quot;3&quot; t=&quot;string&quot;&gt;&lt;s&gt;WeightedAverage&lt;/s&gt;&lt;s&gt;Sum&lt;/s&gt;&lt;s&gt;MaxValue&lt;/s&gt;&lt;/vdata&gt;&#x0A;&lt;/m&gt;&#x0A;&lt;/a&gt;&#x0A;&lt;a n=&quot;value_disabled&quot; t=&quot;m&quot;&gt;&lt;m n=&quot;memblock&quot; c=&quot;vector&quot;&gt;&lt;vdata k=&quot;3&quot; t=&quot;signed int&quot; rank=&quot;1&quot; dimsize0=&quot;3&quot; Transfer-Encoding=&quot;zlib base64&quot;&gt;&#x0A;eJxjYEAAAAAMAAE=&#x0A;&lt;/vdata&gt;&#x0A;&lt;a n=&quot;factor&quot; t=&quot;f&quot;&gt;1&lt;/a&gt;&#x0A;&lt;/m&gt;&#x0A;&lt;/a&gt;&#x0A;&lt;a n=&quot;@sticky:10003&quot; t=&quot;m&quot;&gt;&lt;m n=&quot;memblock&quot; c=&quot;container&quot;&gt;&lt;a n=&quot;attr&quot; t=&quot;m&quot;&gt;&lt;m n=&quot;memblock&quot; c=&quot;container&quot;&gt;&lt;a n=&quot;class&quot; t=&quot;s&quot;&gt;input&lt;/a&gt;&#x0A;&lt;/m&gt;&#x0A;&lt;/a&gt;&#x0A;&lt;a n=&quot;docID&quot; t=&quot;s&quot;&gt;&lt;/a&gt;&#x0A;&lt;a n=&quot;insertmode&quot; t=&quot;s&quot;&gt;replace&lt;/a&gt;&#x0A;&lt;a n=&quot;is_root&quot; t=&quot;i&quot;&gt;0&lt;/a&gt;&#x0A;&lt;a n=&quot;skip&quot; t=&quot;i&quot;&gt;1&lt;/a&gt;&#x0A;&lt;a n=&quot;target&quot; t=&quot;m&quot;&gt;&lt;m n=&quot;memblock&quot; c=&quot;container&quot;&gt;&lt;a n=&quot;target&quot; t=&quot;s&quot;&gt;value&lt;/a&gt;&#x0A;&lt;a n=&quot;upCount&quot; t=&quot;i&quot;&gt;0&lt;/a&gt;&#x0A;&lt;/m&gt;&#x0A;&lt;/a&gt;&#x0A;&lt;a n=&quot;ui&quot; t=&quot;s&quot;&gt;input&lt;/a&gt;&#x0A;&lt;a n=&quot;uiclass&quot; t=&quot;s&quot;&gt;menu&lt;/a&gt;&#x0A;&lt;a n=&quot;uirowmode&quot; t=&quot;i&quot;&gt;0&lt;/a&gt;&#x0A;&lt;/m&gt;&#x0A;&lt;/a&gt;&#x0A;&lt;/m&gt;&#x0A;&lt;/a&gt;&#x0A;&lt;a n=&quot;palette&quot; t=&quot;m&quot;&gt;&lt;m n=&quot;memblock&quot; c=&quot;container&quot;&gt;&lt;a n=&quot;autosubmit&quot; t=&quot;s&quot;&gt;&lt;/a&gt;&#x0A;&lt;a n=&quot;callback&quot; t=&quot;m&quot;&gt;&lt;m n=&quot;memblock&quot; c=&quot;container&quot;&gt;&lt;a n=&quot;@isordered&quot; t=&quot;i&quot;&gt;1&lt;/a&gt;&#x0A;&lt;a n=&quot;ReloadFrames&quot; t=&quot;m&quot;&gt;&lt;m n=&quot;memblock&quot; c=&quot;container&quot;&gt;&lt;a n=&quot;data&quot; t=&quot;m&quot;&gt;&lt;m n=&quot;memblock&quot; c=&quot;container&quot;&gt;&lt;/m&gt;&#x0A;&lt;/a&gt;&#x0A;&lt;/m&gt;&#x0A;&lt;/a&gt;&#x0A;&lt;a n=&quot;@sticky:10003&quot; t=&quot;m&quot;&gt;&lt;m n=&quot;memblock&quot; c=&quot;container&quot;&gt;&lt;a n=&quot;skip&quot; t=&quot;i&quot;&gt;1&lt;/a&gt;&#x0A;&lt;/m&gt;&#x0A;&lt;/a&gt;&#x0A;&lt;/m&gt;&#x0A;&lt;/a&gt;&#x0A;&lt;a n=&quot;CallbackList&quot; t=&quot;m&quot;&gt;&lt;m n=&quot;memblock&quot; c=&quot;XmlNode&quot; t=&quot;elem&quot;&gt;&lt;CallbackList&gt;&lt;Callback label=&quot;ReloadFrames&quot; title=&quot;Palette&quot; trigger=&quot;onchange&quot; category=&quot;&quot; priority=&quot;0&quot; disabled=&quot;0&quot; /&gt;&lt;/CallbackList&gt;&lt;/m&gt;&#x0A;&lt;/a&gt;&#x0A;&lt;a n=&quot;defaultValue&quot; t=&quot;s&quot;&gt;&lt;/a&gt;&#x0A;&lt;a n=&quot;description&quot; t=&quot;s&quot;&gt;&lt;/a&gt;&#x0A;&lt;a n=&quot;disabled&quot; t=&quot;i&quot;&gt;0&lt;/a&gt;&#x0A;&lt;a n=&quot;highlight&quot; t=&quot;s&quot;&gt;&lt;/a&gt;&#x0A;&lt;a n=&quot;inputtype&quot; t=&quot;s&quot;&gt;s&lt;/a&gt;&#x0A;&lt;a n=&quot;label&quot; t=&quot;s&quot;&gt;Color palette&lt;/a&gt;&#x0A;&lt;a n=&quot;labels&quot; t=&quot;m&quot;&gt;&lt;m n=&quot;memblock&quot; c=&quot;vector&quot; t=&quot;string&quot; k=&quot;2&quot;&gt;&lt;vdata k=&quot;2&quot; t=&quot;string&quot;&gt;&lt;s&gt;Extended&lt;/s&gt;&lt;s&gt;Simple&lt;/s&gt;&lt;/vdata&gt;&#x0A;&lt;/m&gt;&#x0A;&lt;/a&gt;&#x0A;&lt;a n=&quot;private&quot; t=&quot;m&quot;&gt;&lt;m n=&quot;memblock&quot; c=&quot;container&quot;&gt;&lt;/m&gt;&#x0A;&lt;/a&gt;&#x0A;&lt;a n=&quot;qualifier&quot; t=&quot;s&quot;&gt;&lt;/a&gt;&#x0A;&lt;a n=&quot;unit&quot; t=&quot;s&quot;&gt;&lt;/a&gt;&#x0A;&lt;a n=&quot;value&quot; t=&quot;s&quot;&gt;Extended&lt;/a&gt;&#x0A;&lt;a n=&quot;values&quot; t=&quot;m&quot;&gt;&lt;m n=&quot;memblock&quot; c=&quot;vector&quot; t=&quot;string&quot; k=&quot;2&quot;&gt;&lt;vdata k=&quot;2&quot; t=&quot;string&quot;&gt;&lt;s&gt;Extended&lt;/s&gt;&lt;s&gt;Plain&lt;/s&gt;&lt;/vdata&gt;&#x0A;&lt;/m&gt;&#x0A;&lt;/a&gt;&#x0A;&lt;a n=&quot;value_disabled&quot; t=&quot;m&quot;&gt;&lt;m n=&quot;memblock&quot; c=&quot;vector&quot;&gt;&lt;vdata k=&quot;2&quot; t=&quot;signed int&quot; rank=&quot;1&quot; dimsize0=&quot;2&quot; Transfer-Encoding=&quot;zlib base64&quot;&gt;&#x0A;eJxjYIAAAAAIAAE=&#x0A;&lt;/vdata&gt;&#x0A;&lt;a n=&quot;factor&quot; t=&quot;f&quot;&gt;1&lt;/a&gt;&#x0A;&lt;/m&gt;&#x0A;&lt;/a&gt;&#x0A;&lt;a n=&quot;@sticky:10003&quot; t=&quot;m&quot;&gt;&lt;m n=&quot;memblock&quot; c=&quot;container&quot;&gt;&lt;a n=&quot;attr&quot; t=&quot;m&quot;&gt;&lt;m n=&quot;memblock&quot; c=&quot;container&quot;&gt;&lt;a n=&quot;class&quot; t=&quot;s&quot;&gt;input&lt;/a&gt;&#x0A;&lt;/m&gt;&#x0A;&lt;/a&gt;&#x0A;&lt;a n=&quot;docID&quot; t=&quot;s&quot;&gt;&lt;/a&gt;&#x0A;&lt;a n=&quot;insertmode&quot; t=&quot;s&quot;&gt;replace&lt;/a&gt;&#x0A;&lt;a n=&quot;is_root&quot; t=&quot;i&quot;&gt;0&lt;/a&gt;&#x0A;&lt;a n=&quot;skip&quot; t=&quot;i&quot;&gt;1&lt;/a&gt;&#x0A;&lt;a n=&quot;target&quot; t=&quot;m&quot;&gt;&lt;m n=&quot;memblock&quot; c=&quot;container&quot;&gt;&lt;a n=&quot;target&quot; t=&quot;s&quot;&gt;value&lt;/a&gt;&#x0A;&lt;a n=&quot;upCount&quot; t=&quot;i&quot;&gt;0&lt;/a&gt;&#x0A;&lt;/m&gt;&#x0A;&lt;/a&gt;&#x0A;&lt;a n=&quot;ui&quot; t=&quot;s&quot;&gt;input&lt;/a&gt;&#x0A;&lt;a n=&quot;uiclass&quot; t=&quot;s&quot;&gt;menu&lt;/a&gt;&#x0A;&lt;a n=&quot;uirowmode&quot; t=&quot;i&quot;&gt;0&lt;/a&gt;&#x0A;&lt;/m&gt;&#x0A;&lt;/a&gt;&#x0A;&lt;/m&gt;&#x0A;&lt;/a&gt;&#x0A;&lt;a n=&quot;@sticky:10003&quot; t=&quot;m&quot;&gt;&lt;m n=&quot;memblock&quot; c=&quot;container&quot;&gt;&lt;a n=&quot;attr&quot; t=&quot;m&quot;&gt;&lt;m n=&quot;memblock&quot; c=&quot;container&quot;&gt;&lt;a n=&quot;class&quot; t=&quot;s&quot;&gt;container&lt;/a&gt;&#x0A;&lt;/m&gt;&#x0A;&lt;/a&gt;&#x0A;&lt;a n=&quot;docID&quot; t=&quot;s&quot;&gt;&lt;/a&gt;&#x0A;&lt;a n=&quot;insertmode&quot; t=&quot;s&quot;&gt;simple&lt;/a&gt;&#x0A;&lt;a n=&quot;is_root&quot; t=&quot;i&quot;&gt;0&lt;/a&gt;&#x0A;&lt;a n=&quot;skip&quot; t=&quot;i&quot;&gt;0&lt;/a&gt;&#x0A;&lt;a n=&quot;tabulate&quot; t=&quot;i&quot;&gt;1&lt;/a&gt;&#x0A;&lt;a n=&quot;ui&quot; t=&quot;s&quot;&gt;container&lt;/a&gt;&#x0A;&lt;a n=&quot;uiclass&quot; t=&quot;s&quot;&gt;container&lt;/a&gt;&#x0A;&lt;/m&gt;&#x0A;&lt;/a&gt;&#x0A;&lt;/m&gt;&#x0A;&lt;/a&gt;&#x0A;&lt;a n=&quot;Render_ScaleBar_ScaleBar&quot; t=&quot;m&quot;&gt;&lt;m n=&quot;memblock&quot; c=&quot;container&quot;&gt;&lt;a n=&quot;@isordered&quot; t=&quot;i&quot;&gt;1&lt;/a&gt;&#x0A;&lt;a n=&quot;ScaleBar&quot; t=&quot;m&quot;&gt;&lt;m n=&quot;memblock&quot; c=&quot;container&quot;&gt;&lt;a n=&quot;autosubmit&quot; t=&quot;s&quot;&gt;&lt;/a&gt;&#x0A;&lt;a n=&quot;callback&quot; t=&quot;m&quot;&gt;&lt;m n=&quot;memblock&quot; c=&quot;container&quot;&gt;&lt;a n=&quot;@isordered&quot; t=&quot;i&quot;&gt;1&lt;/a&gt;&#x0A;&lt;a n=&quot;ReloadFrames&quot; t=&quot;m&quot;&gt;&lt;m n=&quot;memblock&quot; c=&quot;container&quot;&gt;&lt;a n=&quot;data&quot; t=&quot;m&quot;&gt;&lt;m n=&quot;memblock&quot; c=&quot;container&quot;&gt;&lt;/m&gt;&#x0A;&lt;/a&gt;&#x0A;&lt;/m&gt;&#x0A;&lt;/a&gt;&#x0A;&lt;a n=&quot;@sticky:10003&quot; t=&quot;m&quot;&gt;&lt;m n=&quot;memblock&quot; c=&quot;container&quot;&gt;&lt;a n=&quot;skip&quot; t=&quot;i&quot;&gt;1&lt;/a&gt;&#x0A;&lt;/m&gt;&#x0A;&lt;/a&gt;&#x0A;&lt;/m&gt;&#x0A;&lt;/a&gt;&#x0A;&lt;a n=&quot;CallbackList&quot; t=&quot;m&quot;&gt;&lt;m n=&quot;memblock&quot; c=&quot;XmlNode&quot; t=&quot;elem&quot;&gt;&lt;CallbackList&gt;&lt;Callback label=&quot;ReloadFrames&quot; title=&quot;ReloadFrames&quot; trigger=&quot;onchange&quot; category=&quot;&quot; priority=&quot;0&quot; disabled=&quot;0&quot; /&gt;&lt;/CallbackList&gt;&lt;/m&gt;&#x0A;&lt;/a&gt;&#x0A;&lt;a n=&quot;defaultValue&quot; t=&quot;s&quot;&gt;&lt;/a&gt;&#x0A;&lt;a n=&quot;description&quot; t=&quot;s&quot;&gt;&lt;/a&gt;&#x0A;&lt;a n=&quot;disabled&quot; t=&quot;i&quot;&gt;0&lt;/a&gt;&#x0A;&lt;a n=&quot;highlight&quot; t=&quot;s&quot;&gt;&lt;/a&gt;&#x0A;&lt;a n=&quot;inputtype&quot; t=&quot;s&quot;&gt;s&lt;/a&gt;&#x0A;&lt;a n=&quot;label&quot; t=&quot;s&quot;&gt;Show scale&lt;/a&gt;&#x0A;&lt;a n=&quot;labels&quot; t=&quot;m&quot;&gt;&lt;m n=&quot;memblock&quot; c=&quot;vector&quot; t=&quot;string&quot; k=&quot;5&quot;&gt;&lt;vdata k=&quot;5&quot; t=&quot;string&quot;&gt;&lt;s&gt;None&lt;/s&gt;&lt;s&gt;Bottom Left&lt;/s&gt;&lt;s&gt;Top Left&lt;/s&gt;&lt;s&gt;Top Right&lt;/s&gt;&lt;s&gt;Bottom Right&lt;/s&gt;&lt;/vdata&gt;&#x0A;&lt;/m&gt;&#x0A;&lt;/a&gt;&#x0A;&lt;a n=&quot;private&quot; t=&quot;m&quot;&gt;&lt;m n=&quot;memblock&quot; c=&quot;container&quot;&gt;&lt;/m&gt;&#x0A;&lt;/a&gt;&#x0A;&lt;a n=&quot;qualifier&quot; t=&quot;s&quot;&gt;&lt;/a&gt;&#x0A;&lt;a n=&quot;unit&quot; t=&quot;s&quot;&gt;&lt;/a&gt;&#x0A;&lt;a n=&quot;value&quot; t=&quot;f&quot;&gt;NaN&lt;/a&gt;&#x0A;&lt;a n=&quot;values&quot; t=&quot;m&quot;&gt;&lt;m n=&quot;memblock&quot; c=&quot;vector&quot;&gt;&lt;vdata k=&quot;5&quot; t=&quot;double&quot; rank=&quot;1&quot; dimsize0=&quot;5&quot; Transfer-Encoding=&quot;zlib base64&quot;&gt;&#x0A;eJxjYACBH/UMKOCDPZThAKE4HABJFgMv&#x0A;&lt;/vdata&gt;&#x0A;&lt;a n=&quot;factor&quot; t=&quot;f&quot;&gt;1&lt;/a&gt;&#x0A;&lt;/m&gt;&#x0A;&lt;/a&gt;&#x0A;&lt;a n=&quot;value_disabled&quot; t=&quot;m&quot;&gt;&lt;m n=&quot;memblock&quot; c=&quot;vector&quot;&gt;&lt;vdata k=&quot;5&quot; t=&quot;signed int&quot; rank=&quot;1&quot; dimsize0=&quot;5&quot; Transfer-Encoding=&quot;zlib base64&quot;&gt;&#x0A;eJxjYMAEAAAUAAE=&#x0A;&lt;/vdata&gt;&#x0A;&lt;a n=&quot;factor&quot; t=&quot;f&quot;&gt;1&lt;/a&gt;&#x0A;&lt;/m&gt;&#x0A;&lt;/a&gt;&#x0A;&lt;a n=&quot;@sticky:10003&quot; t=&quot;m&quot;&gt;&lt;m n=&quot;memblock&quot; c=&quot;container&quot;&gt;&lt;a n=&quot;attr&quot; t=&quot;m&quot;&gt;&lt;m n=&quot;memblock&quot; c=&quot;container&quot;&gt;&lt;a n=&quot;class&quot; t=&quot;s&quot;&gt;input&lt;/a&gt;&#x0A;&lt;/m&gt;&#x0A;&lt;/a&gt;&#x0A;&lt;a n=&quot;docID&quot; t=&quot;s&quot;&gt;&lt;/a&gt;&#x0A;&lt;a n=&quot;insertmode&quot; t=&quot;s&quot;&gt;replace&lt;/a&gt;&#x0A;&lt;a n=&quot;is_root&quot; t=&quot;i&quot;&gt;0&lt;/a&gt;&#x0A;&lt;a n=&quot;skip&quot; t=&quot;i&quot;&gt;0&lt;/a&gt;&#x0A;&lt;a n=&quot;target&quot; t=&quot;m&quot;&gt;&lt;m n=&quot;memblock&quot; c=&quot;container&quot;&gt;&lt;a n=&quot;target&quot; t=&quot;s&quot;&gt;value&lt;/a&gt;&#x0A;&lt;a n=&quot;upCount&quot; t=&quot;i&quot;&gt;0&lt;/a&gt;&#x0A;&lt;/m&gt;&#x0A;&lt;/a&gt;&#x0A;&lt;a n=&quot;ui&quot; t=&quot;s&quot;&gt;input&lt;/a&gt;&#x0A;&lt;a n=&quot;uiclass&quot; t=&quot;s&quot;&gt;menu&lt;/a&gt;&#x0A;&lt;a n=&quot;uirowmode&quot; t=&quot;i&quot;&gt;0&lt;/a&gt;&#x0A;&lt;/m&gt;&#x0A;&lt;/a&gt;&#x0A;&lt;/m&gt;&#x0A;&lt;/a&gt;&#x0A;&lt;a n=&quot;@sticky:10003&quot; t=&quot;m&quot;&gt;&lt;m n=&quot;memblock&quot; c=&quot;container&quot;&gt;&lt;a n=&quot;attr&quot; t=&quot;m&quot;&gt;&lt;m n=&quot;memblock&quot; c=&quot;container&quot;&gt;&lt;a n=&quot;class&quot; t=&quot;s&quot;&gt;container&lt;/a&gt;&#x0A;&lt;/m&gt;&#x0A;&lt;/a&gt;&#x0A;&lt;a n=&quot;docID&quot; t=&quot;s&quot;&gt;&lt;/a&gt;&#x0A;&lt;a n=&quot;insertmode&quot; t=&quot;s&quot;&gt;simple&lt;/a&gt;&#x0A;&lt;a n=&quot;is_root&quot; t=&quot;i&quot;&gt;0&lt;/a&gt;&#x0A;&lt;a n=&quot;skip&quot; t=&quot;i&quot;&gt;0&lt;/a&gt;&#x0A;&lt;a n=&quot;tabulate&quot; t=&quot;i&quot;&gt;1&lt;/a&gt;&#x0A;&lt;a n=&quot;ui&quot; t=&quot;s&quot;&gt;container&lt;/a&gt;&#x0A;&lt;a n=&quot;uiclass&quot; t=&quot;s&quot;&gt;container&lt;/a&gt;&#x0A;&lt;/m&gt;&#x0A;&lt;/a&gt;&#x0A;&lt;/m&gt;&#x0A;&lt;/a&gt;&#x0A;&lt;a n=&quot;Render_Stencils_Stencils&quot; t=&quot;m&quot;&gt;&lt;m n=&quot;memblock&quot; c=&quot;container&quot;&gt;&lt;a n=&quot;rainbowsize&quot; t=&quot;m&quot;&gt;&lt;m n=&quot;memblock&quot; c=&quot;container&quot;&gt;&lt;a n=&quot;value&quot; t=&quot;f&quot;&gt;10&lt;/a&gt;&#x0A;&lt;/m&gt;&#x0A;&lt;/a&gt;&#x0A;&lt;/m&gt;&#x0A;&lt;/a&gt;&#x0A;&lt;a n=&quot;@sticky:10003&quot; t=&quot;m&quot;&gt;&lt;m n=&quot;memblock&quot; c=&quot;container&quot;&gt;&lt;a n=&quot;attr&quot; t=&quot;m&quot;&gt;&lt;m n=&quot;memblock&quot; c=&quot;container&quot;&gt;&lt;a n=&quot;class&quot; t=&quot;s&quot;&gt;container&lt;/a&gt;&#x0A;&lt;/m&gt;&#x0A;&lt;/a&gt;&#x0A;&lt;a n=&quot;docID&quot; t=&quot;s&quot;&gt;&lt;/a&gt;&#x0A;&lt;a n=&quot;insertmode&quot; t=&quot;s&quot;&gt;simple&lt;/a&gt;&#x0A;&lt;a n=&quot;is_root&quot; t=&quot;i&quot;&gt;0&lt;/a&gt;&#x0A;&lt;a n=&quot;skip&quot; t=&quot;i&quot;&gt;0&lt;/a&gt;&#x0A;&lt;a n=&quot;tabulate&quot; t=&quot;i&quot;&gt;0&lt;/a&gt;&#x0A;&lt;a n=&quot;ui&quot; t=&quot;s&quot;&gt;container&lt;/a&gt;&#x0A;&lt;a n=&quot;uiclass&quot; t=&quot;s&quot;&gt;container&lt;/a&gt;&#x0A;&lt;/m&gt;&#x0A;&lt;/a&gt;&#x0A;&lt;/m&gt;&#x0A;&lt;/a&gt;&#x0A;&lt;a n=&quot;general_title&quot; t=&quot;s&quot;&gt;General controls&lt;/a&gt;&#x0A;&lt;a n=&quot;images&quot; t=&quot;m&quot;&gt;&lt;m n=&quot;memblock&quot; c=&quot;container&quot;&gt;&lt;a n=&quot;autocontrast&quot; t=&quot;m&quot;&gt;&lt;m n=&quot;memblock&quot; c=&quot;vector&quot;&gt;&lt;vdata k=&quot;2&quot; t=&quot;byte&quot; rank=&quot;1&quot; dimsize0=&quot;2&quot; Transfer-Encoding=&quot;zlib base64&quot;&gt;&#x0A;eJxjZAQAAAUAAw==&#x0A;&lt;/vdata&gt;&#x0A;&lt;a n=&quot;factor&quot; t=&quot;f&quot;&gt;1&lt;/a&gt;&#x0A;&lt;/m&gt;&#x0A;&lt;/a&gt;&#x0A;&lt;a n=&quot;color&quot; t=&quot;m&quot;&gt;&lt;m n=&quot;memblock&quot; c=&quot;vector&quot; t=&quot;string&quot; k=&quot;2&quot;&gt;&lt;vdata k=&quot;2&quot; t=&quot;string&quot;&gt;&lt;s&gt;Blue&lt;/s&gt;&lt;s&gt;chartreuse&lt;/s&gt;&lt;/vdata&gt;&#x0A;&lt;/m&gt;&#x0A;&lt;/a&gt;&#x0A;&lt;a n=&quot;default_color&quot; t=&quot;m&quot;&gt;&lt;m n=&quot;memblock&quot; c=&quot;vector&quot; t=&quot;string&quot; k=&quot;2&quot;&gt;&lt;vdata k=&quot;2&quot; t=&quot;string&quot;&gt;&lt;s&gt;Gray&lt;/s&gt;&lt;s&gt;Gray&lt;/s&gt;&lt;/vdata&gt;&#x0A;&lt;/m&gt;&#x0A;&lt;/a&gt;&#x0A;&lt;a n=&quot;flag&quot; t=&quot;m&quot;&gt;&lt;m n=&quot;memblock&quot; c=&quot;vector&quot;&gt;&lt;vdata k=&quot;2&quot; t=&quot;byte&quot; rank=&quot;1&quot; dimsize0=&quot;2&quot; Transfer-Encoding=&quot;zlib base64&quot;&gt;&#x0A;eJxjYAQAAAMAAg==&#x0A;&lt;/vdata&gt;&#x0A;&lt;a n=&quot;factor&quot; t=&quot;f&quot;&gt;1&lt;/a&gt;&#x0A;&lt;/m&gt;&#x0A;&lt;/a&gt;&#x0A;&lt;a n=&quot;label&quot; t=&quot;m&quot;&gt;&lt;m n=&quot;memblock&quot; c=&quot;vector&quot; t=&quot;string&quot; k=&quot;2&quot;&gt;&lt;vdata k=&quot;2&quot; t=&quot;string&quot;&gt;&lt;s&gt;Exp1Cam1&lt;/s&gt;&lt;s&gt;Exp2Cam2&lt;/s&gt;&lt;/vdata&gt;&#x0A;&lt;/m&gt;&#x0A;&lt;/a&gt;&#x0A;&lt;a n=&quot;open&quot; t=&quot;m&quot;&gt;&lt;m n=&quot;memblock&quot; c=&quot;vector&quot;&gt;&lt;vdata k=&quot;2&quot; t=&quot;signed int&quot; rank=&quot;1&quot; dimsize0=&quot;2&quot; Transfer-Encoding=&quot;zlib base64&quot;&gt;&#x0A;eJxjYIAAAAAIAAE=&#x0A;&lt;/vdata&gt;&#x0A;&lt;a n=&quot;factor&quot; t=&quot;f&quot;&gt;1&lt;/a&gt;&#x0A;&lt;/m&gt;&#x0A;&lt;/a&gt;&#x0A;&lt;a n=&quot;xfmid&quot; t=&quot;m&quot;&gt;&lt;m n=&quot;memblock&quot; c=&quot;vector&quot;&gt;&lt;vdata k=&quot;2&quot; t=&quot;double&quot; rank=&quot;1&quot; dimsize0=&quot;2&quot; Transfer-Encoding=&quot;zlib base64&quot;&gt;&#x0A;eJzrjZxrwbH5gP2Juqk+pf9O2wMAQJwIGg==&#x0A;&lt;/vdata&gt;&#x0A;&lt;a n=&quot;factor&quot; t=&quot;f&quot;&gt;1&lt;/a&gt;&#x0A;&lt;/m&gt;&#x0A;&lt;/a&gt;&#x0A;&lt;a n=&quot;xmax&quot; t=&quot;m&quot;&gt;&lt;m n=&quot;memblock&quot; c=&quot;vector&quot;&gt;&lt;vdata k=&quot;2&quot; t=&quot;double&quot; rank=&quot;1&quot; dimsize0=&quot;2&quot; Transfer-Encoding=&quot;zlib base64&quot;&gt;&#x0A;eJyr+J7P9IB7tUPe0lc6mxeVOgAAREMH6g==&#x0A;&lt;/vdata&gt;&#x0A;&lt;a n=&quot;factor&quot; t=&quot;f&quot;&gt;1&lt;/a&gt;&#x0A;&lt;/m&gt;&#x0A;&lt;/a&gt;&#x0A;&lt;a n=&quot;xmin&quot; t=&quot;m&quot;&gt;&lt;m n=&quot;memblock&quot; c=&quot;vector&quot;&gt;&lt;vdata k=&quot;2&quot; t=&quot;double&quot; rank=&quot;1&quot; dimsize0=&quot;2&quot; Transfer-Encoding=&quot;zlib base64&quot;&gt;&#x0A;eJx73M4x4a+8ioNl0OqkWSvVHQA9pQbF&#x0A;&lt;/vdata&gt;&#x0A;&lt;a n=&quot;factor&quot; t=&quot;f&quot;&gt;1&lt;/a&gt;&#x0A;&lt;/m&gt;&#x0A;&lt;/a&gt;&#x0A;&lt;a n=&quot;ymax&quot; t=&quot;m&quot;&gt;&lt;m n=&quot;memblock&quot; c=&quot;vector&quot;&gt;&lt;vdata k=&quot;2&quot; t=&quot;double&quot; rank=&quot;1&quot; dimsize0=&quot;2&quot; Transfer-Encoding=&quot;zlib base64&quot;&gt;&#x0A;eJxjYACBD/YMUBoADcYCXw==&#x0A;&lt;/vdata&gt;&#x0A;&lt;a n=&quot;factor&quot; t=&quot;f&quot;&gt;1&lt;/a&gt;&#x0A;&lt;/m&gt;&#x0A;&lt;/a&gt;&#x0A;&lt;a n=&quot;ymid&quot; t=&quot;m&quot;&gt;&lt;m n=&quot;memblock&quot; c=&quot;vector&quot;&gt;&lt;vdata k=&quot;2&quot; t=&quot;double&quot; rank=&quot;1&quot; dimsize0=&quot;2&quot; Transfer-Encoding=&quot;zlib base64&quot;&gt;&#x0A;eJxjYACBB/YMUBoADQYCPw==&#x0A;&lt;/vdata&gt;&#x0A;&lt;a n=&quot;factor&quot; t=&quot;f&quot;&gt;1&lt;/a&gt;&#x0A;&lt;/m&gt;&#x0A;&lt;/a&gt;&#x0A;&lt;a n=&quot;ymin&quot; t=&quot;m&quot;&gt;&lt;m n=&quot;memblock&quot; c=&quot;vector&quot;&gt;&lt;vdata k=&quot;2&quot; t=&quot;double&quot; rank=&quot;1&quot; dimsize0=&quot;2&quot; Transfer-Encoding=&quot;zlib base64&quot;&gt;&#x0A;eJxjYEAFAAAQAAE=&#x0A;&lt;/vdata&gt;&#x0A;&lt;a n=&quot;factor&quot; t=&quot;f&quot;&gt;1&lt;/a&gt;&#x0A;&lt;/m&gt;&#x0A;&lt;/a&gt;&#x0A;&lt;/m&gt;&#x0A;&lt;/a&gt;&#x0A;&lt;a n=&quot;image_title&quot; t=&quot;s&quot;&gt;Channels&lt;/a&gt;&#x0A;&lt;a n=&quot;stencils&quot; t=&quot;m&quot;&gt;&lt;m n=&quot;memblock&quot; c=&quot;container&quot;&gt;&lt;a n=&quot;class&quot; t=&quot;m&quot;&gt;&lt;m n=&quot;memblock&quot; c=&quot;vector&quot; t=&quot;string&quot; k=&quot;5&quot;&gt;&lt;vdata k=&quot;5&quot; t=&quot;string&quot;&gt;&lt;s&gt;&lt;/s&gt;&lt;s&gt;&lt;/s&gt;&lt;s&gt;&lt;/s&gt;&lt;s&gt;&lt;/s&gt;&lt;s&gt;&lt;/s&gt;&lt;/vdata&gt;&#x0A;&lt;/m&gt;&#x0A;&lt;/a&gt;&#x0A;&lt;a n=&quot;color&quot; t=&quot;m&quot;&gt;&lt;m n=&quot;memblock&quot; c=&quot;vector&quot; t=&quot;string&quot; k=&quot;5&quot;&gt;&lt;vdata k=&quot;5&quot; t=&quot;string&quot;&gt;&lt;s&gt;rainbow&lt;/s&gt;&lt;s&gt;rainbow&lt;/s&gt;&lt;s&gt;rainbow&lt;/s&gt;&lt;s&gt;rainbow&lt;/s&gt;&lt;s&gt;#FF930A&lt;/s&gt;&lt;/vdata&gt;&#x0A;&lt;/m&gt;&#x0A;&lt;/a&gt;&#x0A;&lt;a n=&quot;default_color&quot; t=&quot;m&quot;&gt;&lt;m n=&quot;memblock&quot; c=&quot;vector&quot; t=&quot;string&quot; k=&quot;5&quot;&gt;&lt;vdata k=&quot;5&quot; t=&quot;string&quot;&gt;&lt;s&gt;rainbow&lt;/s&gt;&lt;s&gt;rainbow&lt;/s&gt;&lt;s&gt;rainbow&lt;/s&gt;&lt;s&gt;rainbow&lt;/s&gt;&lt;s&gt;#FF930A&lt;/s&gt;&lt;/vdata&gt;&#x0A;&lt;/m&gt;&#x0A;&lt;/a&gt;&#x0A;&lt;a n=&quot;flag&quot; t=&quot;m&quot;&gt;&lt;m n=&quot;memblock&quot; c=&quot;vector&quot;&gt;&lt;vdata k=&quot;5&quot; t=&quot;byte&quot; rank=&quot;1&quot; dimsize0=&quot;5&quot; Transfer-Encoding=&quot;zlib base64&quot;&gt;&#x0A;eJxjYGRgYAQAAAoAAw==&#x0A;&lt;/vdata&gt;&#x0A;&lt;a n=&quot;factor&quot; t=&quot;f&quot;&gt;1&lt;/a&gt;&#x0A;&lt;/m&gt;&#x0A;&lt;/a&gt;&#x0A;&lt;a n=&quot;label&quot; t=&quot;m&quot;&gt;&lt;m n=&quot;memblock&quot; c=&quot;vector&quot; t=&quot;string&quot; k=&quot;5&quot;&gt;&lt;vdata k=&quot;5&quot; t=&quot;string&quot;&gt;&lt;s&gt;Nucleus&lt;/s&gt;&lt;s&gt;Cell&lt;/s&gt;&lt;s&gt;Membrane&lt;/s&gt;&lt;s&gt;Cytoplasm&lt;/s&gt;&lt;s&gt;Highlighted Objects&lt;/s&gt;&lt;/vdata&gt;&#x0A;&lt;/m&gt;&#x0A;&lt;/a&gt;&#x0A;&lt;a n=&quot;open&quot; t=&quot;m&quot;&gt;&lt;m n=&quot;memblock&quot; c=&quot;vector&quot;&gt;&lt;vdata k=&quot;5&quot; t=&quot;signed int&quot; rank=&quot;1&quot; dimsize0=&quot;5&quot; Transfer-Encoding=&quot;zlib base64&quot;&gt;&#x0A;eJxjYMAEAAAUAAE=&#x0A;&lt;/vdata&gt;&#x0A;&lt;a n=&quot;factor&quot; t=&quot;f&quot;&gt;1&lt;/a&gt;&#x0A;&lt;/m&gt;&#x0A;&lt;/a&gt;&#x0A;&lt;a n=&quot;priority&quot; t=&quot;m&quot;&gt;&lt;m n=&quot;memblock&quot; c=&quot;vector&quot;&gt;&lt;vdata k=&quot;5&quot; t=&quot;signed int&quot; rank=&quot;1&quot; dimsize0=&quot;5&quot; Transfer-Encoding=&quot;zlib base64&quot;&gt;&#x0A;eJxjYEAFjEAMAAAYAAI=&#x0A;&lt;/vdata&gt;&#x0A;&lt;a n=&quot;factor&quot; t=&quot;f&quot;&gt;1&lt;/a&gt;&#x0A;&lt;/m&gt;&#x0A;&lt;/a&gt;&#x0A;&lt;a n=&quot;style&quot; t=&quot;m&quot;&gt;&lt;m n=&quot;memblock&quot; c=&quot;vector&quot; t=&quot;string&quot; k=&quot;5&quot;&gt;&lt;vdata k=&quot;5&quot; t=&quot;string&quot;&gt;&lt;s&gt;Border&lt;/s&gt;&lt;s&gt;Border&lt;/s&gt;&lt;s&gt;Border&lt;/s&gt;&lt;s&gt;Border&lt;/s&gt;&lt;s&gt;solid&lt;/s&gt;&lt;/vdata&gt;&#x0A;&lt;/m&gt;&#x0A;&lt;/a&gt;&#x0A;&lt;/m&gt;&#x0A;&lt;/a&gt;&#x0A;&lt;a n=&quot;stencil_title&quot; t=&quot;s&quot;&gt;Overlays&lt;/a&gt;&#x0A;&lt;a n=&quot;tracker&quot; t=&quot;m&quot;&gt;&lt;m n=&quot;memblock&quot; c=&quot;container&quot;&gt;&lt;a n=&quot;color&quot; t=&quot;m&quot;&gt;&lt;m n=&quot;memblock&quot; c=&quot;vector&quot; t=&quot;string&quot; k=&quot;2&quot;&gt;&lt;vdata k=&quot;2&quot; t=&quot;string&quot;&gt;&lt;s&gt;Blue&lt;/s&gt;&lt;s&gt;chartreuse&lt;/s&gt;&lt;/vdata&gt;&#x0A;&lt;/m&gt;&#x0A;&lt;/a&gt;&#x0A;&lt;a n=&quot;@sticky:10003&quot; t=&quot;m&quot;&gt;&lt;m n=&quot;memblock&quot; c=&quot;container&quot;&gt;&lt;a n=&quot;skip&quot; t=&quot;i&quot;&gt;1&lt;/a&gt;&#x0A;&lt;/m&gt;&#x0A;&lt;/a&gt;&#x0A;&lt;/m&gt;&#x0A;&lt;/a&gt;&#x0A;&lt;/m&gt;&#x0A;&lt;/a&gt;&#x0A;&lt;a n=&quot;TableRefString&quot; t=&quot;m&quot;&gt;&lt;m n=&quot;memblock&quot; c=&quot;vector&quot; t=&quot;string&quot; k=&quot;1&quot;&gt;&lt;vdata k=&quot;1&quot; t=&quot;string&quot;&gt;&lt;s&gt;EvaluationData.Procedures.FindCytoplasm.Outputs.WholeCells_illustrative.dataitem&lt;/s&gt;&lt;/vdata&gt;&#x0A;&lt;/m&gt;&#x0A;&lt;/a&gt;&#x0A;&lt;a n=&quot;DefaultStencilControls&quot; t=&quot;m&quot;&gt;&lt;m n=&quot;memblock&quot; c=&quot;container&quot;&gt;&lt;a n=&quot;color&quot; t=&quot;m&quot;&gt;&lt;m n=&quot;memblock&quot; c=&quot;vector&quot; t=&quot;string&quot; k=&quot;4&quot;&gt;&lt;vdata k=&quot;4&quot; t=&quot;string&quot;&gt;&lt;s&gt;rainbow&lt;/s&gt;&lt;s&gt;rainbow&lt;/s&gt;&lt;s&gt;rainbow&lt;/s&gt;&lt;s&gt;rainbow&lt;/s&gt;&lt;/vdata&gt;&#x0A;&lt;/m&gt;&#x0A;&lt;/a&gt;&#x0A;&lt;a n=&quot;style&quot; t=&quot;m&quot;&gt;&lt;m n=&quot;memblock&quot; c=&quot;vector&quot; t=&quot;string&quot; k=&quot;4&quot;&gt;&lt;vdata k=&quot;4&quot; t=&quot;string&quot;&gt;&lt;s&gt;Border&lt;/s&gt;&lt;s&gt;Border&lt;/s&gt;&lt;s&gt;Border&lt;/s&gt;&lt;s&gt;Border&lt;/s&gt;&lt;/vdata&gt;&#x0A;&lt;/m&gt;&#x0A;&lt;/a&gt;&#x0A;&lt;a n=&quot;@sticky:10003&quot; t=&quot;m&quot;&gt;&lt;m n=&quot;memblock&quot; c=&quot;container&quot;&gt;&lt;a n=&quot;DefaultColor&quot; t=&quot;s&quot;&gt;rainbow&lt;/a&gt;&#x0A;&lt;a n=&quot;DefaultStyle&quot; t=&quot;s&quot;&gt;Border&lt;/a&gt;&#x0A;&lt;a n=&quot;last_standardvalues&quot; t=&quot;m&quot;&gt;&lt;m n=&quot;memblock&quot; c=&quot;container&quot;&gt;&lt;a n=&quot;@isordered&quot; t=&quot;i&quot;&gt;1&lt;/a&gt;&#x0A;&lt;a n=&quot;Cell&quot; t=&quot;m&quot;&gt;&lt;m n=&quot;memblock&quot; c=&quot;container&quot;&gt;&lt;a n=&quot;color&quot; t=&quot;s&quot;&gt;rainbow&lt;/a&gt;&#x0A;&lt;a n=&quot;style&quot; t=&quot;s&quot;&gt;Border&lt;/a&gt;&#x0A;&lt;/m&gt;&#x0A;&lt;/a&gt;&#x0A;&lt;/m&gt;&#x0A;&lt;/a&gt;&#x0A;&lt;a n=&quot;NonDefaultStyle&quot; t=&quot;s&quot;&gt;Border&lt;/a&gt;&#x0A;&lt;/m&gt;&#x0A;&lt;/a&gt;&#x0A;&lt;/m&gt;&#x0A;&lt;/a&gt;&#x0A;&lt;a n=&quot;current_frame&quot; t=&quot;s&quot;&gt;0&lt;/a&gt;&#x0A;&lt;a n=&quot;cRenderSettings&quot; t=&quot;m&quot;&gt;&lt;m n=&quot;memblock&quot; c=&quot;container&quot;&gt;&lt;a n=&quot;Render&quot; t=&quot;m&quot;&gt;&lt;m n=&quot;memblock&quot; c=&quot;container&quot;&gt;&lt;a n=&quot;Colormode_ColorTranslator&quot; t=&quot;m&quot;&gt;&lt;m n=&quot;memblock&quot; c=&quot;container&quot;&gt;&lt;a n=&quot;Colormode&quot; t=&quot;s&quot;&gt;WeightedAverage:Extended&lt;/a&gt;&#x0A;&lt;a n=&quot;methodclass&quot; t=&quot;s&quot;&gt;Colormode&lt;/a&gt;&#x0A;&lt;a n=&quot;pluginclass&quot; t=&quot;s&quot;&gt;Render&lt;/a&gt;&#x0A;&lt;/m&gt;&#x0A;&lt;/a&gt;&#x0A;&lt;a n=&quot;Images_Images&quot; t=&quot;m&quot;&gt;&lt;m n=&quot;memblock&quot; c=&quot;container&quot;&gt;&lt;a n=&quot;colormode&quot; t=&quot;s&quot;&gt;WeightedAverage&lt;/a&gt;&#x0A;&lt;a n=&quot;methodclass&quot; t=&quot;s&quot;&gt;Images&lt;/a&gt;&#x0A;&lt;a n=&quot;palette&quot; t=&quot;s&quot;&gt;Extended&lt;/a&gt;&#x0A;&lt;a n=&quot;pluginclass&quot; t=&quot;s&quot;&gt;Render&lt;/a&gt;&#x0A;&lt;/m&gt;&#x0A;&lt;/a&gt;&#x0A;&lt;a n=&quot;ScaleBar_ScaleBar&quot; t=&quot;m&quot;&gt;&lt;m n=&quot;memblock&quot; c=&quot;container&quot;&gt;&lt;a n=&quot;methodclass&quot; t=&quot;s&quot;&gt;ScaleBar&lt;/a&gt;&#x0A;&lt;a n=&quot;pluginclass&quot; t=&quot;s&quot;&gt;Render&lt;/a&gt;&#x0A;&lt;a n=&quot;ScaleBar&quot; t=&quot;f&quot;&gt;NaN&lt;/a&gt;&#x0A;&lt;/m&gt;&#x0A;&lt;/a&gt;&#x0A;&lt;a n=&quot;Stencils_Stencils&quot; t=&quot;m&quot;&gt;&lt;m n=&quot;memblock&quot; c=&quot;container&quot;&gt;&lt;a n=&quot;methodclass&quot; t=&quot;s&quot;&gt;Stencils&lt;/a&gt;&#x0A;&lt;a n=&quot;pluginclass&quot; t=&quot;s&quot;&gt;Render&lt;/a&gt;&#x0A;&lt;a n=&quot;rainbowsize&quot; t=&quot;f&quot;&gt;10&lt;/a&gt;&#x0A;&lt;/m&gt;&#x0A;&lt;/a&gt;&#x0A;&lt;/m&gt;&#x0A;&lt;/a&gt;&#x0A;&lt;/m&gt;&#x0A;&lt;/a&gt;&#x0A;&lt;a n=&quot;Frames&quot; t=&quot;m&quot;&gt;&lt;m n=&quot;memblock&quot; c=&quot;container&quot;&gt;&lt;a n=&quot;@isordered&quot; t=&quot;i&quot;&gt;1&lt;/a&gt;&#x0A;&lt;a n=&quot;Cells&quot; t=&quot;m&quot;&gt;&lt;m n=&quot;memblock&quot; c=&quot;container&quot;&gt;&lt;a n=&quot;@isordered&quot; t=&quot;i&quot;&gt;1&lt;/a&gt;&#x0A;&lt;a n=&quot;FrameLabel&quot; t=&quot;s&quot;&gt;Cells&lt;/a&gt;&#x0A;&lt;a n=&quot;FrameItemName&quot; t=&quot;s&quot;&gt;Cells&lt;/a&gt;&#x0A;&lt;a n=&quot;Images_RefString&quot; t=&quot;s&quot;&gt;Set(Images=AAL::GetValidImages().v_images)&lt;/a&gt;&#x0A;&lt;a n=&quot;Stencils_RefString&quot; t=&quot;s&quot;&gt;Set(Stencils=AAL::GetImageViewStencils(ListRefString).v_stencils)&lt;/a&gt;&#x0A;&lt;a n=&quot;Type&quot; t=&quot;s&quot;&gt;Standard&lt;/a&gt;&#x0A;&lt;a n=&quot;ListRefString&quot; t=&quot;s&quot;&gt;EvaluationData.Procedures.FindCytoplasm.Outputs.WholeCells_illustrative.dataitem&lt;/a&gt;&#x0A;&lt;/m&gt;&#x0A;&lt;/a&gt;&#x0A;&lt;/m&gt;&#x0A;&lt;/a&gt;&#x0A;&lt;a n=&quot;SkipTab&quot; t=&quot;i&quot;&gt;0&lt;/a&gt;&#x0A;&lt;a n=&quot;ButtonDef&quot; t=&quot;s&quot;&gt;&#x0A;&#x09;&#x09;set(UI_in=UI)&#x0A;&#x09;&#x09;set(UI=ocnt())&#x0A;&#x09;&#x09;UI::C_Layout(&amp;quot;(1)&amp;quot;, vec(&amp;quot;Controls&amp;quot;), cellalign=&amp;quot;center&amp;quot;, class=&amp;quot;packer&amp;quot;)&#x0A;&#x09;&#x09;//UI::C_Input(&amp;quot;Keep View&amp;quot;,0,0,&amp;quot;b&amp;quot;,description=&amp;quot;Include the current tab to the return result view.&amp;quot;,insert=&amp;quot;controls.export&amp;quot;)&#x0A;&#x09;&#x09;set(Buttons=UI)&#x0A;&#x09;&#x09;set(UI=UI_in)&#x0A;&#x09;&lt;/a&gt;&#x0A;&lt;a n=&quot;@sticky:10003&quot; t=&quot;m&quot;&gt;&lt;m n=&quot;memblock&quot; c=&quot;container&quot;&gt;&lt;a n=&quot;__version&quot; t=&quot;f&quot;&gt;2.79999999999999982&lt;/a&gt;&#x0A;&lt;/m&gt;&#x0A;&lt;/a&gt;&#x0A;&lt;/m&gt;&#x0A;&lt;/a&gt;&#x0A;&lt;a n=&quot;@sticky:10003&quot; t=&quot;m&quot;&gt;&lt;m n=&quot;memblock&quot; c=&quot;container&quot;&gt;&lt;a n=&quot;CallBacks&quot; t=&quot;i&quot;&gt;0&lt;/a&gt;&#x0A;&lt;a n=&quot;current_tab&quot; t=&quot;s&quot;&gt;CellsFindCytoplasm&lt;/a&gt;&#x0A;&lt;/m&gt;&#x0A;&lt;/a&gt;&#x0A;&lt;/m&gt;&#x0A;&lt;/a&gt;&#x0A;&lt;/m&gt;&#x0A;&lt;/a&gt;&#x0A;&lt;a n=&quot;Inputs&quot; t=&quot;m&quot;&gt;&lt;m n=&quot;memblock&quot; c=&quot;container&quot;&gt;&lt;a n=&quot;@isordered&quot; t=&quot;i&quot;&gt;1&lt;/a&gt;&#x0A;&lt;a n=&quot;CytoplasmDetectionChannel_string&quot; t=&quot;m&quot;&gt;&lt;m n=&quot;memblock&quot; c=&quot;container&quot;&gt;&lt;a n=&quot;DefaultValue&quot; t=&quot;s&quot;&gt;Exp1Cam1&lt;/a&gt;&#x0A;&lt;a n=&quot;Description&quot; t=&quot;s&quot;&gt;Select channel for cytoplasm detection&lt;/a&gt;&#x0A;&lt;a n=&quot;disabled&quot; t=&quot;i&quot;&gt;0&lt;/a&gt;&#x0A;&lt;a n=&quot;InputComplexity&quot; t=&quot;s&quot;&gt;Simple&lt;/a&gt;&#x0A;&lt;a n=&quot;InputType&quot; t=&quot;s&quot;&gt;s&lt;/a&gt;&#x0A;&lt;a n=&quot;Item&quot; t=&quot;s&quot;&gt;CytoplasmDetectionChannel_string&lt;/a&gt;&#x0A;&lt;a n=&quot;Label&quot; t=&quot;s&quot;&gt;Channel&lt;/a&gt;&#x0A;&lt;a n=&quot;ParameterType&quot; t=&quot;s&quot;&gt;Discrete&lt;/a&gt;&#x0A;&lt;a n=&quot;private&quot; t=&quot;m&quot;&gt;&lt;m n=&quot;memblock&quot; c=&quot;container&quot;&gt;&lt;a n=&quot;PreviousValues&quot; t=&quot;m&quot;&gt;&lt;m n=&quot;memblock&quot; c=&quot;container&quot;&gt;&lt;/m&gt;&#x0A;&lt;/a&gt;&#x0A;&lt;a n=&quot;SimpleLastValue&quot; t=&quot;m&quot;&gt;&lt;m n=&quot;memblock&quot; c=&quot;container&quot;&gt;&lt;/m&gt;&#x0A;&lt;/a&gt;&#x0A;&lt;a n=&quot;tuninglabel&quot; t=&quot;s&quot;&gt;Tuning of parameter&lt;/a&gt;&#x0A;&lt;a n=&quot;WizardDescription&quot; t=&quot;s&quot;&gt;Compare the cytoplasm detection results by the different channels and select the most appropriate one.&lt;/a&gt;&#x0A;&lt;a n=&quot;WizardLabel&quot; t=&quot;s&quot;&gt;Channel selection&lt;/a&gt;&#x0A;&lt;a n=&quot;WizardRulerOff&quot; t=&quot;i&quot;&gt;1&lt;/a&gt;&#x0A;&lt;/m&gt;&#x0A;&lt;/a&gt;&#x0A;&lt;a n=&quot;ProcedureIDName&quot; t=&quot;s&quot;&gt;FindCytoplasm&lt;/a&gt;&#x0A;&lt;a n=&quot;skip&quot; t=&quot;i&quot;&gt;0&lt;/a&gt;&#x0A;&lt;a n=&quot;SkipWizard&quot; t=&quot;i&quot;&gt;0&lt;/a&gt;&#x0A;&lt;a n=&quot;UIInsert&quot; t=&quot;s&quot;&gt;UI.InputParameters.FindCytoplasm.CytoplasmDetectionChannel_string&lt;/a&gt;&#x0A;&lt;a n=&quot;UIPresent&quot; t=&quot;i&quot;&gt;1&lt;/a&gt;&#x0A;&lt;a n=&quot;unit&quot; t=&quot;s&quot;&gt;&lt;/a&gt;&#x0A;&lt;a n=&quot;value&quot; t=&quot;s&quot;&gt;Exp2Cam2&lt;/a&gt;&#x0A;&lt;a n=&quot;values&quot; t=&quot;m&quot;&gt;&lt;m n=&quot;memblock&quot; c=&quot;vector&quot; t=&quot;string&quot; k=&quot;2&quot;&gt;&lt;vdata k=&quot;2&quot; t=&quot;string&quot;&gt;&lt;s&gt;Exp1Cam1&lt;/s&gt;&lt;s&gt;Exp2Cam2&lt;/s&gt;&lt;/vdata&gt;&#x0A;&lt;/m&gt;&#x0A;&lt;/a&gt;&#x0A;&lt;a n=&quot;v_values&quot; t=&quot;m&quot;&gt;&lt;m n=&quot;memblock&quot; c=&quot;vector&quot; t=&quot;string&quot; k=&quot;1&quot;&gt;&lt;vdata k=&quot;1&quot; t=&quot;string&quot;&gt;&lt;s&gt;Exp2Cam2&lt;/s&gt;&lt;/vdata&gt;&#x0A;&lt;/m&gt;&#x0A;&lt;/a&gt;&#x0A;&lt;/m&gt;&#x0A;&lt;/a&gt;&#x0A;&lt;a n=&quot;Nuclei_string&quot; t=&quot;m&quot;&gt;&lt;m n=&quot;memblock&quot; c=&quot;container&quot;&gt;&lt;a n=&quot;DefaultValue&quot; t=&quot;s&quot;&gt;Nuclei&lt;/a&gt;&#x0A;&lt;a n=&quot;Description&quot; t=&quot;s&quot;&gt;Select population of nuclei. Cytoplasm regions are detected around the pre-detected nuclei.&lt;/a&gt;&#x0A;&lt;a n=&quot;disabled&quot; t=&quot;i&quot;&gt;0&lt;/a&gt;&#x0A;&lt;a n=&quot;InputComplexity&quot; t=&quot;s&quot;&gt;Complex&lt;/a&gt;&#x0A;&lt;a n=&quot;InputType&quot; t=&quot;s&quot;&gt;s&lt;/a&gt;&#x0A;&lt;a n=&quot;Item&quot; t=&quot;s&quot;&gt;Nuclei_string&lt;/a&gt;&#x0A;&lt;a n=&quot;Label&quot; t=&quot;s&quot;&gt;Nuclei&lt;/a&gt;&#x0A;&lt;a n=&quot;ParameterType&quot; t=&quot;s&quot;&gt;Discrete&lt;/a&gt;&#x0A;&lt;a n=&quot;private&quot; t=&quot;m&quot;&gt;&lt;m n=&quot;memblock&quot; c=&quot;container&quot;&gt;&lt;a n=&quot;PreviousValues&quot; t=&quot;m&quot;&gt;&lt;m n=&quot;memblock&quot; c=&quot;container&quot;&gt;&lt;/m&gt;&#x0A;&lt;/a&gt;&#x0A;&lt;a n=&quot;SelectedPopulation&quot; t=&quot;m&quot;&gt;&lt;m n=&quot;memblock&quot; c=&quot;Table&quot;&gt;&lt;m n=&quot;Label&quot; c=&quot;vector&quot; t=&quot;string&quot; k=&quot;1&quot;&gt;&lt;vdata k=&quot;1&quot; t=&quot;string&quot;&gt;&lt;s&gt;Nuclei&lt;/s&gt;&lt;/vdata&gt;&#x0A;&lt;/m&gt;&#x0A;&lt;m n=&quot;ItemName&quot; c=&quot;vector&quot; t=&quot;string&quot; k=&quot;1&quot;&gt;&lt;vdata k=&quot;1&quot; t=&quot;string&quot;&gt;&lt;s&gt;Nuclei&lt;/s&gt;&lt;/vdata&gt;&#x0A;&lt;/m&gt;&#x0A;&lt;m n=&quot;ItemType&quot; c=&quot;vector&quot; t=&quot;string&quot; k=&quot;1&quot;&gt;&lt;vdata k=&quot;1&quot; t=&quot;string&quot;&gt;&lt;s&gt;Nuclei&lt;/s&gt;&lt;/vdata&gt;&#x0A;&lt;/m&gt;&#x0A;&lt;m n=&quot;RefString&quot; c=&quot;vector&quot; t=&quot;string&quot; k=&quot;1&quot;&gt;&lt;vdata k=&quot;1&quot; t=&quot;string&quot;&gt;&lt;s&gt;EvaluationData.Procedures.FindNuclei.Outputs.Nuclei.dataitem&lt;/s&gt;&lt;/vdata&gt;&#x0A;&lt;/m&gt;&#x0A;&lt;m n=&quot;ValidFlag&quot; c=&quot;vector&quot;&gt;&lt;vdata k=&quot;1&quot; t=&quot;signed int&quot; rank=&quot;1&quot; dimsize0=&quot;1&quot; Transfer-Encoding=&quot;zlib base64&quot;&gt;&#x0A;eJxjZGBgAAAACAAC&#x0A;&lt;/vdata&gt;&#x0A;&lt;a n=&quot;factor&quot; t=&quot;f&quot;&gt;1&lt;/a&gt;&#x0A;&lt;/m&gt;&#x0A;&lt;m n=&quot;OriginRef&quot; c=&quot;vector&quot; t=&quot;string&quot; k=&quot;1&quot;&gt;&lt;vdata k=&quot;1&quot; t=&quot;string&quot;&gt;&lt;s&gt;FindNuclei&lt;/s&gt;&lt;/vdata&gt;&#x0A;&lt;/m&gt;&#x0A;&lt;m n=&quot;CreatedAt&quot; c=&quot;vector&quot; t=&quot;string&quot; k=&quot;1&quot;&gt;&lt;vdata k=&quot;1&quot; t=&quot;string&quot;&gt;&lt;s&gt;FindNuclei&lt;/s&gt;&lt;/vdata&gt;&#x0A;&lt;/m&gt;&#x0A;&lt;m n=&quot;CreatedAtNo&quot; c=&quot;vector&quot;&gt;&lt;vdata k=&quot;1&quot; t=&quot;signed int&quot; rank=&quot;1&quot; dimsize0=&quot;1&quot; Transfer-Encoding=&quot;zlib base64&quot;&gt;&#x0A;eJxjYmBgAAAADAAD&#x0A;&lt;/vdata&gt;&#x0A;&lt;a n=&quot;factor&quot; t=&quot;f&quot;&gt;1&lt;/a&gt;&#x0A;&lt;/m&gt;&#x0A;&lt;m n=&quot;Hidden&quot; c=&quot;vector&quot;&gt;&lt;vdata k=&quot;1&quot; t=&quot;signed int&quot; rank=&quot;1&quot; dimsize0=&quot;1&quot; Transfer-Encoding=&quot;zlib base64&quot;&gt;&#x0A;eJxjYGBgAAAABAAB&#x0A;&lt;/vdata&gt;&#x0A;&lt;a n=&quot;factor&quot; t=&quot;f&quot;&gt;1&lt;/a&gt;&#x0A;&lt;/m&gt;&#x0A;&lt;m n=&quot;InternalIDNumber&quot; c=&quot;vector&quot;&gt;&lt;vdata k=&quot;1&quot; t=&quot;signed int&quot; rank=&quot;1&quot; dimsize0=&quot;1&quot; Transfer-Encoding=&quot;zlib base64&quot;&gt;&#x0A;eJxjZGBgAAAACAAC&#x0A;&lt;/vdata&gt;&#x0A;&lt;a n=&quot;factor&quot; t=&quot;f&quot;&gt;1&lt;/a&gt;&#x0A;&lt;/m&gt;&#x0A;&lt;m n=&quot;InvalidatedAtNo&quot; c=&quot;vector&quot;&gt;&lt;vdata k=&quot;1&quot; t=&quot;signed int&quot; rank=&quot;1&quot; dimsize0=&quot;1&quot; Transfer-Encoding=&quot;zlib base64&quot;&gt;&#x0A;eJxjYGBgAAAABAAB&#x0A;&lt;/vdata&gt;&#x0A;&lt;a n=&quot;factor&quot; t=&quot;f&quot;&gt;1&lt;/a&gt;&#x0A;&lt;/m&gt;&#x0A;&lt;m n=&quot;NewPopulation&quot; c=&quot;vector&quot;&gt;&lt;vdata k=&quot;1&quot; t=&quot;signed int&quot; rank=&quot;1&quot; dimsize0=&quot;1&quot; Transfer-Encoding=&quot;zlib base64&quot;&gt;&#x0A;eJxjZGBgAAAACAAC&#x0A;&lt;/vdata&gt;&#x0A;&lt;a n=&quot;factor&quot; t=&quot;f&quot;&gt;1&lt;/a&gt;&#x0A;&lt;/m&gt;&#x0A;&lt;m n=&quot;OverTakenFrom&quot; c=&quot;vector&quot; t=&quot;string&quot; k=&quot;1&quot;&gt;&lt;vdata k=&quot;1&quot; t=&quot;string&quot;&gt;&lt;s&gt;FindNuclei&lt;/s&gt;&lt;/vdata&gt;&#x0A;&lt;/m&gt;&#x0A;&lt;m n=&quot;MyPopulationTypes&quot; c=&quot;vector&quot; t=&quot;string&quot; k=&quot;1&quot;&gt;&lt;vdata k=&quot;1&quot; t=&quot;string&quot;&gt;&lt;s&gt;Objects&lt;/s&gt;&lt;/vdata&gt;&#x0A;&lt;/m&gt;&#x0A;&lt;a n=&quot;@sticky:10003&quot; t=&quot;m&quot;&gt;&lt;m n=&quot;memblock&quot; c=&quot;container&quot;&gt;&lt;/m&gt;&#x0A;&lt;/a&gt;&#x0A;&lt;/m&gt;&#x0A;&lt;/a&gt;&#x0A;&lt;a n=&quot;SimpleLastValue&quot; t=&quot;m&quot;&gt;&lt;m n=&quot;memblock&quot; c=&quot;container&quot;&gt;&lt;/m&gt;&#x0A;&lt;/a&gt;&#x0A;&lt;a n=&quot;tuninglabel&quot; t=&quot;s&quot;&gt;Tuning of parameter&lt;/a&gt;&#x0A;&lt;a n=&quot;WizardDescription&quot; t=&quot;s&quot;&gt;Select the appropriate list of nuclei. Please note, tht the parameter is visible only if thare exist more than one list of nuclei.&lt;/a&gt;&#x0A;&lt;a n=&quot;WizardLabel&quot; t=&quot;s&quot;&gt;Nuclei&lt;/a&gt;&#x0A;&lt;a n=&quot;WizardRulerOff&quot; t=&quot;i&quot;&gt;0&lt;/a&gt;&#x0A;&lt;/m&gt;&#x0A;&lt;/a&gt;&#x0A;&lt;a n=&quot;ProcedureIDName&quot; t=&quot;s&quot;&gt;FindCytoplasm&lt;/a&gt;&#x0A;&lt;a n=&quot;skip&quot; t=&quot;i&quot;&gt;0&lt;/a&gt;&#x0A;&lt;a n=&quot;SkipWizard&quot; t=&quot;i&quot;&gt;1&lt;/a&gt;&#x0A;&lt;a n=&quot;UIInsert&quot; t=&quot;s&quot;&gt;UI.InputParameters.FindCytoplasm.Nuclei_string&lt;/a&gt;&#x0A;&lt;a n=&quot;UIPresent&quot; t=&quot;i&quot;&gt;1&lt;/a&gt;&#x0A;&lt;a n=&quot;unit&quot; t=&quot;s&quot;&gt;&lt;/a&gt;&#x0A;&lt;a n=&quot;value&quot; t=&quot;s&quot;&gt;Nuclei&lt;/a&gt;&#x0A;&lt;a n=&quot;values&quot; t=&quot;m&quot;&gt;&lt;m n=&quot;memblock&quot; c=&quot;vector&quot; t=&quot;string&quot; k=&quot;1&quot;&gt;&lt;vdata k=&quot;1&quot; t=&quot;string&quot;&gt;&lt;s&gt;Nuclei&lt;/s&gt;&lt;/vdata&gt;&#x0A;&lt;/m&gt;&#x0A;&lt;/a&gt;&#x0A;&lt;a n=&quot;v_values&quot; t=&quot;m&quot;&gt;&lt;m n=&quot;memblock&quot; c=&quot;vector&quot; t=&quot;string&quot; k=&quot;1&quot;&gt;&lt;vdata k=&quot;1&quot; t=&quot;string&quot;&gt;&lt;s&gt;Nuclei&lt;/s&gt;&lt;/vdata&gt;&#x0A;&lt;/m&gt;&#x0A;&lt;/a&gt;&#x0A;&lt;/m&gt;&#x0A;&lt;/a&gt;&#x0A;&lt;a n=&quot;Method&quot; t=&quot;m&quot;&gt;&lt;m n=&quot;memblock&quot; c=&quot;container&quot;&gt;&lt;a n=&quot;DefaultValue&quot; t=&quot;s&quot;&gt;A&lt;/a&gt;&#x0A;&lt;a n=&quot;Description&quot; t=&quot;s&quot;&gt;Select method for cytoplasm detection&lt;/a&gt;&#x0A;&lt;a n=&quot;disabled&quot; t=&quot;i&quot;&gt;0&lt;/a&gt;&#x0A;&lt;a n=&quot;InputComplexity&quot; t=&quot;s&quot;&gt;Complex&lt;/a&gt;&#x0A;&lt;a n=&quot;InputType&quot; t=&quot;s&quot;&gt;s&lt;/a&gt;&#x0A;&lt;a n=&quot;Item&quot; t=&quot;s&quot;&gt;Method&lt;/a&gt;&#x0A;&lt;a n=&quot;Label&quot; t=&quot;s&quot;&gt;Method&lt;/a&gt;&#x0A;&lt;a n=&quot;ParameterType&quot; t=&quot;s&quot;&gt;Discrete&lt;/a&gt;&#x0A;&lt;a n=&quot;private&quot; t=&quot;m&quot;&gt;&lt;m n=&quot;memblock&quot; c=&quot;container&quot;&gt;&lt;a n=&quot;PreviousValues&quot; t=&quot;m&quot;&gt;&lt;m n=&quot;memblock&quot; c=&quot;container&quot;&gt;&lt;/m&gt;&#x0A;&lt;/a&gt;&#x0A;&lt;a n=&quot;SimpleLastValue&quot; t=&quot;m&quot;&gt;&lt;m n=&quot;memblock&quot; c=&quot;container&quot;&gt;&lt;/m&gt;&#x0A;&lt;/a&gt;&#x0A;&lt;a n=&quot;tuninglabel&quot; t=&quot;s&quot;&gt;Tuning of parameter&lt;/a&gt;&#x0A;&lt;a n=&quot;WizardDescription&quot; t=&quot;s&quot;&gt;Compare the detection results by the different methods and select the most appropriate one.&lt;/a&gt;&#x0A;&lt;a n=&quot;WizardLabel&quot; t=&quot;s&quot;&gt;Method selection&lt;/a&gt;&#x0A;&lt;a n=&quot;WizardRulerOff&quot; t=&quot;i&quot;&gt;1&lt;/a&gt;&#x0A;&lt;/m&gt;&#x0A;&lt;/a&gt;&#x0A;&lt;a n=&quot;ProcedureIDName&quot; t=&quot;s&quot;&gt;FindCytoplasm&lt;/a&gt;&#x0A;&lt;a n=&quot;skip&quot; t=&quot;i&quot;&gt;0&lt;/a&gt;&#x0A;&lt;a n=&quot;SkipWizard&quot; t=&quot;i&quot;&gt;0&lt;/a&gt;&#x0A;&lt;a n=&quot;UIInsert&quot; t=&quot;s&quot;&gt;UI.InputParameters.FindCytoplasm.Method.title&lt;/a&gt;&#x0A;&lt;a n=&quot;UIPresent&quot; t=&quot;i&quot;&gt;1&lt;/a&gt;&#x0A;&lt;a n=&quot;unit&quot; t=&quot;s&quot;&gt;&lt;/a&gt;&#x0A;&lt;a n=&quot;value&quot; t=&quot;s&quot;&gt;A&lt;/a&gt;&#x0A;&lt;a n=&quot;values&quot; t=&quot;m&quot;&gt;&lt;m n=&quot;memblock&quot; c=&quot;vector&quot; t=&quot;string&quot; k=&quot;6&quot;&gt;&lt;vdata k=&quot;6&quot; t=&quot;string&quot;&gt;&lt;s&gt;A&lt;/s&gt;&lt;s&gt;B&lt;/s&gt;&lt;s&gt;C&lt;/s&gt;&lt;s&gt;D&lt;/s&gt;&lt;s&gt;E&lt;/s&gt;&lt;s&gt;F&lt;/s&gt;&lt;/vdata&gt;&#x0A;&lt;/m&gt;&#x0A;&lt;/a&gt;&#x0A;&lt;a n=&quot;v_values&quot; t=&quot;m&quot;&gt;&lt;m n=&quot;memblock&quot; c=&quot;vector&quot; t=&quot;string&quot; k=&quot;1&quot;&gt;&lt;vdata k=&quot;1&quot; t=&quot;string&quot;&gt;&lt;s&gt;A&lt;/s&gt;&lt;/vdata&gt;&#x0A;&lt;/m&gt;&#x0A;&lt;/a&gt;&#x0A;&lt;/m&gt;&#x0A;&lt;/a&gt;&#x0A;&lt;a n=&quot;MembraneChannel_string&quot; t=&quot;m&quot;&gt;&lt;m n=&quot;memblock&quot; c=&quot;container&quot;&gt;&lt;a n=&quot;DefaultValue&quot; t=&quot;s&quot;&gt;Exp1Cam1&lt;/a&gt;&#x0A;&lt;a n=&quot;Description&quot; t=&quot;s&quot;&gt;Select the membrane channel for the cytoplasm detection method F. The membrane stained image is used as additional informtion (in addition to the cytoplasm stained image given by input Channel).&lt;/a&gt;&#x0A;&lt;a n=&quot;disabled&quot; t=&quot;i&quot;&gt;0&lt;/a&gt;&#x0A;&lt;a n=&quot;InputComplexity&quot; t=&quot;s&quot;&gt;Complex&lt;/a&gt;&#x0A;&lt;a n=&quot;InputType&quot; t=&quot;s&quot;&gt;s&lt;/a&gt;&#x0A;&lt;a n=&quot;Item&quot; t=&quot;s&quot;&gt;MembraneChannel_string&lt;/a&gt;&#x0A;&lt;a n=&quot;Label&quot; t=&quot;s&quot;&gt;Membrane Channel&lt;/a&gt;&#x0A;&lt;a n=&quot;ParameterType&quot; t=&quot;s&quot;&gt;Discrete&lt;/a&gt;&#x0A;&lt;a n=&quot;private&quot; t=&quot;m&quot;&gt;&lt;m n=&quot;memblock&quot; c=&quot;container&quot;&gt;&lt;a n=&quot;PreviousValues&quot; t=&quot;m&quot;&gt;&lt;m n=&quot;memblock&quot; c=&quot;container&quot;&gt;&lt;/m&gt;&#x0A;&lt;/a&gt;&#x0A;&lt;a n=&quot;SimpleLastValue&quot; t=&quot;m&quot;&gt;&lt;m n=&quot;memblock&quot; c=&quot;container&quot;&gt;&lt;/m&gt;&#x0A;&lt;/a&gt;&#x0A;&lt;a n=&quot;tuninglabel&quot; t=&quot;s&quot;&gt;Tuning of parameter&lt;/a&gt;&#x0A;&lt;a n=&quot;WizardDescription&quot; t=&quot;s&quot;&gt;Select the membrane stained image. Please note, that the parameter is visible only if the method F has been selected.&lt;/a&gt;&#x0A;&lt;a n=&quot;WizardLabel&quot; t=&quot;s&quot;&gt;Membrane Channel selection&lt;/a&gt;&#x0A;&lt;a n=&quot;WizardRulerOff&quot; t=&quot;i&quot;&gt;0&lt;/a&gt;&#x0A;&lt;/m&gt;&#x0A;&lt;/a&gt;&#x0A;&lt;a n=&quot;ProcedureIDName&quot; t=&quot;s&quot;&gt;FindCytoplasm&lt;/a&gt;&#x0A;&lt;a n=&quot;skip&quot; t=&quot;i&quot;&gt;1&lt;/a&gt;&#x0A;&lt;a n=&quot;SkipWizard&quot; t=&quot;i&quot;&gt;0&lt;/a&gt;&#x0A;&lt;a n=&quot;UIInsert&quot; t=&quot;s&quot;&gt;UI.InputParameters.FindCytoplasm.Method.MembraneChannel_string&lt;/a&gt;&#x0A;&lt;a n=&quot;UIPresent&quot; t=&quot;i&quot;&gt;0&lt;/a&gt;&#x0A;&lt;a n=&quot;unit&quot; t=&quot;s&quot;&gt;&lt;/a&gt;&#x0A;&lt;a n=&quot;value&quot; t=&quot;s&quot;&gt;Exp1Cam1&lt;/a&gt;&#x0A;&lt;a n=&quot;values&quot; t=&quot;m&quot;&gt;&lt;m n=&quot;memblock&quot; c=&quot;vector&quot; t=&quot;string&quot; k=&quot;2&quot;&gt;&lt;vdata k=&quot;2&quot; t=&quot;string&quot;&gt;&lt;s&gt;Exp1Cam1&lt;/s&gt;&lt;s&gt;Exp2Cam2&lt;/s&gt;&lt;/vdata&gt;&#x0A;&lt;/m&gt;&#x0A;&lt;/a&gt;&#x0A;&lt;a n=&quot;v_values&quot; t=&quot;m&quot;&gt;&lt;m n=&quot;memblock&quot; c=&quot;vector&quot; t=&quot;string&quot; k=&quot;1&quot;&gt;&lt;vdata k=&quot;1&quot; t=&quot;string&quot;&gt;&lt;s&gt;Exp1Cam1&lt;/s&gt;&lt;/vdata&gt;&#x0A;&lt;/m&gt;&#x0A;&lt;/a&gt;&#x0A;&lt;/m&gt;&#x0A;&lt;/a&gt;&#x0A;&lt;a n=&quot;CytoplasmThresholdAdjustment&quot; t=&quot;m&quot;&gt;&lt;m n=&quot;memblock&quot; c=&quot;container&quot;&gt;&lt;a n=&quot;DefaultValue&quot; t=&quot;s&quot;&gt;0.45&lt;/a&gt;&#x0A;&lt;a n=&quot;Description&quot; t=&quot;s&quot;&gt;Controls Common Adaptive Threshold calculation for cytoplasm detection. The input is used by the Methods B, C and E.&lt;/a&gt;&#x0A;&lt;a n=&quot;disabled&quot; t=&quot;i&quot;&gt;0&lt;/a&gt;&#x0A;&lt;a n=&quot;InputComplexity&quot; t=&quot;s&quot;&gt;Simple&lt;/a&gt;&#x0A;&lt;a n=&quot;InputType&quot; t=&quot;s&quot;&gt;d&lt;/a&gt;&#x0A;&lt;a n=&quot;Item&quot; t=&quot;s&quot;&gt;CytoplasmThresholdAdjustment&lt;/a&gt;&#x0A;&lt;a n=&quot;Label&quot; t=&quot;s&quot;&gt;Common Threshold&lt;/a&gt;&#x0A;&lt;a n=&quot;max&quot; t=&quot;s&quot;&gt;1.0&lt;/a&gt;&#x0A;&lt;a n=&quot;min&quot; t=&quot;s&quot;&gt;0.0&lt;/a&gt;&#x0A;&lt;a n=&quot;ParameterType&quot; t=&quot;s&quot;&gt;Numeric&lt;/a&gt;&#x0A;&lt;a n=&quot;private&quot; t=&quot;m&quot;&gt;&lt;m n=&quot;memblock&quot; c=&quot;container&quot;&gt;&lt;a n=&quot;PreviousValues&quot; t=&quot;m&quot;&gt;&lt;m n=&quot;memblock&quot; c=&quot;container&quot;&gt;&lt;/m&gt;&#x0A;&lt;/a&gt;&#x0A;&lt;a n=&quot;SimpleLastValue&quot; t=&quot;m&quot;&gt;&lt;m n=&quot;memblock&quot; c=&quot;container&quot;&gt;&lt;/m&gt;&#x0A;&lt;/a&gt;&#x0A;&lt;a n=&quot;tuninglabel&quot; t=&quot;s&quot;&gt;Tuning of parameter&lt;/a&gt;&#x0A;&lt;a n=&quot;WizardDescription&quot; t=&quot;s&quot;&gt;Select the parameter value, which provides the most appropriate detection results. Adjust together with the parameter Individual Threshold.&lt;/a&gt;&#x0A;&lt;a n=&quot;WizardLabel&quot; t=&quot;s&quot;&gt;Common Adaptive Threshold&lt;/a&gt;&#x0A;&lt;a n=&quot;WizardRulerOff&quot; t=&quot;i&quot;&gt;0&lt;/a&gt;&#x0A;&lt;/m&gt;&#x0A;&lt;/a&gt;&#x0A;&lt;a n=&quot;ProcedureIDName&quot; t=&quot;s&quot;&gt;FindCytoplasm&lt;/a&gt;&#x0A;&lt;a n=&quot;qualifier&quot; t=&quot;s&quot;&gt;&lt;/a&gt;&#x0A;&lt;a n=&quot;skip&quot; t=&quot;i&quot;&gt;1&lt;/a&gt;&#x0A;&lt;a n=&quot;SkipWizard&quot; t=&quot;i&quot;&gt;0&lt;/a&gt;&#x0A;&lt;a n=&quot;step&quot; t=&quot;s&quot;&gt;0.05&lt;/a&gt;&#x0A;&lt;a n=&quot;UIInsert&quot; t=&quot;s&quot;&gt;UI.InputParameters.FindCytoplasm.Method.CytoplasmThresholdAdjustment&lt;/a&gt;&#x0A;&lt;a n=&quot;UIPresent&quot; t=&quot;i&quot;&gt;0&lt;/a&gt;&#x0A;&lt;a n=&quot;UIslider&quot; t=&quot;s&quot;&gt;1&lt;/a&gt;&#x0A;&lt;a n=&quot;unit&quot; t=&quot;s&quot;&gt;&lt;/a&gt;&#x0A;&lt;a n=&quot;value&quot; t=&quot;s&quot;&gt;0.15&lt;/a&gt;&#x0A;&lt;a n=&quot;wizardstep&quot; t=&quot;s&quot;&gt;0.1&lt;/a&gt;&#x0A;&lt;/m&gt;&#x0A;&lt;/a&gt;&#x0A;&lt;a n=&quot;CytoplasmIndividualThresholdAdjustment&quot; t=&quot;m&quot;&gt;&lt;m n=&quot;memblock&quot; c=&quot;container&quot;&gt;&lt;a n=&quot;DefaultValue&quot; t=&quot;s&quot;&gt;0.15&lt;/a&gt;&#x0A;&lt;a n=&quot;Description&quot; t=&quot;s&quot;&gt;The parameter adjusts the object borders, i.e. the detected cytoplasm regions can appear larger or smaller.&lt;/a&gt;&#x0A;&lt;a n=&quot;disabled&quot; t=&quot;i&quot;&gt;0&lt;/a&gt;&#x0A;&lt;a n=&quot;InputComplexity&quot; t=&quot;s&quot;&gt;Simple&lt;/a&gt;&#x0A;&lt;a n=&quot;InputType&quot; t=&quot;s&quot;&gt;d&lt;/a&gt;&#x0A;&lt;a n=&quot;Item&quot; t=&quot;s&quot;&gt;CytoplasmIndividualThresholdAdjustment&lt;/a&gt;&#x0A;&lt;a n=&quot;Label&quot; t=&quot;s&quot;&gt;Individual Threshold&lt;/a&gt;&#x0A;&lt;a n=&quot;max&quot; t=&quot;s&quot;&gt;1.0&lt;/a&gt;&#x0A;&lt;a n=&quot;min&quot; t=&quot;s&quot;&gt;0.0&lt;/a&gt;&#x0A;&lt;a n=&quot;ParameterType&quot; t=&quot;s&quot;&gt;Numeric&lt;/a&gt;&#x0A;&lt;a n=&quot;private&quot; t=&quot;m&quot;&gt;&lt;m n=&quot;memblock&quot; c=&quot;container&quot;&gt;&lt;a n=&quot;GoodnessCalcON&quot; t=&quot;i&quot;&gt;1&lt;/a&gt;&#x0A;&lt;a n=&quot;GoodnessProc&quot; t=&quot;s&quot;&gt;AAL::GoodnessProc_CytoplasmIndividualThreshold()&lt;/a&gt;&#x0A;&lt;a n=&quot;PreviousValues&quot; t=&quot;m&quot;&gt;&lt;m n=&quot;memblock&quot; c=&quot;container&quot;&gt;&lt;/m&gt;&#x0A;&lt;/a&gt;&#x0A;&lt;a n=&quot;SimpleLastValue&quot; t=&quot;m&quot;&gt;&lt;m n=&quot;memblock&quot; c=&quot;container&quot;&gt;&lt;/m&gt;&#x0A;&lt;/a&gt;&#x0A;&lt;a n=&quot;tuninglabel&quot; t=&quot;s&quot;&gt;Tuning of parameter&lt;/a&gt;&#x0A;&lt;a n=&quot;WizardDescription&quot; t=&quot;s&quot;&gt;Select the parameter value, which corresponds to the most appropriate border positions.&lt;/a&gt;&#x0A;&lt;a n=&quot;WizardLabel&quot; t=&quot;s&quot;&gt;Individual Threshold&lt;/a&gt;&#x0A;&lt;a n=&quot;WizardRulerOff&quot; t=&quot;i&quot;&gt;0&lt;/a&gt;&#x0A;&lt;/m&gt;&#x0A;&lt;/a&gt;&#x0A;&lt;a n=&quot;ProcedureIDName&quot; t=&quot;s&quot;&gt;FindCytoplasm&lt;/a&gt;&#x0A;&lt;a n=&quot;qualifier&quot; t=&quot;s&quot;&gt;&lt;/a&gt;&#x0A;&lt;a n=&quot;skip&quot; t=&quot;i&quot;&gt;0&lt;/a&gt;&#x0A;&lt;a n=&quot;SkipWizard&quot; t=&quot;i&quot;&gt;0&lt;/a&gt;&#x0A;&lt;a n=&quot;step&quot; t=&quot;s&quot;&gt;0.05&lt;/a&gt;&#x0A;&lt;a n=&quot;UIInsert&quot; t=&quot;s&quot;&gt;UI.InputParameters.FindCytoplasm.Method.CytoplasmIndividualThresholdAdjustment&lt;/a&gt;&#x0A;&lt;a n=&quot;UIPresent&quot; t=&quot;i&quot;&gt;1&lt;/a&gt;&#x0A;&lt;a n=&quot;UIslider&quot; t=&quot;s&quot;&gt;1&lt;/a&gt;&#x0A;&lt;a n=&quot;unit&quot; t=&quot;s&quot;&gt;&lt;/a&gt;&#x0A;&lt;a n=&quot;value&quot; t=&quot;s&quot;&gt;0.4&lt;/a&gt;&#x0A;&lt;a n=&quot;ValuesForScan&quot; t=&quot;m&quot;&gt;&lt;m n=&quot;memblock&quot; c=&quot;vector&quot;&gt;&lt;vdata k=&quot;12&quot; t=&quot;double&quot; rank=&quot;1&quot; dimsize0=&quot;12&quot; Transfer-Encoding=&quot;zlib base64&quot;&gt;&#x0A;eJybNRMEVtrPAtM77Y3B4DCUfxLKvwzl37RnAIMHUPHH9mlg8Awq/9L+7BkQeANV&#x0A;98EeABv8KbM=&#x0A;&lt;/vdata&gt;&#x0A;&lt;a n=&quot;factor&quot; t=&quot;f&quot;&gt;1&lt;/a&gt;&#x0A;&lt;/m&gt;&#x0A;&lt;/a&gt;&#x0A;&lt;a n=&quot;wizardstep&quot; t=&quot;s&quot;&gt;0.05&lt;/a&gt;&#x0A;&lt;/m&gt;&#x0A;&lt;/a&gt;&#x0A;&lt;a n=&quot;OutputName&quot; t=&quot;m&quot;&gt;&lt;m n=&quot;memblock&quot; c=&quot;container&quot;&gt;&lt;a n=&quot;DefaultValue&quot; t=&quot;s&quot;&gt;MultiNucleated Cells&lt;/a&gt;&#x0A;&lt;a n=&quot;Description&quot; t=&quot;s&quot;&gt;Name of the created/detected population.&lt;/a&gt;&#x0A;&lt;a n=&quot;disabled&quot; t=&quot;i&quot;&gt;0&lt;/a&gt;&#x0A;&lt;a n=&quot;InputComplexity&quot; t=&quot;s&quot;&gt;Complex&lt;/a&gt;&#x0A;&lt;a n=&quot;InputType&quot; t=&quot;s&quot;&gt;s&lt;/a&gt;&#x0A;&lt;a n=&quot;Item&quot; t=&quot;s&quot;&gt;OutputName&lt;/a&gt;&#x0A;&lt;a n=&quot;Label&quot; t=&quot;s&quot;&gt;Output Population&lt;/a&gt;&#x0A;&lt;a n=&quot;max&quot; t=&quot;s&quot;&gt;&lt;/a&gt;&#x0A;&lt;a n=&quot;min&quot; t=&quot;s&quot;&gt;&lt;/a&gt;&#x0A;&lt;a n=&quot;ParameterType&quot; t=&quot;s&quot;&gt;Numeric&lt;/a&gt;&#x0A;&lt;a n=&quot;private&quot; t=&quot;m&quot;&gt;&lt;m n=&quot;memblock&quot; c=&quot;container&quot;&gt;&lt;a n=&quot;DefaultNamingIsUsed&quot; t=&quot;i&quot;&gt;1&lt;/a&gt;&#x0A;&lt;a n=&quot;DefaultString&quot; t=&quot;s&quot;&gt;MultiNucleated Cells&lt;/a&gt;&#x0A;&lt;a n=&quot;OriginalDefault&quot; t=&quot;s&quot;&gt;MultiNucleated Cells&lt;/a&gt;&#x0A;&lt;a n=&quot;PreviousValues&quot; t=&quot;m&quot;&gt;&lt;m n=&quot;memblock&quot; c=&quot;container&quot;&gt;&lt;/m&gt;&#x0A;&lt;/a&gt;&#x0A;&lt;a n=&quot;SimpleLastValue&quot; t=&quot;m&quot;&gt;&lt;m n=&quot;memblock&quot; c=&quot;container&quot;&gt;&lt;/m&gt;&#x0A;&lt;/a&gt;&#x0A;&lt;a n=&quot;tuninglabel&quot; t=&quot;s&quot;&gt;Tuning of parameter&lt;/a&gt;&#x0A;&lt;a n=&quot;UsedListCounter&quot; t=&quot;i&quot;&gt;1&lt;/a&gt;&#x0A;&lt;a n=&quot;WizardRulerOff&quot; t=&quot;i&quot;&gt;0&lt;/a&gt;&#x0A;&lt;/m&gt;&#x0A;&lt;/a&gt;&#x0A;&lt;a n=&quot;ProcedureIDName&quot; t=&quot;s&quot;&gt;FindCytoplasm&lt;/a&gt;&#x0A;&lt;a n=&quot;qualifier&quot; t=&quot;s&quot;&gt;&lt;/a&gt;&#x0A;&lt;a n=&quot;skip&quot; t=&quot;i&quot;&gt;1&lt;/a&gt;&#x0A;&lt;a n=&quot;SkipWizard&quot; t=&quot;i&quot;&gt;1&lt;/a&gt;&#x0A;&lt;a n=&quot;step&quot; t=&quot;s&quot;&gt;&lt;/a&gt;&#x0A;&lt;a n=&quot;UIInsert&quot; t=&quot;s&quot;&gt;UI.InputParameters.FindCytoplasm.OutputName&lt;/a&gt;&#x0A;&lt;a n=&quot;UIPresent&quot; t=&quot;i&quot;&gt;0&lt;/a&gt;&#x0A;&lt;a n=&quot;UIslider&quot; t=&quot;s&quot;&gt;0&lt;/a&gt;&#x0A;&lt;a n=&quot;unit&quot; t=&quot;s&quot;&gt;&lt;/a&gt;&#x0A;&lt;a n=&quot;value&quot; t=&quot;s&quot;&gt;MultiNucleated Cells&lt;/a&gt;&#x0A;&lt;a n=&quot;wizardstep&quot; t=&quot;s&quot;&gt;&lt;/a&gt;&#x0A;&lt;/m&gt;&#x0A;&lt;/a&gt;&#x0A;&lt;a n=&quot;@sticky:10003&quot; t=&quot;m&quot;&gt;&lt;m n=&quot;memblock&quot; c=&quot;container&quot;&gt;&lt;a n=&quot;__initialBuildMinor&quot; t=&quot;i&quot;&gt;110719&lt;/a&gt;&#x0A;&lt;a n=&quot;__initialversion&quot; t=&quot;s&quot;&gt;3&lt;/a&gt;&#x0A;&lt;a n=&quot;__ProcOpenStatus&quot; t=&quot;i&quot;&gt;1&lt;/a&gt;&#x0A;&lt;a n=&quot;__UsedPopulationNamesInCurrentBBRun&quot; t=&quot;m&quot;&gt;&lt;m n=&quot;memblock&quot; c=&quot;vector&quot; t=&quot;string&quot; k=&quot;1&quot;&gt;&lt;vdata k=&quot;1&quot; t=&quot;string&quot;&gt;&lt;s&gt;MultiNucleated Cells&lt;/s&gt;&lt;/vdata&gt;&#x0A;&lt;/m&gt;&#x0A;&lt;/a&gt;&#x0A;&lt;a n=&quot;__version&quot; t=&quot;s&quot;&gt;3&lt;/a&gt;&#x0A;&lt;/m&gt;&#x0A;&lt;/a&gt;&#x0A;&lt;/m&gt;&#x0A;&lt;/a&gt;&#x0A;&lt;a n=&quot;OutputClass&quot; t=&quot;s&quot;&gt;Output Regions&lt;/a&gt;&#x0A;&lt;a n=&quot;OutputName&quot; t=&quot;s&quot;&gt;Cell, Cytoplasm, Membrane&lt;/a&gt;&#x0A;&lt;/m&gt;&#x0A;&lt;/a&gt;&#x0A;&lt;a n=&quot;CalculateIntensityProperties&quot; t=&quot;m&quot;&gt;&lt;m n=&quot;memblock&quot; c=&quot;container&quot;&gt;&lt;a n=&quot;BBHasBeenSaved&quot; t=&quot;i&quot;&gt;1&lt;/a&gt;&#x0A;&lt;a n=&quot;bbType&quot; t=&quot;s&quot;&gt;builtin&lt;/a&gt;&#x0A;&lt;a n=&quot;IDName&quot; t=&quot;s&quot;&gt;CalculateIntensityProperties&lt;/a&gt;&#x0A;&lt;a n=&quot;ImageView&quot; t=&quot;m&quot;&gt;&lt;m n=&quot;memblock&quot; c=&quot;container&quot;&gt;&lt;a n=&quot;@isordered&quot; t=&quot;i&quot;&gt;1&lt;/a&gt;&#x0A;&lt;a n=&quot;Label&quot; t=&quot;s&quot;&gt;Replace me&lt;/a&gt;&#x0A;&lt;a n=&quot;Tabs&quot; t=&quot;m&quot;&gt;&lt;m n=&quot;memblock&quot; c=&quot;container&quot;&gt;&lt;a n=&quot;@isordered&quot; t=&quot;i&quot;&gt;1&lt;/a&gt;&#x0A;&lt;a n=&quot;PopulationCalculateIntensityProperties&quot; t=&quot;m&quot;&gt;&lt;m n=&quot;memblock&quot; c=&quot;container&quot;&gt;&lt;a n=&quot;@isordered&quot; t=&quot;i&quot;&gt;1&lt;/a&gt;&#x0A;&lt;a n=&quot;TabLabel&quot; t=&quot;s&quot;&gt;Nuclei&lt;/a&gt;&#x0A;&lt;a n=&quot;TabItemName&quot; t=&quot;s&quot;&gt;PopulationCalculateIntensityProperties&lt;/a&gt;&#x0A;&lt;a n=&quot;TabTitle&quot; t=&quot;s&quot;&gt;Population Nuclei with region Nucleus by which the new properties are calculated.&lt;/a&gt;&#x0A;&lt;a n=&quot;Skip&quot; t=&quot;i&quot;&gt;0&lt;/a&gt;&#x0A;&lt;a n=&quot;UIclass&quot; t=&quot;s&quot;&gt;sticky&lt;/a&gt;&#x0A;&lt;a n=&quot;NewDefaultChannel&quot; t=&quot;m&quot;&gt;&lt;m n=&quot;memblock&quot; c=&quot;vector&quot; t=&quot;string&quot; k=&quot;1&quot;&gt;&lt;vdata k=&quot;1&quot; t=&quot;string&quot;&gt;&lt;s&gt;Exp1Cam1&lt;/s&gt;&lt;/vdata&gt;&#x0A;&lt;/m&gt;&#x0A;&lt;/a&gt;&#x0A;&lt;a n=&quot;NewDefaultStencil&quot; t=&quot;m&quot;&gt;&lt;m n=&quot;memblock&quot; c=&quot;vector&quot; t=&quot;string&quot; k=&quot;1&quot;&gt;&lt;vdata k=&quot;1&quot; t=&quot;string&quot;&gt;&lt;s&gt;Nucleus&lt;/s&gt;&lt;/vdata&gt;&#x0A;&lt;/m&gt;&#x0A;&lt;/a&gt;&#x0A;&lt;a n=&quot;Type&quot; t=&quot;s&quot;&gt;Standard&lt;/a&gt;&#x0A;&lt;a n=&quot;OKButtons&quot; t=&quot;i&quot;&gt;0&lt;/a&gt;&#x0A;&lt;a n=&quot;TableLabel&quot; t=&quot;m&quot;&gt;&lt;m n=&quot;memblock&quot; c=&quot;vector&quot; t=&quot;string&quot; k=&quot;1&quot;&gt;&lt;vdata k=&quot;1&quot; t=&quot;string&quot;&gt;&lt;s&gt;Properties Nuclei&lt;/s&gt;&lt;/vdata&gt;&#x0A;&lt;/m&gt;&#x0A;&lt;/a&gt;&#x0A;&lt;a n=&quot;Export&quot; t=&quot;i&quot;&gt;0&lt;/a&gt;&#x0A;&lt;a n=&quot;UIinsert&quot; t=&quot;s&quot;&gt;FeedBack.PopulationCalculateIntensityProperties&lt;/a&gt;&#x0A;&lt;a n=&quot;UseCommonTableStencil&quot; t=&quot;m&quot;&gt;&lt;m n=&quot;memblock&quot; c=&quot;vector&quot;&gt;&lt;vdata k=&quot;1&quot; t=&quot;signed int&quot; rank=&quot;1&quot; dimsize0=&quot;1&quot; Transfer-Encoding=&quot;zlib base64&quot;&gt;&#x0A;eJxjYGBgAAAABAAB&#x0A;&lt;/vdata&gt;&#x0A;&lt;a n=&quot;factor&quot; t=&quot;f&quot;&gt;1&lt;/a&gt;&#x0A;&lt;/m&gt;&#x0A;&lt;/a&gt;&#x0A;&lt;a n=&quot;SummaryTableOn&quot; t=&quot;m&quot;&gt;&lt;m n=&quot;memblock&quot; c=&quot;vector&quot;&gt;&lt;vdata k=&quot;1&quot; t=&quot;signed int&quot; rank=&quot;1&quot; dimsize0=&quot;1&quot; Transfer-Encoding=&quot;zlib base64&quot;&gt;&#x0A;eJxjZGBgAAAACAAC&#x0A;&lt;/vdata&gt;&#x0A;&lt;a n=&quot;factor&quot; t=&quot;f&quot;&gt;1&lt;/a&gt;&#x0A;&lt;/m&gt;&#x0A;&lt;/a&gt;&#x0A;&lt;a n=&quot;SummaryTableLabel&quot; t=&quot;m&quot;&gt;&lt;m n=&quot;memblock&quot; c=&quot;vector&quot; t=&quot;string&quot; k=&quot;1&quot;&gt;&lt;vdata k=&quot;1&quot; t=&quot;string&quot;&gt;&lt;s&gt;Summary&lt;/s&gt;&lt;/vdata&gt;&#x0A;&lt;/m&gt;&#x0A;&lt;/a&gt;&#x0A;&lt;a n=&quot;AttrTypeTable&quot; t=&quot;m&quot;&gt;&lt;m n=&quot;memblock&quot; c=&quot;vector&quot;&gt;&lt;vdata k=&quot;1&quot; t=&quot;signed int&quot; rank=&quot;1&quot; dimsize0=&quot;1&quot; Transfer-Encoding=&quot;zlib base64&quot;&gt;&#x0A;eJxjZGBgAAAACAAC&#x0A;&lt;/vdata&gt;&#x0A;&lt;a n=&quot;factor&quot; t=&quot;f&quot;&gt;1&lt;/a&gt;&#x0A;&lt;/m&gt;&#x0A;&lt;/a&gt;&#x0A;&lt;a n=&quot;WizardImageView&quot; t=&quot;i&quot;&gt;0&lt;/a&gt;&#x0A;&lt;a n=&quot;TypeofOverlays&quot; t=&quot;s&quot;&gt;SingleDefaultOverLay&lt;/a&gt;&#x0A;&lt;a n=&quot;coloring_mode&quot; t=&quot;s&quot;&gt;WeightedAverage&lt;/a&gt;&#x0A;&lt;a n=&quot;scopeforimages&quot; t=&quot;s&quot;&gt;script&lt;/a&gt;&#x0A;&lt;a n=&quot;yFrame2Timepoint&quot; t=&quot;i&quot;&gt;0&lt;/a&gt;&#x0A;&lt;a n=&quot;cnt_overlays&quot; t=&quot;m&quot;&gt;&lt;m n=&quot;memblock&quot; c=&quot;container&quot;&gt;&lt;a n=&quot;@Container@3a@200@20elements@2e&quot; t=&quot;m&quot;&gt;&lt;m n=&quot;memblock&quot; c=&quot;container&quot;&gt;&lt;a n=&quot;class&quot; t=&quot;s&quot;&gt;&lt;/a&gt;&#x0A;&lt;a n=&quot;color&quot; t=&quot;s&quot;&gt;rainbow&lt;/a&gt;&#x0A;&lt;/m&gt;&#x0A;&lt;/a&gt;&#x0A;&lt;a n=&quot;@Container@3a@201@20elements@3a@20class@2e&quot; t=&quot;m&quot;&gt;&lt;m n=&quot;memblock&quot; c=&quot;container&quot;&gt;&lt;a n=&quot;color&quot; t=&quot;s&quot;&gt;rainbow&lt;/a&gt;&#x0A;&lt;/m&gt;&#x0A;&lt;/a&gt;&#x0A;&lt;a n=&quot;@Container@3a@201@20elements@3a@20color@2e&quot; t=&quot;m&quot;&gt;&lt;m n=&quot;memblock&quot; c=&quot;container&quot;&gt;&lt;a n=&quot;color&quot; t=&quot;s&quot;&gt;rainbow&lt;/a&gt;&#x0A;&lt;a n=&quot;default_color&quot; t=&quot;s&quot;&gt;rainbow&lt;/a&gt;&#x0A;&lt;a n=&quot;flag&quot; t=&quot;i&quot;&gt;0&lt;/a&gt;&#x0A;&lt;a n=&quot;label&quot; t=&quot;s&quot;&gt;Cell&lt;/a&gt;&#x0A;&lt;a n=&quot;open&quot; t=&quot;i&quot;&gt;0&lt;/a&gt;&#x0A;&lt;a n=&quot;priority&quot; t=&quot;i&quot;&gt;0&lt;/a&gt;&#x0A;&lt;a n=&quot;style&quot; t=&quot;s&quot;&gt;Border&lt;/a&gt;&#x0A;&lt;/m&gt;&#x0A;&lt;/a&gt;&#x0A;&lt;a n=&quot;@Container@3a@201@20elements@3a@20default_color@2e&quot; t=&quot;m&quot;&gt;&lt;m n=&quot;memblock&quot; c=&quot;container&quot;&gt;&lt;a n=&quot;default_color&quot; t=&quot;s&quot;&gt;rainbow&lt;/a&gt;&#x0A;&lt;a n=&quot;flag&quot; t=&quot;i&quot;&gt;0&lt;/a&gt;&#x0A;&lt;/m&gt;&#x0A;&lt;/a&gt;&#x0A;&lt;a n=&quot;@Container@3a@202@20elements@3a@20class@2c@20color@2e&quot; t=&quot;m&quot;&gt;&lt;m n=&quot;memblock&quot; c=&quot;container&quot;&gt;&lt;a n=&quot;default_color&quot; t=&quot;s&quot;&gt;rainbow&lt;/a&gt;&#x0A;&lt;a n=&quot;flag&quot; t=&quot;i&quot;&gt;1&lt;/a&gt;&#x0A;&lt;a n=&quot;label&quot; t=&quot;s&quot;&gt;Nucleus&lt;/a&gt;&#x0A;&lt;a n=&quot;open&quot; t=&quot;i&quot;&gt;0&lt;/a&gt;&#x0A;&lt;a n=&quot;priority&quot; t=&quot;i&quot;&gt;0&lt;/a&gt;&#x0A;&lt;a n=&quot;style&quot; t=&quot;s&quot;&gt;Border&lt;/a&gt;&#x0A;&lt;/m&gt;&#x0A;&lt;/a&gt;&#x0A;&lt;a n=&quot;@Container@3a@202@20elements@3a@20color@2c@20default_color@2e&quot; t=&quot;m&quot;&gt;&lt;m n=&quot;memblock&quot; c=&quot;container&quot;&gt;&lt;a n=&quot;default_color&quot; t=&quot;s&quot;&gt;rainbow&lt;/a&gt;&#x0A;&lt;/m&gt;&#x0A;&lt;/a&gt;&#x0A;&lt;a n=&quot;@Container@3a@202@20elements@3a@20default_color@2c@20flag@2e&quot; t=&quot;m&quot;&gt;&lt;m n=&quot;memblock&quot; c=&quot;container&quot;&gt;&lt;a n=&quot;label&quot; t=&quot;s&quot;&gt;Cytoplasm&lt;/a&gt;&#x0A;&lt;a n=&quot;open&quot; t=&quot;i&quot;&gt;0&lt;/a&gt;&#x0A;&lt;a n=&quot;priority&quot; t=&quot;i&quot;&gt;0&lt;/a&gt;&#x0A;&lt;a n=&quot;style&quot; t=&quot;s&quot;&gt;Border&lt;/a&gt;&#x0A;&lt;/m&gt;&#x0A;&lt;/a&gt;&#x0A;&lt;a n=&quot;@Container@3a@203@20elements@3a@20color@2c@20default_color@2c@20flag@2e&quot; t=&quot;m&quot;&gt;&lt;m n=&quot;memblock&quot; c=&quot;container&quot;&gt;&lt;a n=&quot;flag&quot; t=&quot;i&quot;&gt;0&lt;/a&gt;&#x0A;&lt;/m&gt;&#x0A;&lt;/a&gt;&#x0A;&lt;a n=&quot;@Container@3a@204@20elements@3a@20color@2c@20default_color@2c@20flag@2c@20label@2e&quot; t=&quot;m&quot;&gt;&lt;m n=&quot;memblock&quot; c=&quot;container&quot;&gt;&lt;a n=&quot;label&quot; t=&quot;s&quot;&gt;Membrane&lt;/a&gt;&#x0A;&lt;/m&gt;&#x0A;&lt;/a&gt;&#x0A;&lt;a n=&quot;@Container@3a@205@20elements@3a@20color@2c@20default_color@2c@20flag@2c@20label@2c@20open@2e&quot; t=&quot;m&quot;&gt;&lt;m n=&quot;memblock&quot; c=&quot;container&quot;&gt;&lt;a n=&quot;open&quot; t=&quot;i&quot;&gt;0&lt;/a&gt;&#x0A;&lt;/m&gt;&#x0A;&lt;/a&gt;&#x0A;&lt;a n=&quot;@Container@3a@206@20elements@3a@20color@2c@20default_color@2c@20flag@2c@20label@2c@20open@2c@20priority@2e&quot; t=&quot;m&quot;&gt;&lt;m n=&quot;memblock&quot; c=&quot;container&quot;&gt;&lt;a n=&quot;priority&quot; t=&quot;i&quot;&gt;0&lt;/a&gt;&#x0A;&lt;/m&gt;&#x0A;&lt;/a&gt;&#x0A;&lt;a n=&quot;@Container@3a@207@20elements@3a@20color@2c@20default_color@2c@20flag@2c@20label@2c@20open@2c@20priority@2c@20style@2e&quot; t=&quot;m&quot;&gt;&lt;m n=&quot;memblock&quot; c=&quot;container&quot;&gt;&lt;a n=&quot;style&quot; t=&quot;s&quot;&gt;Border&lt;/a&gt;&#x0A;&lt;/m&gt;&#x0A;&lt;/a&gt;&#x0A;&lt;a n=&quot;Cell&quot; t=&quot;m&quot;&gt;&lt;m n=&quot;memblock&quot; c=&quot;container&quot;&gt;&lt;a n=&quot;@sticky:10003&quot; t=&quot;m&quot;&gt;&lt;m n=&quot;memblock&quot; c=&quot;container&quot;&gt;&lt;a n=&quot;OverLayClass&quot; t=&quot;s&quot;&gt;NonDefault&lt;/a&gt;&#x0A;&lt;a n=&quot;OverLayOldClass&quot; t=&quot;s&quot;&gt;NonDefault&lt;/a&gt;&#x0A;&lt;a n=&quot;Position&quot; t=&quot;i&quot;&gt;1&lt;/a&gt;&#x0A;&lt;a n=&quot;PositionOld&quot; t=&quot;i&quot;&gt;1&lt;/a&gt;&#x0A;&lt;/m&gt;&#x0A;&lt;/a&gt;&#x0A;&lt;/m&gt;&#x0A;&lt;/a&gt;&#x0A;&lt;a n=&quot;Cytoplasm&quot; t=&quot;m&quot;&gt;&lt;m n=&quot;memblock&quot; c=&quot;container&quot;&gt;&lt;a n=&quot;@sticky:10003&quot; t=&quot;m&quot;&gt;&lt;m n=&quot;memblock&quot; c=&quot;container&quot;&gt;&lt;a n=&quot;OverLayClass&quot; t=&quot;s&quot;&gt;NonDefault&lt;/a&gt;&#x0A;&lt;a n=&quot;OverLayOldClass&quot; t=&quot;s&quot;&gt;NonDefault&lt;/a&gt;&#x0A;&lt;a n=&quot;Position&quot; t=&quot;i&quot;&gt;3&lt;/a&gt;&#x0A;&lt;a n=&quot;PositionOld&quot; t=&quot;i&quot;&gt;3&lt;/a&gt;&#x0A;&lt;/m&gt;&#x0A;&lt;/a&gt;&#x0A;&lt;/m&gt;&#x0A;&lt;/a&gt;&#x0A;&lt;a n=&quot;Membrane&quot; t=&quot;m&quot;&gt;&lt;m n=&quot;memblock&quot; c=&quot;container&quot;&gt;&lt;a n=&quot;@sticky:10003&quot; t=&quot;m&quot;&gt;&lt;m n=&quot;memblock&quot; c=&quot;container&quot;&gt;&lt;a n=&quot;OverLayClass&quot; t=&quot;s&quot;&gt;NonDefault&lt;/a&gt;&#x0A;&lt;a n=&quot;OverLayOldClass&quot; t=&quot;s&quot;&gt;NonDefault&lt;/a&gt;&#x0A;&lt;a n=&quot;Position&quot; t=&quot;i&quot;&gt;2&lt;/a&gt;&#x0A;&lt;a n=&quot;PositionOld&quot; t=&quot;i&quot;&gt;2&lt;/a&gt;&#x0A;&lt;/m&gt;&#x0A;&lt;/a&gt;&#x0A;&lt;/m&gt;&#x0A;&lt;/a&gt;&#x0A;&lt;a n=&quot;Nucleus&quot; t=&quot;m&quot;&gt;&lt;m n=&quot;memblock&quot; c=&quot;container&quot;&gt;&lt;a n=&quot;@sticky:10003&quot; t=&quot;m&quot;&gt;&lt;m n=&quot;memblock&quot; c=&quot;container&quot;&gt;&lt;a n=&quot;LastUsedNonDefault&quot; t=&quot;m&quot;&gt;&lt;m n=&quot;memblock&quot; c=&quot;container&quot;&gt;&lt;a n=&quot;@sticky:10003&quot; t=&quot;m&quot;&gt;&lt;m n=&quot;memblock&quot; c=&quot;container&quot;&gt;&lt;a n=&quot;LastUsedNonDefault&quot; t=&quot;m&quot;&gt;&lt;m n=&quot;memblock&quot; c=&quot;container&quot;&gt;&lt;a n=&quot;@sticky:10003&quot; t=&quot;m&quot;&gt;&lt;m n=&quot;memblock&quot; c=&quot;container&quot;&gt;&lt;a n=&quot;OverLayClass&quot; t=&quot;s&quot;&gt;NonDefault&lt;/a&gt;&#x0A;&lt;a n=&quot;Position&quot; t=&quot;i&quot;&gt;0&lt;/a&gt;&#x0A;&lt;/m&gt;&#x0A;&lt;/a&gt;&#x0A;&lt;/m&gt;&#x0A;&lt;/a&gt;&#x0A;&lt;a n=&quot;OverLayClass&quot; t=&quot;s&quot;&gt;Default&lt;/a&gt;&#x0A;&lt;a n=&quot;OverLayOldClass&quot; t=&quot;s&quot;&gt;NonDefault&lt;/a&gt;&#x0A;&lt;a n=&quot;Position&quot; t=&quot;i&quot;&gt;0&lt;/a&gt;&#x0A;&lt;a n=&quot;PositionOld&quot; t=&quot;i&quot;&gt;0&lt;/a&gt;&#x0A;&lt;/m&gt;&#x0A;&lt;/a&gt;&#x0A;&lt;/m&gt;&#x0A;&lt;/a&gt;&#x0A;&lt;a n=&quot;OverLayClass&quot; t=&quot;s&quot;&gt;Default&lt;/a&gt;&#x0A;&lt;a n=&quot;OverLayOldClass&quot; t=&quot;s&quot;&gt;Default&lt;/a&gt;&#x0A;&lt;a n=&quot;Position&quot; t=&quot;i&quot;&gt;0&lt;/a&gt;&#x0A;&lt;a n=&quot;PositionOld&quot; t=&quot;i&quot;&gt;0&lt;/a&gt;&#x0A;&lt;/m&gt;&#x0A;&lt;/a&gt;&#x0A;&lt;/m&gt;&#x0A;&lt;/a&gt;&#x0A;&lt;a n=&quot;@sticky:10003&quot; t=&quot;m&quot;&gt;&lt;m n=&quot;memblock&quot; c=&quot;container&quot;&gt;&lt;a n=&quot;__cnt_defaults&quot; t=&quot;m&quot;&gt;&lt;m n=&quot;memblock&quot; c=&quot;container&quot;&gt;&lt;a n=&quot;Nucleus&quot; t=&quot;m&quot;&gt;&lt;m n=&quot;memblock&quot; c=&quot;container&quot;&gt;&lt;a n=&quot;@sticky:10003&quot; t=&quot;m&quot;&gt;&lt;m n=&quot;memblock&quot; c=&quot;container&quot;&gt;&lt;a n=&quot;LastUsedNonDefault&quot; t=&quot;m&quot;&gt;&lt;m n=&quot;memblock&quot; c=&quot;container&quot;&gt;&lt;a n=&quot;@sticky:10003&quot; t=&quot;m&quot;&gt;&lt;m n=&quot;memblock&quot; c=&quot;container&quot;&gt;&lt;a n=&quot;LastUsedNonDefault&quot; t=&quot;m&quot;&gt;&lt;m n=&quot;memblock&quot; c=&quot;container&quot;&gt;&lt;a n=&quot;@sticky:10003&quot; t=&quot;m&quot;&gt;&lt;m n=&quot;memblock&quot; c=&quot;container&quot;&gt;&lt;a n=&quot;OverLayClass&quot; t=&quot;s&quot;&gt;NonDefault&lt;/a&gt;&#x0A;&lt;a n=&quot;Position&quot; t=&quot;i&quot;&gt;0&lt;/a&gt;&#x0A;&lt;/m&gt;&#x0A;&lt;/a&gt;&#x0A;&lt;/m&gt;&#x0A;&lt;/a&gt;&#x0A;&lt;a n=&quot;OverLayClass&quot; t=&quot;s&quot;&gt;Default&lt;/a&gt;&#x0A;&lt;a n=&quot;OverLayOldClass&quot; t=&quot;s&quot;&gt;NonDefault&lt;/a&gt;&#x0A;&lt;a n=&quot;Position&quot; t=&quot;i&quot;&gt;0&lt;/a&gt;&#x0A;&lt;a n=&quot;PositionOld&quot; t=&quot;i&quot;&gt;0&lt;/a&gt;&#x0A;&lt;/m&gt;&#x0A;&lt;/a&gt;&#x0A;&lt;/m&gt;&#x0A;&lt;/a&gt;&#x0A;&lt;a n=&quot;OverLayClass&quot; t=&quot;s&quot;&gt;Default&lt;/a&gt;&#x0A;&lt;a n=&quot;OverLayOldClass&quot; t=&quot;s&quot;&gt;Default&lt;/a&gt;&#x0A;&lt;a n=&quot;Position&quot; t=&quot;i&quot;&gt;0&lt;/a&gt;&#x0A;&lt;a n=&quot;PositionOld&quot; t=&quot;i&quot;&gt;0&lt;/a&gt;&#x0A;&lt;/m&gt;&#x0A;&lt;/a&gt;&#x0A;&lt;/m&gt;&#x0A;&lt;/a&gt;&#x0A;&lt;/m&gt;&#x0A;&lt;/a&gt;&#x0A;&lt;/m&gt;&#x0A;&lt;/a&gt;&#x0A;&lt;/m&gt;&#x0A;&lt;/a&gt;&#x0A;&lt;a n=&quot;Controls&quot; t=&quot;m&quot;&gt;&lt;m n=&quot;memblock&quot; c=&quot;container&quot;&gt;&lt;a n=&quot;general&quot; t=&quot;m&quot;&gt;&lt;m n=&quot;memblock&quot; c=&quot;container&quot;&gt;&lt;a n=&quot;@isordered&quot; t=&quot;i&quot;&gt;1&lt;/a&gt;&#x0A;&lt;a n=&quot;Render_Colormode_Standard&quot; t=&quot;m&quot;&gt;&lt;m n=&quot;memblock&quot; c=&quot;container&quot;&gt;&lt;a n=&quot;@isordered&quot; t=&quot;i&quot;&gt;1&lt;/a&gt;&#x0A;&lt;a n=&quot;colormode&quot; t=&quot;m&quot;&gt;&lt;m n=&quot;memblock&quot; c=&quot;container&quot;&gt;&lt;a n=&quot;autosubmit&quot; t=&quot;s&quot;&gt;&lt;/a&gt;&#x0A;&lt;a n=&quot;callback&quot; t=&quot;m&quot;&gt;&lt;m n=&quot;memblock&quot; c=&quot;container&quot;&gt;&lt;a n=&quot;@isordered&quot; t=&quot;i&quot;&gt;1&lt;/a&gt;&#x0A;&lt;a n=&quot;TranslateColormode&quot; t=&quot;m&quot;&gt;&lt;m n=&quot;memblock&quot; c=&quot;container&quot;&gt;&lt;a n=&quot;data&quot; t=&quot;m&quot;&gt;&lt;m n=&quot;memblock&quot; c=&quot;container&quot;&gt;&lt;/m&gt;&#x0A;&lt;/a&gt;&#x0A;&lt;/m&gt;&#x0A;&lt;/a&gt;&#x0A;&lt;a n=&quot;@sticky:10003&quot; t=&quot;m&quot;&gt;&lt;m n=&quot;memblock&quot; c=&quot;container&quot;&gt;&lt;a n=&quot;skip&quot; t=&quot;i&quot;&gt;1&lt;/a&gt;&#x0A;&lt;/m&gt;&#x0A;&lt;/a&gt;&#x0A;&lt;/m&gt;&#x0A;&lt;/a&gt;&#x0A;&lt;a n=&quot;CallbackList&quot; t=&quot;m&quot;&gt;&lt;m n=&quot;memblock&quot; c=&quot;XmlNode&quot; t=&quot;elem&quot;&gt;&lt;CallbackList&gt;&lt;Callback label=&quot;TranslateColormode&quot; title=&quot;ColorMode&quot; trigger=&quot;onchange&quot; category=&quot;&quot; priority=&quot;0&quot; disabled=&quot;0&quot; /&gt;&lt;/CallbackList&gt;&lt;/m&gt;&#x0A;&lt;/a&gt;&#x0A;&lt;a n=&quot;defaultValue&quot; t=&quot;s&quot;&gt;&lt;/a&gt;&#x0A;&lt;a n=&quot;description&quot; t=&quot;s&quot;&gt;&lt;/a&gt;&#x0A;&lt;a n=&quot;disabled&quot; t=&quot;i&quot;&gt;0&lt;/a&gt;&#x0A;&lt;a n=&quot;highlight&quot; t=&quot;s&quot;&gt;&lt;/a&gt;&#x0A;&lt;a n=&quot;inputtype&quot; t=&quot;s&quot;&gt;s&lt;/a&gt;&#x0A;&lt;a n=&quot;label&quot; t=&quot;s&quot;&gt;Coloring&lt;/a&gt;&#x0A;&lt;a n=&quot;labels&quot; t=&quot;m&quot;&gt;&lt;m n=&quot;memblock&quot; c=&quot;vector&quot; t=&quot;string&quot; k=&quot;3&quot;&gt;&lt;vdata k=&quot;3&quot; t=&quot;string&quot;&gt;&lt;s&gt;Standard&lt;/s&gt;&lt;s&gt;Enhanced&lt;/s&gt;&lt;s&gt;Highlight&lt;/s&gt;&lt;/vdata&gt;&#x0A;&lt;/m&gt;&#x0A;&lt;/a&gt;&#x0A;&lt;a n=&quot;private&quot; t=&quot;m&quot;&gt;&lt;m n=&quot;memblock&quot; c=&quot;container&quot;&gt;&lt;/m&gt;&#x0A;&lt;/a&gt;&#x0A;&lt;a n=&quot;qualifier&quot; t=&quot;s&quot;&gt;&lt;/a&gt;&#x0A;&lt;a n=&quot;unit&quot; t=&quot;s&quot;&gt;&lt;/a&gt;&#x0A;&lt;a n=&quot;value&quot; t=&quot;s&quot;&gt;WeightedAverage:Extended&lt;/a&gt;&#x0A;&lt;a n=&quot;values&quot; t=&quot;m&quot;&gt;&lt;m n=&quot;memblock&quot; c=&quot;vector&quot; t=&quot;string&quot; k=&quot;3&quot;&gt;&lt;vdata k=&quot;3&quot; t=&quot;string&quot;&gt;&lt;s&gt;MaxValue:Plain&lt;/s&gt;&lt;s&gt;WeightedAverage:Plain&lt;/s&gt;&lt;s&gt;WeightedAverage:Extended&lt;/s&gt;&lt;/vdata&gt;&#x0A;&lt;/m&gt;&#x0A;&lt;/a&gt;&#x0A;&lt;a n=&quot;value_disabled&quot; t=&quot;m&quot;&gt;&lt;m n=&quot;memblock&quot; c=&quot;vector&quot;&gt;&lt;vdata k=&quot;3&quot; t=&quot;signed int&quot; rank=&quot;1&quot; dimsize0=&quot;3&quot; Transfer-Encoding=&quot;zlib base64&quot;&gt;&#x0A;eJxjYEAAAAAMAAE=&#x0A;&lt;/vdata&gt;&#x0A;&lt;a n=&quot;factor&quot; t=&quot;f&quot;&gt;1&lt;/a&gt;&#x0A;&lt;/m&gt;&#x0A;&lt;/a&gt;&#x0A;&lt;a n=&quot;@sticky:10003&quot; t=&quot;m&quot;&gt;&lt;m n=&quot;memblock&quot; c=&quot;container&quot;&gt;&lt;a n=&quot;attr&quot; t=&quot;m&quot;&gt;&lt;m n=&quot;memblock&quot; c=&quot;container&quot;&gt;&lt;a n=&quot;class&quot; t=&quot;s&quot;&gt;input&lt;/a&gt;&#x0A;&lt;/m&gt;&#x0A;&lt;/a&gt;&#x0A;&lt;a n=&quot;docID&quot; t=&quot;s&quot;&gt;&lt;/a&gt;&#x0A;&lt;a n=&quot;insertmode&quot; t=&quot;s&quot;&gt;replace&lt;/a&gt;&#x0A;&lt;a n=&quot;is_root&quot; t=&quot;i&quot;&gt;0&lt;/a&gt;&#x0A;&lt;a n=&quot;skip&quot; t=&quot;i&quot;&gt;0&lt;/a&gt;&#x0A;&lt;a n=&quot;target&quot; t=&quot;m&quot;&gt;&lt;m n=&quot;memblock&quot; c=&quot;container&quot;&gt;&lt;a n=&quot;target&quot; t=&quot;s&quot;&gt;value&lt;/a&gt;&#x0A;&lt;a n=&quot;upCount&quot; t=&quot;i&quot;&gt;0&lt;/a&gt;&#x0A;&lt;/m&gt;&#x0A;&lt;/a&gt;&#x0A;&lt;a n=&quot;ui&quot; t=&quot;s&quot;&gt;input&lt;/a&gt;&#x0A;&lt;a n=&quot;uiclass&quot; t=&quot;s&quot;&gt;menu&lt;/a&gt;&#x0A;&lt;a n=&quot;uirowmode&quot; t=&quot;i&quot;&gt;0&lt;/a&gt;&#x0A;&lt;/m&gt;&#x0A;&lt;/a&gt;&#x0A;&lt;/m&gt;&#x0A;&lt;/a&gt;&#x0A;&lt;a n=&quot;@sticky:10003&quot; t=&quot;m&quot;&gt;&lt;m n=&quot;memblock&quot; c=&quot;container&quot;&gt;&lt;a n=&quot;attr&quot; t=&quot;m&quot;&gt;&lt;m n=&quot;memblock&quot; c=&quot;container&quot;&gt;&lt;a n=&quot;class&quot; t=&quot;s&quot;&gt;container&lt;/a&gt;&#x0A;&lt;/m&gt;&#x0A;&lt;/a&gt;&#x0A;&lt;a n=&quot;docID&quot; t=&quot;s&quot;&gt;&lt;/a&gt;&#x0A;&lt;a n=&quot;insertmode&quot; t=&quot;s&quot;&gt;simple&lt;/a&gt;&#x0A;&lt;a n=&quot;is_root&quot; t=&quot;i&quot;&gt;0&lt;/a&gt;&#x0A;&lt;a n=&quot;skip&quot; t=&quot;i&quot;&gt;0&lt;/a&gt;&#x0A;&lt;a n=&quot;tabulate&quot; t=&quot;i&quot;&gt;1&lt;/a&gt;&#x0A;&lt;a n=&quot;ui&quot; t=&quot;s&quot;&gt;container&lt;/a&gt;&#x0A;&lt;a n=&quot;uiclass&quot; t=&quot;s&quot;&gt;container&lt;/a&gt;&#x0A;&lt;/m&gt;&#x0A;&lt;/a&gt;&#x0A;&lt;/m&gt;&#x0A;&lt;/a&gt;&#x0A;&lt;a n=&quot;Render_Labels_Labels&quot; t=&quot;m&quot;&gt;&lt;m n=&quot;memblock&quot; c=&quot;container&quot;&gt;&lt;a n=&quot;@sticky:10003&quot; t=&quot;m&quot;&gt;&lt;m n=&quot;memblock&quot; c=&quot;container&quot;&gt;&lt;a n=&quot;skip&quot; t=&quot;i&quot;&gt;1&lt;/a&gt;&#x0A;&lt;/m&gt;&#x0A;&lt;/a&gt;&#x0A;&lt;/m&gt;&#x0A;&lt;/a&gt;&#x0A;&lt;a n=&quot;Render_Images_Images&quot; t=&quot;m&quot;&gt;&lt;m n=&quot;memblock&quot; c=&quot;container&quot;&gt;&lt;a n=&quot;@isordered&quot; t=&quot;i&quot;&gt;1&lt;/a&gt;&#x0A;&lt;a n=&quot;colormode&quot; t=&quot;m&quot;&gt;&lt;m n=&quot;memblock&quot; c=&quot;container&quot;&gt;&lt;a n=&quot;autosubmit&quot; t=&quot;s&quot;&gt;&lt;/a&gt;&#x0A;&lt;a n=&quot;callback&quot; t=&quot;m&quot;&gt;&lt;m n=&quot;memblock&quot; c=&quot;container&quot;&gt;&lt;a n=&quot;@isordered&quot; t=&quot;i&quot;&gt;1&lt;/a&gt;&#x0A;&lt;a n=&quot;ReloadFrames&quot; t=&quot;m&quot;&gt;&lt;m n=&quot;memblock&quot; c=&quot;container&quot;&gt;&lt;a n=&quot;data&quot; t=&quot;m&quot;&gt;&lt;m n=&quot;memblock&quot; c=&quot;container&quot;&gt;&lt;/m&gt;&#x0A;&lt;/a&gt;&#x0A;&lt;/m&gt;&#x0A;&lt;/a&gt;&#x0A;&lt;a n=&quot;@sticky:10003&quot; t=&quot;m&quot;&gt;&lt;m n=&quot;memblock&quot; c=&quot;container&quot;&gt;&lt;a n=&quot;skip&quot; t=&quot;i&quot;&gt;1&lt;/a&gt;&#x0A;&lt;/m&gt;&#x0A;&lt;/a&gt;&#x0A;&lt;/m&gt;&#x0A;&lt;/a&gt;&#x0A;&lt;a n=&quot;CallbackList&quot; t=&quot;m&quot;&gt;&lt;m n=&quot;memblock&quot; c=&quot;XmlNode&quot; t=&quot;elem&quot;&gt;&lt;CallbackList&gt;&lt;Callback label=&quot;ReloadFrames&quot; title=&quot;ColoringMode&quot; trigger=&quot;onchange&quot; category=&quot;&quot; priority=&quot;0&quot; disabled=&quot;0&quot; /&gt;&lt;/CallbackList&gt;&lt;/m&gt;&#x0A;&lt;/a&gt;&#x0A;&lt;a n=&quot;defaultValue&quot; t=&quot;s&quot;&gt;&lt;/a&gt;&#x0A;&lt;a n=&quot;description&quot; t=&quot;s&quot;&gt;&lt;/a&gt;&#x0A;&lt;a n=&quot;disabled&quot; t=&quot;i&quot;&gt;0&lt;/a&gt;&#x0A;&lt;a n=&quot;highlight&quot; t=&quot;s&quot;&gt;&lt;/a&gt;&#x0A;&lt;a n=&quot;inputtype&quot; t=&quot;s&quot;&gt;s&lt;/a&gt;&#x0A;&lt;a n=&quot;label&quot; t=&quot;s&quot;&gt;Coloring mode&lt;/a&gt;&#x0A;&lt;a n=&quot;labels&quot; t=&quot;m&quot;&gt;&lt;m n=&quot;memblock&quot; c=&quot;vector&quot; t=&quot;string&quot; k=&quot;3&quot;&gt;&lt;vdata k=&quot;3&quot; t=&quot;string&quot;&gt;&lt;s&gt;Adaptive&lt;/s&gt;&lt;s&gt;Fixed&lt;/s&gt;&lt;s&gt;Regular Color&lt;/s&gt;&lt;/vdata&gt;&#x0A;&lt;/m&gt;&#x0A;&lt;/a&gt;&#x0A;&lt;a n=&quot;private&quot; t=&quot;m&quot;&gt;&lt;m n=&quot;memblock&quot; c=&quot;container&quot;&gt;&lt;/m&gt;&#x0A;&lt;/a&gt;&#x0A;&lt;a n=&quot;qualifier&quot; t=&quot;s&quot;&gt;&lt;/a&gt;&#x0A;&lt;a n=&quot;unit&quot; t=&quot;s&quot;&gt;&lt;/a&gt;&#x0A;&lt;a n=&quot;value&quot; t=&quot;s&quot;&gt;WeightedAverage&lt;/a&gt;&#x0A;&lt;a n=&quot;values&quot; t=&quot;m&quot;&gt;&lt;m n=&quot;memblock&quot; c=&quot;vector&quot; t=&quot;string&quot; k=&quot;3&quot;&gt;&lt;vdata k=&quot;3&quot; t=&quot;string&quot;&gt;&lt;s&gt;WeightedAverage&lt;/s&gt;&lt;s&gt;Sum&lt;/s&gt;&lt;s&gt;MaxValue&lt;/s&gt;&lt;/vdata&gt;&#x0A;&lt;/m&gt;&#x0A;&lt;/a&gt;&#x0A;&lt;a n=&quot;value_disabled&quot; t=&quot;m&quot;&gt;&lt;m n=&quot;memblock&quot; c=&quot;vector&quot;&gt;&lt;vdata k=&quot;3&quot; t=&quot;signed int&quot; rank=&quot;1&quot; dimsize0=&quot;3&quot; Transfer-Encoding=&quot;zlib base64&quot;&gt;&#x0A;eJxjYEAAAAAMAAE=&#x0A;&lt;/vdata&gt;&#x0A;&lt;a n=&quot;factor&quot; t=&quot;f&quot;&gt;1&lt;/a&gt;&#x0A;&lt;/m&gt;&#x0A;&lt;/a&gt;&#x0A;&lt;a n=&quot;@sticky:10003&quot; t=&quot;m&quot;&gt;&lt;m n=&quot;memblock&quot; c=&quot;container&quot;&gt;&lt;a n=&quot;attr&quot; t=&quot;m&quot;&gt;&lt;m n=&quot;memblock&quot; c=&quot;container&quot;&gt;&lt;a n=&quot;class&quot; t=&quot;s&quot;&gt;input&lt;/a&gt;&#x0A;&lt;/m&gt;&#x0A;&lt;/a&gt;&#x0A;&lt;a n=&quot;docID&quot; t=&quot;s&quot;&gt;&lt;/a&gt;&#x0A;&lt;a n=&quot;insertmode&quot; t=&quot;s&quot;&gt;replace&lt;/a&gt;&#x0A;&lt;a n=&quot;is_root&quot; t=&quot;i&quot;&gt;0&lt;/a&gt;&#x0A;&lt;a n=&quot;skip&quot; t=&quot;i&quot;&gt;1&lt;/a&gt;&#x0A;&lt;a n=&quot;target&quot; t=&quot;m&quot;&gt;&lt;m n=&quot;memblock&quot; c=&quot;container&quot;&gt;&lt;a n=&quot;target&quot; t=&quot;s&quot;&gt;value&lt;/a&gt;&#x0A;&lt;a n=&quot;upCount&quot; t=&quot;i&quot;&gt;0&lt;/a&gt;&#x0A;&lt;/m&gt;&#x0A;&lt;/a&gt;&#x0A;&lt;a n=&quot;ui&quot; t=&quot;s&quot;&gt;input&lt;/a&gt;&#x0A;&lt;a n=&quot;uiclass&quot; t=&quot;s&quot;&gt;menu&lt;/a&gt;&#x0A;&lt;a n=&quot;uirowmode&quot; t=&quot;i&quot;&gt;0&lt;/a&gt;&#x0A;&lt;/m&gt;&#x0A;&lt;/a&gt;&#x0A;&lt;/m&gt;&#x0A;&lt;/a&gt;&#x0A;&lt;a n=&quot;palette&quot; t=&quot;m&quot;&gt;&lt;m n=&quot;memblock&quot; c=&quot;container&quot;&gt;&lt;a n=&quot;autosubmit&quot; t=&quot;s&quot;&gt;&lt;/a&gt;&#x0A;&lt;a n=&quot;callback&quot; t=&quot;m&quot;&gt;&lt;m n=&quot;memblock&quot; c=&quot;container&quot;&gt;&lt;a n=&quot;@isordered&quot; t=&quot;i&quot;&gt;1&lt;/a&gt;&#x0A;&lt;a n=&quot;ReloadFrames&quot; t=&quot;m&quot;&gt;&lt;m n=&quot;memblock&quot; c=&quot;container&quot;&gt;&lt;a n=&quot;data&quot; t=&quot;m&quot;&gt;&lt;m n=&quot;memblock&quot; c=&quot;container&quot;&gt;&lt;/m&gt;&#x0A;&lt;/a&gt;&#x0A;&lt;/m&gt;&#x0A;&lt;/a&gt;&#x0A;&lt;a n=&quot;@sticky:10003&quot; t=&quot;m&quot;&gt;&lt;m n=&quot;memblock&quot; c=&quot;container&quot;&gt;&lt;a n=&quot;skip&quot; t=&quot;i&quot;&gt;1&lt;/a&gt;&#x0A;&lt;/m&gt;&#x0A;&lt;/a&gt;&#x0A;&lt;/m&gt;&#x0A;&lt;/a&gt;&#x0A;&lt;a n=&quot;CallbackList&quot; t=&quot;m&quot;&gt;&lt;m n=&quot;memblock&quot; c=&quot;XmlNode&quot; t=&quot;elem&quot;&gt;&lt;CallbackList&gt;&lt;Callback label=&quot;ReloadFrames&quot; title=&quot;Palette&quot; trigger=&quot;onchange&quot; category=&quot;&quot; priority=&quot;0&quot; disabled=&quot;0&quot; /&gt;&lt;/CallbackList&gt;&lt;/m&gt;&#x0A;&lt;/a&gt;&#x0A;&lt;a n=&quot;defaultValue&quot; t=&quot;s&quot;&gt;&lt;/a&gt;&#x0A;&lt;a n=&quot;description&quot; t=&quot;s&quot;&gt;&lt;/a&gt;&#x0A;&lt;a n=&quot;disabled&quot; t=&quot;i&quot;&gt;0&lt;/a&gt;&#x0A;&lt;a n=&quot;highlight&quot; t=&quot;s&quot;&gt;&lt;/a&gt;&#x0A;&lt;a n=&quot;inputtype&quot; t=&quot;s&quot;&gt;s&lt;/a&gt;&#x0A;&lt;a n=&quot;label&quot; t=&quot;s&quot;&gt;Color palette&lt;/a&gt;&#x0A;&lt;a n=&quot;labels&quot; t=&quot;m&quot;&gt;&lt;m n=&quot;memblock&quot; c=&quot;vector&quot; t=&quot;string&quot; k=&quot;2&quot;&gt;&lt;vdata k=&quot;2&quot; t=&quot;string&quot;&gt;&lt;s&gt;Extended&lt;/s&gt;&lt;s&gt;Simple&lt;/s&gt;&lt;/vdata&gt;&#x0A;&lt;/m&gt;&#x0A;&lt;/a&gt;&#x0A;&lt;a n=&quot;private&quot; t=&quot;m&quot;&gt;&lt;m n=&quot;memblock&quot; c=&quot;container&quot;&gt;&lt;/m&gt;&#x0A;&lt;/a&gt;&#x0A;&lt;a n=&quot;qualifier&quot; t=&quot;s&quot;&gt;&lt;/a&gt;&#x0A;&lt;a n=&quot;unit&quot; t=&quot;s&quot;&gt;&lt;/a&gt;&#x0A;&lt;a n=&quot;value&quot; t=&quot;s&quot;&gt;Extended&lt;/a&gt;&#x0A;&lt;a n=&quot;values&quot; t=&quot;m&quot;&gt;&lt;m n=&quot;memblock&quot; c=&quot;vector&quot; t=&quot;string&quot; k=&quot;2&quot;&gt;&lt;vdata k=&quot;2&quot; t=&quot;string&quot;&gt;&lt;s&gt;Extended&lt;/s&gt;&lt;s&gt;Plain&lt;/s&gt;&lt;/vdata&gt;&#x0A;&lt;/m&gt;&#x0A;&lt;/a&gt;&#x0A;&lt;a n=&quot;value_disabled&quot; t=&quot;m&quot;&gt;&lt;m n=&quot;memblock&quot; c=&quot;vector&quot;&gt;&lt;vdata k=&quot;2&quot; t=&quot;signed int&quot; rank=&quot;1&quot; dimsize0=&quot;2&quot; Transfer-Encoding=&quot;zlib base64&quot;&gt;&#x0A;eJxjYIAAAAAIAAE=&#x0A;&lt;/vdata&gt;&#x0A;&lt;a n=&quot;factor&quot; t=&quot;f&quot;&gt;1&lt;/a&gt;&#x0A;&lt;/m&gt;&#x0A;&lt;/a&gt;&#x0A;&lt;a n=&quot;@sticky:10003&quot; t=&quot;m&quot;&gt;&lt;m n=&quot;memblock&quot; c=&quot;container&quot;&gt;&lt;a n=&quot;attr&quot; t=&quot;m&quot;&gt;&lt;m n=&quot;memblock&quot; c=&quot;container&quot;&gt;&lt;a n=&quot;class&quot; t=&quot;s&quot;&gt;input&lt;/a&gt;&#x0A;&lt;/m&gt;&#x0A;&lt;/a&gt;&#x0A;&lt;a n=&quot;docID&quot; t=&quot;s&quot;&gt;&lt;/a&gt;&#x0A;&lt;a n=&quot;insertmode&quot; t=&quot;s&quot;&gt;replace&lt;/a&gt;&#x0A;&lt;a n=&quot;is_root&quot; t=&quot;i&quot;&gt;0&lt;/a&gt;&#x0A;&lt;a n=&quot;skip&quot; t=&quot;i&quot;&gt;1&lt;/a&gt;&#x0A;&lt;a n=&quot;target&quot; t=&quot;m&quot;&gt;&lt;m n=&quot;memblock&quot; c=&quot;container&quot;&gt;&lt;a n=&quot;target&quot; t=&quot;s&quot;&gt;value&lt;/a&gt;&#x0A;&lt;a n=&quot;upCount&quot; t=&quot;i&quot;&gt;0&lt;/a&gt;&#x0A;&lt;/m&gt;&#x0A;&lt;/a&gt;&#x0A;&lt;a n=&quot;ui&quot; t=&quot;s&quot;&gt;input&lt;/a&gt;&#x0A;&lt;a n=&quot;uiclass&quot; t=&quot;s&quot;&gt;menu&lt;/a&gt;&#x0A;&lt;a n=&quot;uirowmode&quot; t=&quot;i&quot;&gt;0&lt;/a&gt;&#x0A;&lt;/m&gt;&#x0A;&lt;/a&gt;&#x0A;&lt;/m&gt;&#x0A;&lt;/a&gt;&#x0A;&lt;a n=&quot;@sticky:10003&quot; t=&quot;m&quot;&gt;&lt;m n=&quot;memblock&quot; c=&quot;container&quot;&gt;&lt;a n=&quot;attr&quot; t=&quot;m&quot;&gt;&lt;m n=&quot;memblock&quot; c=&quot;container&quot;&gt;&lt;a n=&quot;class&quot; t=&quot;s&quot;&gt;container&lt;/a&gt;&#x0A;&lt;/m&gt;&#x0A;&lt;/a&gt;&#x0A;&lt;a n=&quot;docID&quot; t=&quot;s&quot;&gt;&lt;/a&gt;&#x0A;&lt;a n=&quot;insertmode&quot; t=&quot;s&quot;&gt;simple&lt;/a&gt;&#x0A;&lt;a n=&quot;is_root&quot; t=&quot;i&quot;&gt;0&lt;/a&gt;&#x0A;&lt;a n=&quot;skip&quot; t=&quot;i&quot;&gt;0&lt;/a&gt;&#x0A;&lt;a n=&quot;tabulate&quot; t=&quot;i&quot;&gt;1&lt;/a&gt;&#x0A;&lt;a n=&quot;ui&quot; t=&quot;s&quot;&gt;container&lt;/a&gt;&#x0A;&lt;a n=&quot;uiclass&quot; t=&quot;s&quot;&gt;container&lt;/a&gt;&#x0A;&lt;/m&gt;&#x0A;&lt;/a&gt;&#x0A;&lt;/m&gt;&#x0A;&lt;/a&gt;&#x0A;&lt;a n=&quot;Render_ScaleBar_ScaleBar&quot; t=&quot;m&quot;&gt;&lt;m n=&quot;memblock&quot; c=&quot;container&quot;&gt;&lt;a n=&quot;@isordered&quot; t=&quot;i&quot;&gt;1&lt;/a&gt;&#x0A;&lt;a n=&quot;ScaleBar&quot; t=&quot;m&quot;&gt;&lt;m n=&quot;memblock&quot; c=&quot;container&quot;&gt;&lt;a n=&quot;autosubmit&quot; t=&quot;s&quot;&gt;&lt;/a&gt;&#x0A;&lt;a n=&quot;callback&quot; t=&quot;m&quot;&gt;&lt;m n=&quot;memblock&quot; c=&quot;container&quot;&gt;&lt;a n=&quot;@isordered&quot; t=&quot;i&quot;&gt;1&lt;/a&gt;&#x0A;&lt;a n=&quot;ReloadFrames&quot; t=&quot;m&quot;&gt;&lt;m n=&quot;memblock&quot; c=&quot;container&quot;&gt;&lt;a n=&quot;data&quot; t=&quot;m&quot;&gt;&lt;m n=&quot;memblock&quot; c=&quot;container&quot;&gt;&lt;/m&gt;&#x0A;&lt;/a&gt;&#x0A;&lt;/m&gt;&#x0A;&lt;/a&gt;&#x0A;&lt;a n=&quot;@sticky:10003&quot; t=&quot;m&quot;&gt;&lt;m n=&quot;memblock&quot; c=&quot;container&quot;&gt;&lt;a n=&quot;skip&quot; t=&quot;i&quot;&gt;1&lt;/a&gt;&#x0A;&lt;/m&gt;&#x0A;&lt;/a&gt;&#x0A;&lt;/m&gt;&#x0A;&lt;/a&gt;&#x0A;&lt;a n=&quot;CallbackList&quot; t=&quot;m&quot;&gt;&lt;m n=&quot;memblock&quot; c=&quot;XmlNode&quot; t=&quot;elem&quot;&gt;&lt;CallbackList&gt;&lt;Callback label=&quot;ReloadFrames&quot; title=&quot;ReloadFrames&quot; trigger=&quot;onchange&quot; category=&quot;&quot; priority=&quot;0&quot; disabled=&quot;0&quot; /&gt;&lt;/CallbackList&gt;&lt;/m&gt;&#x0A;&lt;/a&gt;&#x0A;&lt;a n=&quot;defaultValue&quot; t=&quot;s&quot;&gt;&lt;/a&gt;&#x0A;&lt;a n=&quot;description&quot; t=&quot;s&quot;&gt;&lt;/a&gt;&#x0A;&lt;a n=&quot;disabled&quot; t=&quot;i&quot;&gt;0&lt;/a&gt;&#x0A;&lt;a n=&quot;highlight&quot; t=&quot;s&quot;&gt;&lt;/a&gt;&#x0A;&lt;a n=&quot;inputtype&quot; t=&quot;s&quot;&gt;s&lt;/a&gt;&#x0A;&lt;a n=&quot;label&quot; t=&quot;s&quot;&gt;Show scale&lt;/a&gt;&#x0A;&lt;a n=&quot;labels&quot; t=&quot;m&quot;&gt;&lt;m n=&quot;memblock&quot; c=&quot;vector&quot; t=&quot;string&quot; k=&quot;5&quot;&gt;&lt;vdata k=&quot;5&quot; t=&quot;string&quot;&gt;&lt;s&gt;None&lt;/s&gt;&lt;s&gt;Bottom Left&lt;/s&gt;&lt;s&gt;Top Left&lt;/s&gt;&lt;s&gt;Top Right&lt;/s&gt;&lt;s&gt;Bottom Right&lt;/s&gt;&lt;/vdata&gt;&#x0A;&lt;/m&gt;&#x0A;&lt;/a&gt;&#x0A;&lt;a n=&quot;private&quot; t=&quot;m&quot;&gt;&lt;m n=&quot;memblock&quot; c=&quot;container&quot;&gt;&lt;/m&gt;&#x0A;&lt;/a&gt;&#x0A;&lt;a n=&quot;qualifier&quot; t=&quot;s&quot;&gt;&lt;/a&gt;&#x0A;&lt;a n=&quot;unit&quot; t=&quot;s&quot;&gt;&lt;/a&gt;&#x0A;&lt;a n=&quot;value&quot; t=&quot;f&quot;&gt;NaN&lt;/a&gt;&#x0A;&lt;a n=&quot;values&quot; t=&quot;m&quot;&gt;&lt;m n=&quot;memblock&quot; c=&quot;vector&quot;&gt;&lt;vdata k=&quot;5&quot; t=&quot;double&quot; rank=&quot;1&quot; dimsize0=&quot;5&quot; Transfer-Encoding=&quot;zlib base64&quot;&gt;&#x0A;eJxjYACBH/UMKOCDPZThAKE4HABJFgMv&#x0A;&lt;/vdata&gt;&#x0A;&lt;a n=&quot;factor&quot; t=&quot;f&quot;&gt;1&lt;/a&gt;&#x0A;&lt;/m&gt;&#x0A;&lt;/a&gt;&#x0A;&lt;a n=&quot;value_disabled&quot; t=&quot;m&quot;&gt;&lt;m n=&quot;memblock&quot; c=&quot;vector&quot;&gt;&lt;vdata k=&quot;5&quot; t=&quot;signed int&quot; rank=&quot;1&quot; dimsize0=&quot;5&quot; Transfer-Encoding=&quot;zlib base64&quot;&gt;&#x0A;eJxjYMAEAAAUAAE=&#x0A;&lt;/vdata&gt;&#x0A;&lt;a n=&quot;factor&quot; t=&quot;f&quot;&gt;1&lt;/a&gt;&#x0A;&lt;/m&gt;&#x0A;&lt;/a&gt;&#x0A;&lt;a n=&quot;@sticky:10003&quot; t=&quot;m&quot;&gt;&lt;m n=&quot;memblock&quot; c=&quot;container&quot;&gt;&lt;a n=&quot;attr&quot; t=&quot;m&quot;&gt;&lt;m n=&quot;memblock&quot; c=&quot;container&quot;&gt;&lt;a n=&quot;class&quot; t=&quot;s&quot;&gt;input&lt;/a&gt;&#x0A;&lt;/m&gt;&#x0A;&lt;/a&gt;&#x0A;&lt;a n=&quot;docID&quot; t=&quot;s&quot;&gt;&lt;/a&gt;&#x0A;&lt;a n=&quot;insertmode&quot; t=&quot;s&quot;&gt;replace&lt;/a&gt;&#x0A;&lt;a n=&quot;is_root&quot; t=&quot;i&quot;&gt;0&lt;/a&gt;&#x0A;&lt;a n=&quot;skip&quot; t=&quot;i&quot;&gt;0&lt;/a&gt;&#x0A;&lt;a n=&quot;target&quot; t=&quot;m&quot;&gt;&lt;m n=&quot;memblock&quot; c=&quot;container&quot;&gt;&lt;a n=&quot;target&quot; t=&quot;s&quot;&gt;value&lt;/a&gt;&#x0A;&lt;a n=&quot;upCount&quot; t=&quot;i&quot;&gt;0&lt;/a&gt;&#x0A;&lt;/m&gt;&#x0A;&lt;/a&gt;&#x0A;&lt;a n=&quot;ui&quot; t=&quot;s&quot;&gt;input&lt;/a&gt;&#x0A;&lt;a n=&quot;uiclass&quot; t=&quot;s&quot;&gt;menu&lt;/a&gt;&#x0A;&lt;a n=&quot;uirowmode&quot; t=&quot;i&quot;&gt;0&lt;/a&gt;&#x0A;&lt;/m&gt;&#x0A;&lt;/a&gt;&#x0A;&lt;/m&gt;&#x0A;&lt;/a&gt;&#x0A;&lt;a n=&quot;@sticky:10003&quot; t=&quot;m&quot;&gt;&lt;m n=&quot;memblock&quot; c=&quot;container&quot;&gt;&lt;a n=&quot;attr&quot; t=&quot;m&quot;&gt;&lt;m n=&quot;memblock&quot; c=&quot;container&quot;&gt;&lt;a n=&quot;class&quot; t=&quot;s&quot;&gt;container&lt;/a&gt;&#x0A;&lt;/m&gt;&#x0A;&lt;/a&gt;&#x0A;&lt;a n=&quot;docID&quot; t=&quot;s&quot;&gt;&lt;/a&gt;&#x0A;&lt;a n=&quot;insertmode&quot; t=&quot;s&quot;&gt;simple&lt;/a&gt;&#x0A;&lt;a n=&quot;is_root&quot; t=&quot;i&quot;&gt;0&lt;/a&gt;&#x0A;&lt;a n=&quot;skip&quot; t=&quot;i&quot;&gt;0&lt;/a&gt;&#x0A;&lt;a n=&quot;tabulate&quot; t=&quot;i&quot;&gt;1&lt;/a&gt;&#x0A;&lt;a n=&quot;ui&quot; t=&quot;s&quot;&gt;container&lt;/a&gt;&#x0A;&lt;a n=&quot;uiclass&quot; t=&quot;s&quot;&gt;container&lt;/a&gt;&#x0A;&lt;/m&gt;&#x0A;&lt;/a&gt;&#x0A;&lt;/m&gt;&#x0A;&lt;/a&gt;&#x0A;&lt;a n=&quot;Render_Stencils_Stencils&quot; t=&quot;m&quot;&gt;&lt;m n=&quot;memblock&quot; c=&quot;container&quot;&gt;&lt;a n=&quot;rainbowsize&quot; t=&quot;m&quot;&gt;&lt;m n=&quot;memblock&quot; c=&quot;container&quot;&gt;&lt;a n=&quot;value&quot; t=&quot;f&quot;&gt;10&lt;/a&gt;&#x0A;&lt;/m&gt;&#x0A;&lt;/a&gt;&#x0A;&lt;/m&gt;&#x0A;&lt;/a&gt;&#x0A;&lt;a n=&quot;@sticky:10003&quot; t=&quot;m&quot;&gt;&lt;m n=&quot;memblock&quot; c=&quot;container&quot;&gt;&lt;a n=&quot;attr&quot; t=&quot;m&quot;&gt;&lt;m n=&quot;memblock&quot; c=&quot;container&quot;&gt;&lt;a n=&quot;class&quot; t=&quot;s&quot;&gt;container&lt;/a&gt;&#x0A;&lt;/m&gt;&#x0A;&lt;/a&gt;&#x0A;&lt;a n=&quot;docID&quot; t=&quot;s&quot;&gt;&lt;/a&gt;&#x0A;&lt;a n=&quot;insertmode&quot; t=&quot;s&quot;&gt;simple&lt;/a&gt;&#x0A;&lt;a n=&quot;is_root&quot; t=&quot;i&quot;&gt;0&lt;/a&gt;&#x0A;&lt;a n=&quot;skip&quot; t=&quot;i&quot;&gt;0&lt;/a&gt;&#x0A;&lt;a n=&quot;tabulate&quot; t=&quot;i&quot;&gt;0&lt;/a&gt;&#x0A;&lt;a n=&quot;ui&quot; t=&quot;s&quot;&gt;container&lt;/a&gt;&#x0A;&lt;a n=&quot;uiclass&quot; t=&quot;s&quot;&gt;container&lt;/a&gt;&#x0A;&lt;/m&gt;&#x0A;&lt;/a&gt;&#x0A;&lt;/m&gt;&#x0A;&lt;/a&gt;&#x0A;&lt;a n=&quot;general_title&quot; t=&quot;s&quot;&gt;General controls&lt;/a&gt;&#x0A;&lt;a n=&quot;images&quot; t=&quot;m&quot;&gt;&lt;m n=&quot;memblock&quot; c=&quot;container&quot;&gt;&lt;a n=&quot;autocontrast&quot; t=&quot;m&quot;&gt;&lt;m n=&quot;memblock&quot; c=&quot;vector&quot;&gt;&lt;vdata k=&quot;2&quot; t=&quot;byte&quot; rank=&quot;1&quot; dimsize0=&quot;2&quot; Transfer-Encoding=&quot;zlib base64&quot;&gt;&#x0A;eJxjZAQAAAUAAw==&#x0A;&lt;/vdata&gt;&#x0A;&lt;a n=&quot;factor&quot; t=&quot;f&quot;&gt;1&lt;/a&gt;&#x0A;&lt;/m&gt;&#x0A;&lt;/a&gt;&#x0A;&lt;a n=&quot;color&quot; t=&quot;m&quot;&gt;&lt;m n=&quot;memblock&quot; c=&quot;vector&quot; t=&quot;string&quot; k=&quot;2&quot;&gt;&lt;vdata k=&quot;2&quot; t=&quot;string&quot;&gt;&lt;s&gt;Gray&lt;/s&gt;&lt;s&gt;Gray&lt;/s&gt;&lt;/vdata&gt;&#x0A;&lt;/m&gt;&#x0A;&lt;/a&gt;&#x0A;&lt;a n=&quot;default_color&quot; t=&quot;m&quot;&gt;&lt;m n=&quot;memblock&quot; c=&quot;vector&quot; t=&quot;string&quot; k=&quot;2&quot;&gt;&lt;vdata k=&quot;2&quot; t=&quot;string&quot;&gt;&lt;s&gt;Gray&lt;/s&gt;&lt;s&gt;Gray&lt;/s&gt;&lt;/vdata&gt;&#x0A;&lt;/m&gt;&#x0A;&lt;/a&gt;&#x0A;&lt;a n=&quot;flag&quot; t=&quot;m&quot;&gt;&lt;m n=&quot;memblock&quot; c=&quot;vector&quot;&gt;&lt;vdata k=&quot;2&quot; t=&quot;byte&quot; rank=&quot;1&quot; dimsize0=&quot;2&quot; Transfer-Encoding=&quot;zlib base64&quot;&gt;&#x0A;eJxjYAAAAAIAAQ==&#x0A;&lt;/vdata&gt;&#x0A;&lt;a n=&quot;factor&quot; t=&quot;f&quot;&gt;1&lt;/a&gt;&#x0A;&lt;/m&gt;&#x0A;&lt;/a&gt;&#x0A;&lt;a n=&quot;label&quot; t=&quot;m&quot;&gt;&lt;m n=&quot;memblock&quot; c=&quot;vector&quot; t=&quot;string&quot; k=&quot;2&quot;&gt;&lt;vdata k=&quot;2&quot; t=&quot;string&quot;&gt;&lt;s&gt;Exp1Cam1&lt;/s&gt;&lt;s&gt;Exp2Cam2&lt;/s&gt;&lt;/vdata&gt;&#x0A;&lt;/m&gt;&#x0A;&lt;/a&gt;&#x0A;&lt;a n=&quot;open&quot; t=&quot;m&quot;&gt;&lt;m n=&quot;memblock&quot; c=&quot;vector&quot;&gt;&lt;vdata k=&quot;2&quot; t=&quot;signed int&quot; rank=&quot;1&quot; dimsize0=&quot;2&quot; Transfer-Encoding=&quot;zlib base64&quot;&gt;&#x0A;eJxjYIAAAAAIAAE=&#x0A;&lt;/vdata&gt;&#x0A;&lt;a n=&quot;factor&quot; t=&quot;f&quot;&gt;1&lt;/a&gt;&#x0A;&lt;/m&gt;&#x0A;&lt;/a&gt;&#x0A;&lt;a n=&quot;xfmid&quot; t=&quot;m&quot;&gt;&lt;m n=&quot;memblock&quot; c=&quot;vector&quot;&gt;&lt;vdata k=&quot;2&quot; t=&quot;double&quot; rank=&quot;1&quot; dimsize0=&quot;2&quot; Transfer-Encoding=&quot;zlib base64&quot;&gt;&#x0A;eJzrjZxrwbH5gP2Juqk+pf9O2wMAQJwIGg==&#x0A;&lt;/vdata&gt;&#x0A;&lt;a n=&quot;factor&quot; t=&quot;f&quot;&gt;1&lt;/a&gt;&#x0A;&lt;/m&gt;&#x0A;&lt;/a&gt;&#x0A;&lt;a n=&quot;xmax&quot; t=&quot;m&quot;&gt;&lt;m n=&quot;memblock&quot; c=&quot;vector&quot;&gt;&lt;vdata k=&quot;2&quot; t=&quot;double&quot; rank=&quot;1&quot; dimsize0=&quot;2&quot; Transfer-Encoding=&quot;zlib base64&quot;&gt;&#x0A;eJyr+J7P9IB7tUPe0lc6mxeVOgAAREMH6g==&#x0A;&lt;/vdata&gt;&#x0A;&lt;a n=&quot;factor&quot; t=&quot;f&quot;&gt;1&lt;/a&gt;&#x0A;&lt;/m&gt;&#x0A;&lt;/a&gt;&#x0A;&lt;a n=&quot;xmin&quot; t=&quot;m&quot;&gt;&lt;m n=&quot;memblock&quot; c=&quot;vector&quot;&gt;&lt;vdata k=&quot;2&quot; t=&quot;double&quot; rank=&quot;1&quot; dimsize0=&quot;2&quot; Transfer-Encoding=&quot;zlib base64&quot;&gt;&#x0A;eJx73M4x4a+8ioNl0OqkWSvVHQA9pQbF&#x0A;&lt;/vdata&gt;&#x0A;&lt;a n=&quot;factor&quot; t=&quot;f&quot;&gt;1&lt;/a&gt;&#x0A;&lt;/m&gt;&#x0A;&lt;/a&gt;&#x0A;&lt;a n=&quot;ymax&quot; t=&quot;m&quot;&gt;&lt;m n=&quot;memblock&quot; c=&quot;vector&quot;&gt;&lt;vdata k=&quot;2&quot; t=&quot;double&quot; rank=&quot;1&quot; dimsize0=&quot;2&quot; Transfer-Encoding=&quot;zlib base64&quot;&gt;&#x0A;eJxjYACBD/YMUBoADcYCXw==&#x0A;&lt;/vdata&gt;&#x0A;&lt;a n=&quot;factor&quot; t=&quot;f&quot;&gt;1&lt;/a&gt;&#x0A;&lt;/m&gt;&#x0A;&lt;/a&gt;&#x0A;&lt;a n=&quot;ymid&quot; t=&quot;m&quot;&gt;&lt;m n=&quot;memblock&quot; c=&quot;vector&quot;&gt;&lt;vdata k=&quot;2&quot; t=&quot;double&quot; rank=&quot;1&quot; dimsize0=&quot;2&quot; Transfer-Encoding=&quot;zlib base64&quot;&gt;&#x0A;eJxjYACBB/YMUBoADQYCPw==&#x0A;&lt;/vdata&gt;&#x0A;&lt;a n=&quot;factor&quot; t=&quot;f&quot;&gt;1&lt;/a&gt;&#x0A;&lt;/m&gt;&#x0A;&lt;/a&gt;&#x0A;&lt;a n=&quot;ymin&quot; t=&quot;m&quot;&gt;&lt;m n=&quot;memblock&quot; c=&quot;vector&quot;&gt;&lt;vdata k=&quot;2&quot; t=&quot;double&quot; rank=&quot;1&quot; dimsize0=&quot;2&quot; Transfer-Encoding=&quot;zlib base64&quot;&gt;&#x0A;eJxjYEAFAAAQAAE=&#x0A;&lt;/vdata&gt;&#x0A;&lt;a n=&quot;factor&quot; t=&quot;f&quot;&gt;1&lt;/a&gt;&#x0A;&lt;/m&gt;&#x0A;&lt;/a&gt;&#x0A;&lt;/m&gt;&#x0A;&lt;/a&gt;&#x0A;&lt;a n=&quot;image_title&quot; t=&quot;s&quot;&gt;Channels&lt;/a&gt;&#x0A;&lt;a n=&quot;stencils&quot; t=&quot;m&quot;&gt;&lt;m n=&quot;memblock&quot; c=&quot;container&quot;&gt;&lt;a n=&quot;class&quot; t=&quot;m&quot;&gt;&lt;m n=&quot;memblock&quot; c=&quot;vector&quot; t=&quot;string&quot; k=&quot;5&quot;&gt;&lt;vdata k=&quot;5&quot; t=&quot;string&quot;&gt;&lt;s&gt;&lt;/s&gt;&lt;s&gt;&lt;/s&gt;&lt;s&gt;&lt;/s&gt;&lt;s&gt;&lt;/s&gt;&lt;s&gt;&lt;/s&gt;&lt;/vdata&gt;&#x0A;&lt;/m&gt;&#x0A;&lt;/a&gt;&#x0A;&lt;a n=&quot;color&quot; t=&quot;m&quot;&gt;&lt;m n=&quot;memblock&quot; c=&quot;vector&quot; t=&quot;string&quot; k=&quot;5&quot;&gt;&lt;vdata k=&quot;5&quot; t=&quot;string&quot;&gt;&lt;s&gt;rainbow&lt;/s&gt;&lt;s&gt;rainbow&lt;/s&gt;&lt;s&gt;rainbow&lt;/s&gt;&lt;s&gt;rainbow&lt;/s&gt;&lt;s&gt;#FF930A&lt;/s&gt;&lt;/vdata&gt;&#x0A;&lt;/m&gt;&#x0A;&lt;/a&gt;&#x0A;&lt;a n=&quot;default_color&quot; t=&quot;m&quot;&gt;&lt;m n=&quot;memblock&quot; c=&quot;vector&quot; t=&quot;string&quot; k=&quot;5&quot;&gt;&lt;vdata k=&quot;5&quot; t=&quot;string&quot;&gt;&lt;s&gt;rainbow&lt;/s&gt;&lt;s&gt;rainbow&lt;/s&gt;&lt;s&gt;rainbow&lt;/s&gt;&lt;s&gt;rainbow&lt;/s&gt;&lt;s&gt;#FF930A&lt;/s&gt;&lt;/vdata&gt;&#x0A;&lt;/m&gt;&#x0A;&lt;/a&gt;&#x0A;&lt;a n=&quot;flag&quot; t=&quot;m&quot;&gt;&lt;m n=&quot;memblock&quot; c=&quot;vector&quot;&gt;&lt;vdata k=&quot;5&quot; t=&quot;byte&quot; rank=&quot;1&quot; dimsize0=&quot;5&quot; Transfer-Encoding=&quot;zlib base64&quot;&gt;&#x0A;eJxjZGBgYAQAAAsAAw==&#x0A;&lt;/vdata&gt;&#x0A;&lt;a n=&quot;factor&quot; t=&quot;f&quot;&gt;1&lt;/a&gt;&#x0A;&lt;/m&gt;&#x0A;&lt;/a&gt;&#x0A;&lt;a n=&quot;label&quot; t=&quot;m&quot;&gt;&lt;m n=&quot;memblock&quot; c=&quot;vector&quot; t=&quot;string&quot; k=&quot;5&quot;&gt;&lt;vdata k=&quot;5&quot; t=&quot;string&quot;&gt;&lt;s&gt;Nucleus&lt;/s&gt;&lt;s&gt;Cell&lt;/s&gt;&lt;s&gt;Membrane&lt;/s&gt;&lt;s&gt;Cytoplasm&lt;/s&gt;&lt;s&gt;Highlighted Objects&lt;/s&gt;&lt;/vdata&gt;&#x0A;&lt;/m&gt;&#x0A;&lt;/a&gt;&#x0A;&lt;a n=&quot;open&quot; t=&quot;m&quot;&gt;&lt;m n=&quot;memblock&quot; c=&quot;vector&quot;&gt;&lt;vdata k=&quot;5&quot; t=&quot;signed int&quot; rank=&quot;1&quot; dimsize0=&quot;5&quot; Transfer-Encoding=&quot;zlib base64&quot;&gt;&#x0A;eJxjYMAEAAAUAAE=&#x0A;&lt;/vdata&gt;&#x0A;&lt;a n=&quot;factor&quot; t=&quot;f&quot;&gt;1&lt;/a&gt;&#x0A;&lt;/m&gt;&#x0A;&lt;/a&gt;&#x0A;&lt;a n=&quot;priority&quot; t=&quot;m&quot;&gt;&lt;m n=&quot;memblock&quot; c=&quot;vector&quot;&gt;&lt;vdata k=&quot;5&quot; t=&quot;signed int&quot; rank=&quot;1&quot; dimsize0=&quot;5&quot; Transfer-Encoding=&quot;zlib base64&quot;&gt;&#x0A;eJxjYEAFjEAMAAAYAAI=&#x0A;&lt;/vdata&gt;&#x0A;&lt;a n=&quot;factor&quot; t=&quot;f&quot;&gt;1&lt;/a&gt;&#x0A;&lt;/m&gt;&#x0A;&lt;/a&gt;&#x0A;&lt;a n=&quot;style&quot; t=&quot;m&quot;&gt;&lt;m n=&quot;memblock&quot; c=&quot;vector&quot; t=&quot;string&quot; k=&quot;5&quot;&gt;&lt;vdata k=&quot;5&quot; t=&quot;string&quot;&gt;&lt;s&gt;Border&lt;/s&gt;&lt;s&gt;Border&lt;/s&gt;&lt;s&gt;Border&lt;/s&gt;&lt;s&gt;Border&lt;/s&gt;&lt;s&gt;solid&lt;/s&gt;&lt;/vdata&gt;&#x0A;&lt;/m&gt;&#x0A;&lt;/a&gt;&#x0A;&lt;/m&gt;&#x0A;&lt;/a&gt;&#x0A;&lt;a n=&quot;stencil_title&quot; t=&quot;s&quot;&gt;Overlays&lt;/a&gt;&#x0A;&lt;a n=&quot;tracker&quot; t=&quot;m&quot;&gt;&lt;m n=&quot;memblock&quot; c=&quot;container&quot;&gt;&lt;a n=&quot;color&quot; t=&quot;m&quot;&gt;&lt;m n=&quot;memblock&quot; c=&quot;vector&quot; t=&quot;string&quot; k=&quot;4&quot;&gt;&lt;vdata k=&quot;4&quot; t=&quot;string&quot;&gt;&lt;s&gt;Gray&lt;/s&gt;&lt;s&gt;Gray&lt;/s&gt;&lt;s&gt;Gray&lt;/s&gt;&lt;s&gt;Gray&lt;/s&gt;&lt;/vdata&gt;&#x0A;&lt;/m&gt;&#x0A;&lt;/a&gt;&#x0A;&lt;a n=&quot;@sticky:10003&quot; t=&quot;m&quot;&gt;&lt;m n=&quot;memblock&quot; c=&quot;container&quot;&gt;&lt;a n=&quot;skip&quot; t=&quot;i&quot;&gt;1&lt;/a&gt;&#x0A;&lt;/m&gt;&#x0A;&lt;/a&gt;&#x0A;&lt;/m&gt;&#x0A;&lt;/a&gt;&#x0A;&lt;/m&gt;&#x0A;&lt;/a&gt;&#x0A;&lt;a n=&quot;TableRefString&quot; t=&quot;m&quot;&gt;&lt;m n=&quot;memblock&quot; c=&quot;vector&quot; t=&quot;string&quot; k=&quot;1&quot;&gt;&lt;vdata k=&quot;1&quot; t=&quot;string&quot;&gt;&lt;s&gt;EvaluationData.Procedures.CalculateIntensityProperties.Outputs.WholeCells.dataitem&lt;/s&gt;&lt;/vdata&gt;&#x0A;&lt;/m&gt;&#x0A;&lt;/a&gt;&#x0A;&lt;a n=&quot;DefaultStencilControls&quot; t=&quot;m&quot;&gt;&lt;m n=&quot;memblock&quot; c=&quot;container&quot;&gt;&lt;a n=&quot;color&quot; t=&quot;m&quot;&gt;&lt;m n=&quot;memblock&quot; c=&quot;vector&quot; t=&quot;string&quot; k=&quot;4&quot;&gt;&lt;vdata k=&quot;4&quot; t=&quot;string&quot;&gt;&lt;s&gt;rainbow&lt;/s&gt;&lt;s&gt;rainbow&lt;/s&gt;&lt;s&gt;rainbow&lt;/s&gt;&lt;s&gt;rainbow&lt;/s&gt;&lt;/vdata&gt;&#x0A;&lt;/m&gt;&#x0A;&lt;/a&gt;&#x0A;&lt;a n=&quot;style&quot; t=&quot;m&quot;&gt;&lt;m n=&quot;memblock&quot; c=&quot;vector&quot; t=&quot;string&quot; k=&quot;4&quot;&gt;&lt;vdata k=&quot;4&quot; t=&quot;string&quot;&gt;&lt;s&gt;Border&lt;/s&gt;&lt;s&gt;Border&lt;/s&gt;&lt;s&gt;Border&lt;/s&gt;&lt;s&gt;Border&lt;/s&gt;&lt;/vdata&gt;&#x0A;&lt;/m&gt;&#x0A;&lt;/a&gt;&#x0A;&lt;a n=&quot;@sticky:10003&quot; t=&quot;m&quot;&gt;&lt;m n=&quot;memblock&quot; c=&quot;container&quot;&gt;&lt;a n=&quot;DefaultColor&quot; t=&quot;s&quot;&gt;rainbow&lt;/a&gt;&#x0A;&lt;a n=&quot;DefaultStyle&quot; t=&quot;s&quot;&gt;Border&lt;/a&gt;&#x0A;&lt;a n=&quot;last_standardvalues&quot; t=&quot;m&quot;&gt;&lt;m n=&quot;memblock&quot; c=&quot;container&quot;&gt;&lt;a n=&quot;@isordered&quot; t=&quot;i&quot;&gt;1&lt;/a&gt;&#x0A;&lt;a n=&quot;Cell&quot; t=&quot;m&quot;&gt;&lt;m n=&quot;memblock&quot; c=&quot;container&quot;&gt;&lt;a n=&quot;color&quot; t=&quot;s&quot;&gt;rainbow&lt;/a&gt;&#x0A;&lt;a n=&quot;style&quot; t=&quot;s&quot;&gt;Border&lt;/a&gt;&#x0A;&lt;/m&gt;&#x0A;&lt;/a&gt;&#x0A;&lt;/m&gt;&#x0A;&lt;/a&gt;&#x0A;&lt;a n=&quot;NonDefaultStyle&quot; t=&quot;s&quot;&gt;Border&lt;/a&gt;&#x0A;&lt;/m&gt;&#x0A;&lt;/a&gt;&#x0A;&lt;/m&gt;&#x0A;&lt;/a&gt;&#x0A;&lt;a n=&quot;current_frame&quot; t=&quot;s&quot;&gt;0&lt;/a&gt;&#x0A;&lt;a n=&quot;cRenderSettings&quot; t=&quot;m&quot;&gt;&lt;m n=&quot;memblock&quot; c=&quot;container&quot;&gt;&lt;a n=&quot;Render&quot; t=&quot;m&quot;&gt;&lt;m n=&quot;memblock&quot; c=&quot;container&quot;&gt;&lt;a n=&quot;Colormode_ColorTranslator&quot; t=&quot;m&quot;&gt;&lt;m n=&quot;memblock&quot; c=&quot;container&quot;&gt;&lt;a n=&quot;Colormode&quot; t=&quot;s&quot;&gt;WeightedAverage:Extended&lt;/a&gt;&#x0A;&lt;a n=&quot;methodclass&quot; t=&quot;s&quot;&gt;Colormode&lt;/a&gt;&#x0A;&lt;a n=&quot;pluginclass&quot; t=&quot;s&quot;&gt;Render&lt;/a&gt;&#x0A;&lt;/m&gt;&#x0A;&lt;/a&gt;&#x0A;&lt;a n=&quot;Images_Images&quot; t=&quot;m&quot;&gt;&lt;m n=&quot;memblock&quot; c=&quot;container&quot;&gt;&lt;a n=&quot;colormode&quot; t=&quot;s&quot;&gt;WeightedAverage&lt;/a&gt;&#x0A;&lt;a n=&quot;methodclass&quot; t=&quot;s&quot;&gt;Images&lt;/a&gt;&#x0A;&lt;a n=&quot;palette&quot; t=&quot;s&quot;&gt;Extended&lt;/a&gt;&#x0A;&lt;a n=&quot;pluginclass&quot; t=&quot;s&quot;&gt;Render&lt;/a&gt;&#x0A;&lt;/m&gt;&#x0A;&lt;/a&gt;&#x0A;&lt;a n=&quot;ScaleBar_ScaleBar&quot; t=&quot;m&quot;&gt;&lt;m n=&quot;memblock&quot; c=&quot;container&quot;&gt;&lt;a n=&quot;methodclass&quot; t=&quot;s&quot;&gt;ScaleBar&lt;/a&gt;&#x0A;&lt;a n=&quot;pluginclass&quot; t=&quot;s&quot;&gt;Render&lt;/a&gt;&#x0A;&lt;a n=&quot;ScaleBar&quot; t=&quot;f&quot;&gt;NaN&lt;/a&gt;&#x0A;&lt;/m&gt;&#x0A;&lt;/a&gt;&#x0A;&lt;a n=&quot;Stencils_Stencils&quot; t=&quot;m&quot;&gt;&lt;m n=&quot;memblock&quot; c=&quot;container&quot;&gt;&lt;a n=&quot;methodclass&quot; t=&quot;s&quot;&gt;Stencils&lt;/a&gt;&#x0A;&lt;a n=&quot;pluginclass&quot; t=&quot;s&quot;&gt;Render&lt;/a&gt;&#x0A;&lt;a n=&quot;rainbowsize&quot; t=&quot;f&quot;&gt;10&lt;/a&gt;&#x0A;&lt;/m&gt;&#x0A;&lt;/a&gt;&#x0A;&lt;/m&gt;&#x0A;&lt;/a&gt;&#x0A;&lt;/m&gt;&#x0A;&lt;/a&gt;&#x0A;&lt;a n=&quot;Frames&quot; t=&quot;m&quot;&gt;&lt;m n=&quot;memblock&quot; c=&quot;container&quot;&gt;&lt;a n=&quot;@isordered&quot; t=&quot;i&quot;&gt;1&lt;/a&gt;&#x0A;&lt;a n=&quot;Nuclei&quot; t=&quot;m&quot;&gt;&lt;m n=&quot;memblock&quot; c=&quot;container&quot;&gt;&lt;a n=&quot;@isordered&quot; t=&quot;i&quot;&gt;1&lt;/a&gt;&#x0A;&lt;a n=&quot;FrameLabel&quot; t=&quot;s&quot;&gt;Nuclei&lt;/a&gt;&#x0A;&lt;a n=&quot;FrameItemName&quot; t=&quot;s&quot;&gt;Nuclei&lt;/a&gt;&#x0A;&lt;a n=&quot;Images_RefString&quot; t=&quot;s&quot;&gt;Set(Images=AAL::GetValidImages().v_images)&lt;/a&gt;&#x0A;&lt;a n=&quot;Stencils_RefString&quot; t=&quot;s&quot;&gt;Set(Stencils=AAL::GetImageViewStencils(ListRefString).v_stencils)&lt;/a&gt;&#x0A;&lt;a n=&quot;Type&quot; t=&quot;s&quot;&gt;Standard&lt;/a&gt;&#x0A;&lt;a n=&quot;ListRefString&quot; t=&quot;s&quot;&gt;EvaluationData.Procedures.CalculateIntensityProperties.Outputs.WholeCells.dataitem&lt;/a&gt;&#x0A;&lt;/m&gt;&#x0A;&lt;/a&gt;&#x0A;&lt;/m&gt;&#x0A;&lt;/a&gt;&#x0A;&lt;a n=&quot;SkipTab&quot; t=&quot;i&quot;&gt;0&lt;/a&gt;&#x0A;&lt;a n=&quot;ButtonDef&quot; t=&quot;s&quot;&gt;&#x0A;&#x09;&#x09;set(UI_in=UI)&#x0A;&#x09;&#x09;set(UI=ocnt())&#x0A;&#x09;&#x09;UI::C_Layout(&amp;quot;(1)&amp;quot;, vec(&amp;quot;Controls&amp;quot;), cellalign=&amp;quot;center&amp;quot;, class=&amp;quot;packer&amp;quot;)&#x0A;&#x09;&#x09;//UI::C_Input(&amp;quot;Keep View&amp;quot;,0,0,&amp;quot;b&amp;quot;,description=&amp;quot;Include the current tab to the return result view.&amp;quot;,insert=&amp;quot;controls.export&amp;quot;)&#x0A;&#x09;&#x09;set(Buttons=UI)&#x0A;&#x09;&#x09;set(UI=UI_in)&#x0A;&#x09;&lt;/a&gt;&#x0A;&lt;a n=&quot;@sticky:10003&quot; t=&quot;m&quot;&gt;&lt;m n=&quot;memblock&quot; c=&quot;container&quot;&gt;&lt;a n=&quot;__version&quot; t=&quot;f&quot;&gt;2.79999999999999982&lt;/a&gt;&#x0A;&lt;/m&gt;&#x0A;&lt;/a&gt;&#x0A;&lt;/m&gt;&#x0A;&lt;/a&gt;&#x0A;&lt;a n=&quot;@sticky:10003&quot; t=&quot;m&quot;&gt;&lt;m n=&quot;memblock&quot; c=&quot;container&quot;&gt;&lt;a n=&quot;CallBacks&quot; t=&quot;i&quot;&gt;0&lt;/a&gt;&#x0A;&lt;a n=&quot;current_tab&quot; t=&quot;s&quot;&gt;PopulationCalculateIntensityProperties&lt;/a&gt;&#x0A;&lt;/m&gt;&#x0A;&lt;/a&gt;&#x0A;&lt;/m&gt;&#x0A;&lt;/a&gt;&#x0A;&lt;/m&gt;&#x0A;&lt;/a&gt;&#x0A;&lt;a n=&quot;Inputs&quot; t=&quot;m&quot;&gt;&lt;m n=&quot;memblock&quot; c=&quot;container&quot;&gt;&lt;a n=&quot;@isordered&quot; t=&quot;i&quot;&gt;1&lt;/a&gt;&#x0A;&lt;a n=&quot;channel_string&quot; t=&quot;m&quot;&gt;&lt;m n=&quot;memblock&quot; c=&quot;container&quot;&gt;&lt;a n=&quot;DefaultValue&quot; t=&quot;s&quot;&gt;Exp1Cam1&lt;/a&gt;&#x0A;&lt;a n=&quot;Description&quot; t=&quot;s&quot;&gt;Select channel by which the intensity statistics should be calculated&lt;/a&gt;&#x0A;&lt;a n=&quot;disabled&quot; t=&quot;i&quot;&gt;0&lt;/a&gt;&#x0A;&lt;a n=&quot;EvalString&quot; t=&quot;s&quot;&gt;AAL::GetCurrentFrameImages(EvaluationData=EvaluationData)  set(Signal=FrameImages.Exp1Cam1)&lt;/a&gt;&#x0A;&lt;a n=&quot;InputComplexity&quot; t=&quot;s&quot;&gt;Complex&lt;/a&gt;&#x0A;&lt;a n=&quot;InputType&quot; t=&quot;s&quot;&gt;s&lt;/a&gt;&#x0A;&lt;a n=&quot;Item&quot; t=&quot;s&quot;&gt;channel_string&lt;/a&gt;&#x0A;&lt;a n=&quot;Label&quot; t=&quot;s&quot;&gt;Channel&lt;/a&gt;&#x0A;&lt;a n=&quot;ParameterType&quot; t=&quot;s&quot;&gt;Discrete&lt;/a&gt;&#x0A;&lt;a n=&quot;private&quot; t=&quot;m&quot;&gt;&lt;m n=&quot;memblock&quot; c=&quot;container&quot;&gt;&lt;a n=&quot;PreviousValues&quot; t=&quot;m&quot;&gt;&lt;m n=&quot;memblock&quot; c=&quot;container&quot;&gt;&lt;/m&gt;&#x0A;&lt;/a&gt;&#x0A;&lt;a n=&quot;SimpleLastValue&quot; t=&quot;m&quot;&gt;&lt;m n=&quot;memblock&quot; c=&quot;container&quot;&gt;&lt;/m&gt;&#x0A;&lt;/a&gt;&#x0A;&lt;a n=&quot;tuninglabel&quot; t=&quot;s&quot;&gt;Tuning of parameter&lt;/a&gt;&#x0A;&lt;a n=&quot;WizardRulerOff&quot; t=&quot;i&quot;&gt;1&lt;/a&gt;&#x0A;&lt;/m&gt;&#x0A;&lt;/a&gt;&#x0A;&lt;a n=&quot;ProcedureIDName&quot; t=&quot;s&quot;&gt;CalculateIntensityProperties&lt;/a&gt;&#x0A;&lt;a n=&quot;skip&quot; t=&quot;i&quot;&gt;0&lt;/a&gt;&#x0A;&lt;a n=&quot;SkipWizard&quot; t=&quot;i&quot;&gt;1&lt;/a&gt;&#x0A;&lt;a n=&quot;UIInsert&quot; t=&quot;s&quot;&gt;UI.InputParameters.CalculateIntensityProperties.channel_string&lt;/a&gt;&#x0A;&lt;a n=&quot;UIPresent&quot; t=&quot;i&quot;&gt;1&lt;/a&gt;&#x0A;&lt;a n=&quot;unit&quot; t=&quot;s&quot;&gt;&lt;/a&gt;&#x0A;&lt;a n=&quot;value&quot; t=&quot;s&quot;&gt;Exp1Cam1&lt;/a&gt;&#x0A;&lt;a n=&quot;values&quot; t=&quot;m&quot;&gt;&lt;m n=&quot;memblock&quot; c=&quot;vector&quot; t=&quot;string&quot; k=&quot;2&quot;&gt;&lt;vdata k=&quot;2&quot; t=&quot;string&quot;&gt;&lt;s&gt;Exp1Cam1&lt;/s&gt;&lt;s&gt;Exp2Cam2&lt;/s&gt;&lt;/vdata&gt;&#x0A;&lt;/m&gt;&#x0A;&lt;/a&gt;&#x0A;&lt;a n=&quot;v_values&quot; t=&quot;m&quot;&gt;&lt;m n=&quot;memblock&quot; c=&quot;vector&quot; t=&quot;string&quot; k=&quot;1&quot;&gt;&lt;vdata k=&quot;1&quot; t=&quot;string&quot;&gt;&lt;s&gt;Exp1Cam1&lt;/s&gt;&lt;/vdata&gt;&#x0A;&lt;/m&gt;&#x0A;&lt;/a&gt;&#x0A;&lt;/m&gt;&#x0A;&lt;/a&gt;&#x0A;&lt;a n=&quot;WholeCells_string&quot; t=&quot;m&quot;&gt;&lt;m n=&quot;memblock&quot; c=&quot;container&quot;&gt;&lt;a n=&quot;DefaultValue&quot; t=&quot;s&quot;&gt;Nuclei&lt;/a&gt;&#x0A;&lt;a n=&quot;Description&quot; t=&quot;s&quot;&gt;Select population&lt;/a&gt;&#x0A;&lt;a n=&quot;disabled&quot; t=&quot;i&quot;&gt;0&lt;/a&gt;&#x0A;&lt;a n=&quot;InputComplexity&quot; t=&quot;s&quot;&gt;Complex&lt;/a&gt;&#x0A;&lt;a n=&quot;InputType&quot; t=&quot;s&quot;&gt;s&lt;/a&gt;&#x0A;&lt;a n=&quot;Item&quot; t=&quot;s&quot;&gt;WholeCells_string&lt;/a&gt;&#x0A;&lt;a n=&quot;Label&quot; t=&quot;s&quot;&gt;Population&lt;/a&gt;&#x0A;&lt;a n=&quot;ParameterType&quot; t=&quot;s&quot;&gt;Discrete&lt;/a&gt;&#x0A;&lt;a n=&quot;private&quot; t=&quot;m&quot;&gt;&lt;m n=&quot;memblock&quot; c=&quot;container&quot;&gt;&lt;a n=&quot;PreviousValues&quot; t=&quot;m&quot;&gt;&lt;m n=&quot;memblock&quot; c=&quot;container&quot;&gt;&lt;/m&gt;&#x0A;&lt;/a&gt;&#x0A;&lt;a n=&quot;SelectedPopulation&quot; t=&quot;m&quot;&gt;&lt;m n=&quot;memblock&quot; c=&quot;Table&quot;&gt;&lt;m n=&quot;Label&quot; c=&quot;vector&quot; t=&quot;string&quot; k=&quot;1&quot;&gt;&lt;vdata k=&quot;1&quot; t=&quot;string&quot;&gt;&lt;s&gt;Nuclei&lt;/s&gt;&lt;/vdata&gt;&#x0A;&lt;/m&gt;&#x0A;&lt;m n=&quot;ItemName&quot; c=&quot;vector&quot; t=&quot;string&quot; k=&quot;1&quot;&gt;&lt;vdata k=&quot;1&quot; t=&quot;string&quot;&gt;&lt;s&gt;WholeCells&lt;/s&gt;&lt;/vdata&gt;&#x0A;&lt;/m&gt;&#x0A;&lt;m n=&quot;ItemType&quot; c=&quot;vector&quot; t=&quot;string&quot; k=&quot;1&quot;&gt;&lt;vdata k=&quot;1&quot; t=&quot;string&quot;&gt;&lt;s&gt;Nuclei&lt;/s&gt;&lt;/vdata&gt;&#x0A;&lt;/m&gt;&#x0A;&lt;m n=&quot;RefString&quot; c=&quot;vector&quot; t=&quot;string&quot; k=&quot;1&quot;&gt;&lt;vdata k=&quot;1&quot; t=&quot;string&quot;&gt;&lt;s&gt;EvaluationData.Procedures.FindCytoplasm.Outputs.WholeCells.dataitem&lt;/s&gt;&lt;/vdata&gt;&#x0A;&lt;/m&gt;&#x0A;&lt;m n=&quot;ValidFlag&quot; c=&quot;vector&quot;&gt;&lt;vdata k=&quot;1&quot; t=&quot;signed int&quot; rank=&quot;1&quot; dimsize0=&quot;1&quot; Transfer-Encoding=&quot;zlib base64&quot;&gt;&#x0A;eJxjZGBgAAAACAAC&#x0A;&lt;/vdata&gt;&#x0A;&lt;a n=&quot;factor&quot; t=&quot;f&quot;&gt;1&lt;/a&gt;&#x0A;&lt;/m&gt;&#x0A;&lt;m n=&quot;OriginRef&quot; c=&quot;vector&quot; t=&quot;string&quot; k=&quot;1&quot;&gt;&lt;vdata k=&quot;1&quot; t=&quot;string&quot;&gt;&lt;s&gt;FindNuclei&lt;/s&gt;&lt;/vdata&gt;&#x0A;&lt;/m&gt;&#x0A;&lt;m n=&quot;CreatedAt&quot; c=&quot;vector&quot; t=&quot;string&quot; k=&quot;1&quot;&gt;&lt;vdata k=&quot;1&quot; t=&quot;string&quot;&gt;&lt;s&gt;FindCytoplasm&lt;/s&gt;&lt;/vdata&gt;&#x0A;&lt;/m&gt;&#x0A;&lt;m n=&quot;CreatedAtNo&quot; c=&quot;vector&quot;&gt;&lt;vdata k=&quot;1&quot; t=&quot;signed int&quot; rank=&quot;1&quot; dimsize0=&quot;1&quot; Transfer-Encoding=&quot;zlib base64&quot;&gt;&#x0A;eJxjZmBgAAAAEAAE&#x0A;&lt;/vdata&gt;&#x0A;&lt;a n=&quot;factor&quot; t=&quot;f&quot;&gt;1&lt;/a&gt;&#x0A;&lt;/m&gt;&#x0A;&lt;m n=&quot;Hidden&quot; c=&quot;vector&quot;&gt;&lt;vdata k=&quot;1&quot; t=&quot;signed int&quot; rank=&quot;1&quot; dimsize0=&quot;1&quot; Transfer-Encoding=&quot;zlib base64&quot;&gt;&#x0A;eJxjYGBgAAAABAAB&#x0A;&lt;/vdata&gt;&#x0A;&lt;a n=&quot;factor&quot; t=&quot;f&quot;&gt;1&lt;/a&gt;&#x0A;&lt;/m&gt;&#x0A;&lt;m n=&quot;InternalIDNumber&quot; c=&quot;vector&quot;&gt;&lt;vdata k=&quot;1&quot; t=&quot;signed int&quot; rank=&quot;1&quot; dimsize0=&quot;1&quot; Transfer-Encoding=&quot;zlib base64&quot;&gt;&#x0A;eJxjZGBgAAAACAAC&#x0A;&lt;/vdata&gt;&#x0A;&lt;a n=&quot;factor&quot; t=&quot;f&quot;&gt;1&lt;/a&gt;&#x0A;&lt;/m&gt;&#x0A;&lt;m n=&quot;InvalidatedAtNo&quot; c=&quot;vector&quot;&gt;&lt;vdata k=&quot;1&quot; t=&quot;signed int&quot; rank=&quot;1&quot; dimsize0=&quot;1&quot; Transfer-Encoding=&quot;zlib base64&quot;&gt;&#x0A;eJxjYGBgAAAABAAB&#x0A;&lt;/vdata&gt;&#x0A;&lt;a n=&quot;factor&quot; t=&quot;f&quot;&gt;1&lt;/a&gt;&#x0A;&lt;/m&gt;&#x0A;&lt;m n=&quot;NewPopulation&quot; c=&quot;vector&quot;&gt;&lt;vdata k=&quot;1&quot; t=&quot;signed int&quot; rank=&quot;1&quot; dimsize0=&quot;1&quot; Transfer-Encoding=&quot;zlib base64&quot;&gt;&#x0A;eJxjYGBgAAAABAAB&#x0A;&lt;/vdata&gt;&#x0A;&lt;a n=&quot;factor&quot; t=&quot;f&quot;&gt;1&lt;/a&gt;&#x0A;&lt;/m&gt;&#x0A;&lt;m n=&quot;OverTakenFrom&quot; c=&quot;vector&quot; t=&quot;string&quot; k=&quot;1&quot;&gt;&lt;vdata k=&quot;1&quot; t=&quot;string&quot;&gt;&lt;s&gt;FindNuclei&lt;/s&gt;&lt;/vdata&gt;&#x0A;&lt;/m&gt;&#x0A;&lt;m n=&quot;MyPopulationTypes&quot; c=&quot;vector&quot; t=&quot;string&quot; k=&quot;1&quot;&gt;&lt;vdata k=&quot;1&quot; t=&quot;string&quot;&gt;&lt;s&gt;Objects&lt;/s&gt;&lt;/vdata&gt;&#x0A;&lt;/m&gt;&#x0A;&lt;a n=&quot;@sticky:10003&quot; t=&quot;m&quot;&gt;&lt;m n=&quot;memblock&quot; c=&quot;container&quot;&gt;&lt;/m&gt;&#x0A;&lt;/a&gt;&#x0A;&lt;/m&gt;&#x0A;&lt;/a&gt;&#x0A;&lt;a n=&quot;SimpleLastValue&quot; t=&quot;m&quot;&gt;&lt;m n=&quot;memblock&quot; c=&quot;container&quot;&gt;&lt;/m&gt;&#x0A;&lt;/a&gt;&#x0A;&lt;a n=&quot;tuninglabel&quot; t=&quot;s&quot;&gt;Tuning of parameter&lt;/a&gt;&#x0A;&lt;a n=&quot;WizardRulerOff&quot; t=&quot;i&quot;&gt;0&lt;/a&gt;&#x0A;&lt;/m&gt;&#x0A;&lt;/a&gt;&#x0A;&lt;a n=&quot;ProcedureIDName&quot; t=&quot;s&quot;&gt;CalculateIntensityProperties&lt;/a&gt;&#x0A;&lt;a n=&quot;skip&quot; t=&quot;i&quot;&gt;0&lt;/a&gt;&#x0A;&lt;a n=&quot;SkipWizard&quot; t=&quot;i&quot;&gt;1&lt;/a&gt;&#x0A;&lt;a n=&quot;UIInsert&quot; t=&quot;s&quot;&gt;UI.InputParameters.CalculateIntensityProperties.WholeCells_string&lt;/a&gt;&#x0A;&lt;a n=&quot;UIPresent&quot; t=&quot;i&quot;&gt;1&lt;/a&gt;&#x0A;&lt;a n=&quot;unit&quot; t=&quot;s&quot;&gt;&lt;/a&gt;&#x0A;&lt;a n=&quot;value&quot; t=&quot;s&quot;&gt;Nuclei&lt;/a&gt;&#x0A;&lt;a n=&quot;values&quot; t=&quot;m&quot;&gt;&lt;m n=&quot;memblock&quot; c=&quot;vector&quot; t=&quot;string&quot; k=&quot;1&quot;&gt;&lt;vdata k=&quot;1&quot; t=&quot;string&quot;&gt;&lt;s&gt;Nuclei&lt;/s&gt;&lt;/vdata&gt;&#x0A;&lt;/m&gt;&#x0A;&lt;/a&gt;&#x0A;&lt;a n=&quot;v_values&quot; t=&quot;m&quot;&gt;&lt;m n=&quot;memblock&quot; c=&quot;vector&quot; t=&quot;string&quot; k=&quot;1&quot;&gt;&lt;vdata k=&quot;1&quot; t=&quot;string&quot;&gt;&lt;s&gt;Nuclei&lt;/s&gt;&lt;/vdata&gt;&#x0A;&lt;/m&gt;&#x0A;&lt;/a&gt;&#x0A;&lt;/m&gt;&#x0A;&lt;/a&gt;&#x0A;&lt;a n=&quot;Region&quot; t=&quot;m&quot;&gt;&lt;m n=&quot;memblock&quot; c=&quot;container&quot;&gt;&lt;a n=&quot;DefaultValue&quot; t=&quot;s&quot;&gt;Cell&lt;/a&gt;&#x0A;&lt;a n=&quot;Description&quot; t=&quot;s&quot;&gt;Select a region which should be characterized&lt;/a&gt;&#x0A;&lt;a n=&quot;disabled&quot; t=&quot;i&quot;&gt;0&lt;/a&gt;&#x0A;&lt;a n=&quot;InputComplexity&quot; t=&quot;s&quot;&gt;Complex&lt;/a&gt;&#x0A;&lt;a n=&quot;InputType&quot; t=&quot;s&quot;&gt;s&lt;/a&gt;&#x0A;&lt;a n=&quot;Item&quot; t=&quot;s&quot;&gt;Region&lt;/a&gt;&#x0A;&lt;a n=&quot;Label&quot; t=&quot;s&quot;&gt;Region&lt;/a&gt;&#x0A;&lt;a n=&quot;ParameterType&quot; t=&quot;s&quot;&gt;Discrete&lt;/a&gt;&#x0A;&lt;a n=&quot;private&quot; t=&quot;m&quot;&gt;&lt;m n=&quot;memblock&quot; c=&quot;container&quot;&gt;&lt;a n=&quot;PreviousValues&quot; t=&quot;m&quot;&gt;&lt;m n=&quot;memblock&quot; c=&quot;container&quot;&gt;&lt;/m&gt;&#x0A;&lt;/a&gt;&#x0A;&lt;a n=&quot;SimpleLastValue&quot; t=&quot;m&quot;&gt;&lt;m n=&quot;memblock&quot; c=&quot;container&quot;&gt;&lt;/m&gt;&#x0A;&lt;/a&gt;&#x0A;&lt;a n=&quot;tuninglabel&quot; t=&quot;s&quot;&gt;Tuning of parameter&lt;/a&gt;&#x0A;&lt;a n=&quot;WizardRulerOff&quot; t=&quot;i&quot;&gt;1&lt;/a&gt;&#x0A;&lt;/m&gt;&#x0A;&lt;/a&gt;&#x0A;&lt;a n=&quot;ProcedureIDName&quot; t=&quot;s&quot;&gt;CalculateIntensityProperties&lt;/a&gt;&#x0A;&lt;a n=&quot;skip&quot; t=&quot;i&quot;&gt;0&lt;/a&gt;&#x0A;&lt;a n=&quot;SkipWizard&quot; t=&quot;i&quot;&gt;1&lt;/a&gt;&#x0A;&lt;a n=&quot;TableForSelectedPropertyOrRegion&quot; t=&quot;m&quot;&gt;&lt;m n=&quot;memblock&quot; c=&quot;Table&quot;&gt;&lt;m n=&quot;Label&quot; c=&quot;vector&quot; t=&quot;string&quot; k=&quot;1&quot;&gt;&lt;vdata k=&quot;1&quot; t=&quot;string&quot;&gt;&lt;s&gt;Nucleus&lt;/s&gt;&lt;/vdata&gt;&#x0A;&lt;/m&gt;&#x0A;&lt;m n=&quot;AttrType&quot; c=&quot;vector&quot; t=&quot;string&quot; k=&quot;1&quot;&gt;&lt;vdata k=&quot;1&quot; t=&quot;string&quot;&gt;&lt;s&gt;Region&lt;/s&gt;&lt;/vdata&gt;&#x0A;&lt;/m&gt;&#x0A;&lt;m n=&quot;ItemName&quot; c=&quot;vector&quot; t=&quot;string&quot; k=&quot;1&quot;&gt;&lt;vdata k=&quot;1&quot; t=&quot;string&quot;&gt;&lt;s&gt;Nucleus&lt;/s&gt;&lt;/vdata&gt;&#x0A;&lt;/m&gt;&#x0A;&lt;m n=&quot;OriginRegion&quot; c=&quot;vector&quot; t=&quot;string&quot; k=&quot;1&quot;&gt;&lt;vdata k=&quot;1&quot; t=&quot;string&quot;&gt;&lt;s&gt;Nucleus&lt;/s&gt;&lt;/vdata&gt;&#x0A;&lt;/m&gt;&#x0A;&lt;m n=&quot;CreatedAt&quot; c=&quot;vector&quot; t=&quot;string&quot; k=&quot;1&quot;&gt;&lt;vdata k=&quot;1&quot; t=&quot;string&quot;&gt;&lt;s&gt;FindNuclei&lt;/s&gt;&lt;/vdata&gt;&#x0A;&lt;/m&gt;&#x0A;&lt;m n=&quot;CreatedAtNo&quot; c=&quot;vector&quot; t=&quot;string&quot; k=&quot;1&quot;&gt;&lt;vdata k=&quot;1&quot; t=&quot;string&quot;&gt;&lt;s&gt;2&lt;/s&gt;&lt;/vdata&gt;&#x0A;&lt;/m&gt;&#x0A;&lt;m n=&quot;RegionType&quot; c=&quot;vector&quot; t=&quot;string&quot; k=&quot;1&quot;&gt;&lt;vdata k=&quot;1&quot; t=&quot;string&quot;&gt;&lt;s&gt;Nucleus&lt;/s&gt;&lt;/vdata&gt;&#x0A;&lt;/m&gt;&#x0A;&lt;m n=&quot;PreviousLabel&quot; c=&quot;vector&quot; t=&quot;string&quot; k=&quot;1&quot;&gt;&lt;vdata k=&quot;1&quot; t=&quot;string&quot;&gt;&lt;s&gt;Nucleus&lt;/s&gt;&lt;/vdata&gt;&#x0A;&lt;/m&gt;&#x0A;&lt;m n=&quot;Commentary&quot; c=&quot;vector&quot; t=&quot;string&quot; k=&quot;1&quot;&gt;&lt;vdata k=&quot;1&quot; t=&quot;string&quot;&gt;&lt;s&gt;&lt;/s&gt;&lt;/vdata&gt;&#x0A;&lt;/m&gt;&#x0A;&lt;m n=&quot;RegionTypeDetailed&quot; c=&quot;vector&quot; t=&quot;string&quot; k=&quot;1&quot;&gt;&lt;vdata k=&quot;1&quot; t=&quot;string&quot;&gt;&lt;s&gt;Nucleus&lt;/s&gt;&lt;/vdata&gt;&#x0A;&lt;/m&gt;&#x0A;&lt;m n=&quot;Statistic&quot; c=&quot;vector&quot; t=&quot;string&quot; k=&quot;1&quot;&gt;&lt;vdata k=&quot;1&quot; t=&quot;string&quot;&gt;&lt;s&gt;&lt;/s&gt;&lt;/vdata&gt;&#x0A;&lt;/m&gt;&#x0A;&lt;m n=&quot;Channel&quot; c=&quot;vector&quot; t=&quot;string&quot; k=&quot;1&quot;&gt;&lt;vdata k=&quot;1&quot; t=&quot;string&quot;&gt;&lt;s&gt;Exp1Cam1&lt;/s&gt;&lt;/vdata&gt;&#x0A;&lt;/m&gt;&#x0A;&lt;m n=&quot;HiddenStatus&quot; c=&quot;vector&quot; t=&quot;string&quot; k=&quot;1&quot;&gt;&lt;vdata k=&quot;1&quot; t=&quot;string&quot;&gt;&lt;s&gt;0&lt;/s&gt;&lt;/vdata&gt;&#x0A;&lt;/m&gt;&#x0A;&lt;m n=&quot;Unit&quot; c=&quot;vector&quot; t=&quot;string&quot; k=&quot;1&quot;&gt;&lt;vdata k=&quot;1&quot; t=&quot;string&quot;&gt;&lt;s&gt;&lt;/s&gt;&lt;/vdata&gt;&#x0A;&lt;/m&gt;&#x0A;&lt;m n=&quot;StatisticDetailed1&quot; c=&quot;vector&quot; t=&quot;string&quot; k=&quot;1&quot;&gt;&lt;vdata k=&quot;1&quot; t=&quot;string&quot;&gt;&lt;s&gt;&lt;/s&gt;&lt;/vdata&gt;&#x0A;&lt;/m&gt;&#x0A;&lt;m n=&quot;ID&quot; c=&quot;vector&quot; t=&quot;string&quot; k=&quot;1&quot;&gt;&lt;vdata k=&quot;1&quot; t=&quot;string&quot;&gt;&lt;s&gt;&lt;/s&gt;&lt;/vdata&gt;&#x0A;&lt;/m&gt;&#x0A;&lt;m n=&quot;ParType&quot; c=&quot;vector&quot; t=&quot;string&quot; k=&quot;1&quot;&gt;&lt;vdata k=&quot;1&quot; t=&quot;string&quot;&gt;&lt;s&gt;d&lt;/s&gt;&lt;/vdata&gt;&#x0A;&lt;/m&gt;&#x0A;&lt;m n=&quot;ParTypeDetailed&quot; c=&quot;vector&quot; t=&quot;string&quot; k=&quot;1&quot;&gt;&lt;vdata k=&quot;1&quot; t=&quot;string&quot;&gt;&lt;s&gt;&lt;/s&gt;&lt;/vdata&gt;&#x0A;&lt;/m&gt;&#x0A;&lt;m n=&quot;_order&quot; c=&quot;vector&quot;&gt;&lt;vdata k=&quot;1&quot; t=&quot;signed int&quot; rank=&quot;1&quot; dimsize0=&quot;1&quot; Transfer-Encoding=&quot;zlib base64&quot;&gt;&#x0A;eJxjYGBgAAAABAAB&#x0A;&lt;/vdata&gt;&#x0A;&lt;a n=&quot;factor&quot; t=&quot;f&quot;&gt;1&lt;/a&gt;&#x0A;&lt;/m&gt;&#x0A;&lt;a n=&quot;@sticky:10003&quot; t=&quot;m&quot;&gt;&lt;m n=&quot;memblock&quot; c=&quot;container&quot;&gt;&lt;a n=&quot;__version&quot; t=&quot;f&quot;&gt;4&lt;/a&gt;&#x0A;&lt;/m&gt;&#x0A;&lt;/a&gt;&#x0A;&lt;/m&gt;&#x0A;&lt;/a&gt;&#x0A;&lt;a n=&quot;UIInsert&quot; t=&quot;s&quot;&gt;UI.InputParameters.CalculateIntensityProperties.Region&lt;/a&gt;&#x0A;&lt;a n=&quot;UIPresent&quot; t=&quot;i&quot;&gt;1&lt;/a&gt;&#x0A;&lt;a n=&quot;unit&quot; t=&quot;s&quot;&gt;&lt;/a&gt;&#x0A;&lt;a n=&quot;value&quot; t=&quot;s&quot;&gt;Nucleus&lt;/a&gt;&#x0A;&lt;a n=&quot;values&quot; t=&quot;m&quot;&gt;&lt;m n=&quot;memblock&quot; c=&quot;vector&quot; t=&quot;string&quot; k=&quot;4&quot;&gt;&lt;vdata k=&quot;4&quot; t=&quot;string&quot;&gt;&lt;s&gt;Nucleus&lt;/s&gt;&lt;s&gt;Cell&lt;/s&gt;&lt;s&gt;Membrane&lt;/s&gt;&lt;s&gt;Cytoplasm&lt;/s&gt;&lt;/vdata&gt;&#x0A;&lt;/m&gt;&#x0A;&lt;/a&gt;&#x0A;&lt;a n=&quot;v_values&quot; t=&quot;m&quot;&gt;&lt;m n=&quot;memblock&quot; c=&quot;vector&quot; t=&quot;string&quot; k=&quot;1&quot;&gt;&lt;vdata k=&quot;1&quot; t=&quot;string&quot;&gt;&lt;s&gt;Nucleus&lt;/s&gt;&lt;/vdata&gt;&#x0A;&lt;/m&gt;&#x0A;&lt;/a&gt;&#x0A;&lt;/m&gt;&#x0A;&lt;/a&gt;&#x0A;&lt;a n=&quot;Method&quot; t=&quot;m&quot;&gt;&lt;m n=&quot;memblock&quot; c=&quot;container&quot;&gt;&lt;a n=&quot;DefaultValue&quot; t=&quot;s&quot;&gt;Standard&lt;/a&gt;&#x0A;&lt;a n=&quot;Description&quot; t=&quot;s&quot;&gt;Select a method. Please note that you can enter method sub-section and switch the individual properties ON/OFF.&lt;/a&gt;&#x0A;&lt;a n=&quot;disabled&quot; t=&quot;i&quot;&gt;0&lt;/a&gt;&#x0A;&lt;a n=&quot;InputComplexity&quot; t=&quot;s&quot;&gt;Complex&lt;/a&gt;&#x0A;&lt;a n=&quot;InputType&quot; t=&quot;s&quot;&gt;s&lt;/a&gt;&#x0A;&lt;a n=&quot;Item&quot; t=&quot;s&quot;&gt;Method&lt;/a&gt;&#x0A;&lt;a n=&quot;Label&quot; t=&quot;s&quot;&gt;Method&lt;/a&gt;&#x0A;&lt;a n=&quot;ParameterType&quot; t=&quot;s&quot;&gt;Discrete&lt;/a&gt;&#x0A;&lt;a n=&quot;private&quot; t=&quot;m&quot;&gt;&lt;m n=&quot;memblock&quot; c=&quot;container&quot;&gt;&lt;a n=&quot;PreviousValues&quot; t=&quot;m&quot;&gt;&lt;m n=&quot;memblock&quot; c=&quot;container&quot;&gt;&lt;/m&gt;&#x0A;&lt;/a&gt;&#x0A;&lt;a n=&quot;SimpleLastValue&quot; t=&quot;m&quot;&gt;&lt;m n=&quot;memblock&quot; c=&quot;container&quot;&gt;&lt;a n=&quot;Contrast_ONOFF&quot; t=&quot;s&quot;&gt;0&lt;/a&gt;&#x0A;&lt;a n=&quot;CV_ONOFF&quot; t=&quot;s&quot;&gt;0&lt;/a&gt;&#x0A;&lt;a n=&quot;Max_ONOFF&quot; t=&quot;s&quot;&gt;1&lt;/a&gt;&#x0A;&lt;a n=&quot;Mean_ONOFF&quot; t=&quot;s&quot;&gt;1&lt;/a&gt;&#x0A;&lt;a n=&quot;Median_ONOFF&quot; t=&quot;s&quot;&gt;0&lt;/a&gt;&#x0A;&lt;a n=&quot;Min_ONOFF&quot; t=&quot;s&quot;&gt;0&lt;/a&gt;&#x0A;&lt;a n=&quot;QuantileFraction&quot; t=&quot;s&quot;&gt;50&lt;/a&gt;&#x0A;&lt;a n=&quot;Quantile_ONOFF&quot; t=&quot;s&quot;&gt;0&lt;/a&gt;&#x0A;&lt;a n=&quot;Stddev_ONOFF&quot; t=&quot;s&quot;&gt;0&lt;/a&gt;&#x0A;&lt;a n=&quot;Sum_ONOFF&quot; t=&quot;s&quot;&gt;0&lt;/a&gt;&#x0A;&lt;/m&gt;&#x0A;&lt;/a&gt;&#x0A;&lt;a n=&quot;tuninglabel&quot; t=&quot;s&quot;&gt;Tuning of parameter&lt;/a&gt;&#x0A;&lt;a n=&quot;WizardRulerOff&quot; t=&quot;i&quot;&gt;0&lt;/a&gt;&#x0A;&lt;/m&gt;&#x0A;&lt;/a&gt;&#x0A;&lt;a n=&quot;ProcedureIDName&quot; t=&quot;s&quot;&gt;CalculateIntensityProperties&lt;/a&gt;&#x0A;&lt;a n=&quot;skip&quot; t=&quot;i&quot;&gt;0&lt;/a&gt;&#x0A;&lt;a n=&quot;SkipWizard&quot; t=&quot;i&quot;&gt;1&lt;/a&gt;&#x0A;&lt;a n=&quot;UIInsert&quot; t=&quot;s&quot;&gt;UI.InputParameters.CalculateIntensityProperties.Method.title&lt;/a&gt;&#x0A;&lt;a n=&quot;UIPresent&quot; t=&quot;i&quot;&gt;1&lt;/a&gt;&#x0A;&lt;a n=&quot;unit&quot; t=&quot;s&quot;&gt;&lt;/a&gt;&#x0A;&lt;a n=&quot;value&quot; t=&quot;s&quot;&gt;Standard&lt;/a&gt;&#x0A;&lt;a n=&quot;values&quot; t=&quot;m&quot;&gt;&lt;m n=&quot;memblock&quot; c=&quot;vector&quot; t=&quot;string&quot; k=&quot;1&quot;&gt;&lt;vdata k=&quot;1&quot; t=&quot;string&quot;&gt;&lt;s&gt;Standard&lt;/s&gt;&lt;/vdata&gt;&#x0A;&lt;/m&gt;&#x0A;&lt;/a&gt;&#x0A;&lt;a n=&quot;v_values&quot; t=&quot;m&quot;&gt;&lt;m n=&quot;memblock&quot; c=&quot;vector&quot; t=&quot;string&quot; k=&quot;1&quot;&gt;&lt;vdata k=&quot;1&quot; t=&quot;string&quot;&gt;&lt;s&gt;Standard&lt;/s&gt;&lt;/vdata&gt;&#x0A;&lt;/m&gt;&#x0A;&lt;/a&gt;&#x0A;&lt;/m&gt;&#x0A;&lt;/a&gt;&#x0A;&lt;a n=&quot;Mean_ONOFF&quot; t=&quot;m&quot;&gt;&lt;m n=&quot;memblock&quot; c=&quot;container&quot;&gt;&lt;a n=&quot;DefaultValue&quot; t=&quot;s&quot;&gt;1&lt;/a&gt;&#x0A;&lt;a n=&quot;Description&quot; t=&quot;s&quot;&gt;Calculate the mean intensity&lt;/a&gt;&#x0A;&lt;a n=&quot;disabled&quot; t=&quot;i&quot;&gt;0&lt;/a&gt;&#x0A;&lt;a n=&quot;InputComplexity&quot; t=&quot;s&quot;&gt;Complex&lt;/a&gt;&#x0A;&lt;a n=&quot;InputType&quot; t=&quot;s&quot;&gt;b&lt;/a&gt;&#x0A;&lt;a n=&quot;Item&quot; t=&quot;s&quot;&gt;Mean_ONOFF&lt;/a&gt;&#x0A;&lt;a n=&quot;Label&quot; t=&quot;s&quot;&gt;Mean&lt;/a&gt;&#x0A;&lt;a n=&quot;max&quot; t=&quot;s&quot;&gt;1&lt;/a&gt;&#x0A;&lt;a n=&quot;min&quot; t=&quot;s&quot;&gt;0&lt;/a&gt;&#x0A;&lt;a n=&quot;ParameterType&quot; t=&quot;s&quot;&gt;Numeric&lt;/a&gt;&#x0A;&lt;a n=&quot;private&quot; t=&quot;m&quot;&gt;&lt;m n=&quot;memblock&quot; c=&quot;container&quot;&gt;&lt;a n=&quot;PreviousValues&quot; t=&quot;m&quot;&gt;&lt;m n=&quot;memblock&quot; c=&quot;container&quot;&gt;&lt;/m&gt;&#x0A;&lt;/a&gt;&#x0A;&lt;a n=&quot;SimpleLastValue&quot; t=&quot;m&quot;&gt;&lt;m n=&quot;memblock&quot; c=&quot;container&quot;&gt;&lt;/m&gt;&#x0A;&lt;/a&gt;&#x0A;&lt;a n=&quot;tuninglabel&quot; t=&quot;s&quot;&gt;Tuning of parameter&lt;/a&gt;&#x0A;&lt;a n=&quot;WizardRulerOff&quot; t=&quot;i&quot;&gt;0&lt;/a&gt;&#x0A;&lt;/m&gt;&#x0A;&lt;/a&gt;&#x0A;&lt;a n=&quot;ProcedureIDName&quot; t=&quot;s&quot;&gt;CalculateIntensityProperties&lt;/a&gt;&#x0A;&lt;a n=&quot;qualifier&quot; t=&quot;s&quot;&gt;&lt;/a&gt;&#x0A;&lt;a n=&quot;skip&quot; t=&quot;i&quot;&gt;0&lt;/a&gt;&#x0A;&lt;a n=&quot;SkipWizard&quot; t=&quot;i&quot;&gt;1&lt;/a&gt;&#x0A;&lt;a n=&quot;step&quot; t=&quot;s&quot;&gt;1&lt;/a&gt;&#x0A;&lt;a n=&quot;UIInsert&quot; t=&quot;s&quot;&gt;UI.InputParameters.CalculateIntensityProperties.Method.Mean_ONOFF&lt;/a&gt;&#x0A;&lt;a n=&quot;UIPresent&quot; t=&quot;i&quot;&gt;1&lt;/a&gt;&#x0A;&lt;a n=&quot;UIslider&quot; t=&quot;s&quot;&gt;0&lt;/a&gt;&#x0A;&lt;a n=&quot;unit&quot; t=&quot;s&quot;&gt;&lt;/a&gt;&#x0A;&lt;a n=&quot;value&quot; t=&quot;s&quot;&gt;1&lt;/a&gt;&#x0A;&lt;a n=&quot;wizardstep&quot; t=&quot;s&quot;&gt;1&lt;/a&gt;&#x0A;&lt;/m&gt;&#x0A;&lt;/a&gt;&#x0A;&lt;a n=&quot;Stddev_ONOFF&quot; t=&quot;m&quot;&gt;&lt;m n=&quot;memblock&quot; c=&quot;container&quot;&gt;&lt;a n=&quot;DefaultValue&quot; t=&quot;s&quot;&gt;0&lt;/a&gt;&#x0A;&lt;a n=&quot;Description&quot; t=&quot;s&quot;&gt;Calculate the standard deviation&lt;/a&gt;&#x0A;&lt;a n=&quot;disabled&quot; t=&quot;i&quot;&gt;0&lt;/a&gt;&#x0A;&lt;a n=&quot;InputComplexity&quot; t=&quot;s&quot;&gt;Complex&lt;/a&gt;&#x0A;&lt;a n=&quot;InputType&quot; t=&quot;s&quot;&gt;b&lt;/a&gt;&#x0A;&lt;a n=&quot;Item&quot; t=&quot;s&quot;&gt;Stddev_ONOFF&lt;/a&gt;&#x0A;&lt;a n=&quot;Label&quot; t=&quot;s&quot;&gt;Standard Deviation&lt;/a&gt;&#x0A;&lt;a n=&quot;max&quot; t=&quot;s&quot;&gt;1&lt;/a&gt;&#x0A;&lt;a n=&quot;min&quot; t=&quot;s&quot;&gt;0&lt;/a&gt;&#x0A;&lt;a n=&quot;ParameterType&quot; t=&quot;s&quot;&gt;Numeric&lt;/a&gt;&#x0A;&lt;a n=&quot;private&quot; t=&quot;m&quot;&gt;&lt;m n=&quot;memblock&quot; c=&quot;container&quot;&gt;&lt;a n=&quot;PreviousValues&quot; t=&quot;m&quot;&gt;&lt;m n=&quot;memblock&quot; c=&quot;container&quot;&gt;&lt;/m&gt;&#x0A;&lt;/a&gt;&#x0A;&lt;a n=&quot;SimpleLastValue&quot; t=&quot;m&quot;&gt;&lt;m n=&quot;memblock&quot; c=&quot;container&quot;&gt;&lt;/m&gt;&#x0A;&lt;/a&gt;&#x0A;&lt;a n=&quot;tuninglabel&quot; t=&quot;s&quot;&gt;Tuning of parameter&lt;/a&gt;&#x0A;&lt;a n=&quot;WizardRulerOff&quot; t=&quot;i&quot;&gt;0&lt;/a&gt;&#x0A;&lt;/m&gt;&#x0A;&lt;/a&gt;&#x0A;&lt;a n=&quot;ProcedureIDName&quot; t=&quot;s&quot;&gt;CalculateIntensityProperties&lt;/a&gt;&#x0A;&lt;a n=&quot;qualifier&quot; t=&quot;s&quot;&gt;&lt;/a&gt;&#x0A;&lt;a n=&quot;skip&quot; t=&quot;i&quot;&gt;0&lt;/a&gt;&#x0A;&lt;a n=&quot;SkipWizard&quot; t=&quot;i&quot;&gt;1&lt;/a&gt;&#x0A;&lt;a n=&quot;step&quot; t=&quot;s&quot;&gt;1&lt;/a&gt;&#x0A;&lt;a n=&quot;UIInsert&quot; t=&quot;s&quot;&gt;UI.InputParameters.CalculateIntensityProperties.Method.Stddev_ONOFF&lt;/a&gt;&#x0A;&lt;a n=&quot;UIPresent&quot; t=&quot;i&quot;&gt;1&lt;/a&gt;&#x0A;&lt;a n=&quot;UIslider&quot; t=&quot;s&quot;&gt;0&lt;/a&gt;&#x0A;&lt;a n=&quot;unit&quot; t=&quot;s&quot;&gt;&lt;/a&gt;&#x0A;&lt;a n=&quot;value&quot; t=&quot;s&quot;&gt;0&lt;/a&gt;&#x0A;&lt;a n=&quot;wizardstep&quot; t=&quot;s&quot;&gt;1&lt;/a&gt;&#x0A;&lt;/m&gt;&#x0A;&lt;/a&gt;&#x0A;&lt;a n=&quot;CV_ONOFF&quot; t=&quot;m&quot;&gt;&lt;m n=&quot;memblock&quot; c=&quot;container&quot;&gt;&lt;a n=&quot;DefaultValue&quot; t=&quot;s&quot;&gt;0&lt;/a&gt;&#x0A;&lt;a n=&quot;Description&quot; t=&quot;s&quot;&gt;Calculate the coefficient of variance&lt;/a&gt;&#x0A;&lt;a n=&quot;disabled&quot; t=&quot;i&quot;&gt;0&lt;/a&gt;&#x0A;&lt;a n=&quot;InputComplexity&quot; t=&quot;s&quot;&gt;Complex&lt;/a&gt;&#x0A;&lt;a n=&quot;InputType&quot; t=&quot;s&quot;&gt;b&lt;/a&gt;&#x0A;&lt;a n=&quot;Item&quot; t=&quot;s&quot;&gt;CV_ONOFF&lt;/a&gt;&#x0A;&lt;a n=&quot;Label&quot; t=&quot;s&quot;&gt;Coefficient of Variance&lt;/a&gt;&#x0A;&lt;a n=&quot;max&quot; t=&quot;s&quot;&gt;1&lt;/a&gt;&#x0A;&lt;a n=&quot;min&quot; t=&quot;s&quot;&gt;0&lt;/a&gt;&#x0A;&lt;a n=&quot;ParameterType&quot; t=&quot;s&quot;&gt;Numeric&lt;/a&gt;&#x0A;&lt;a n=&quot;private&quot; t=&quot;m&quot;&gt;&lt;m n=&quot;memblock&quot; c=&quot;container&quot;&gt;&lt;a n=&quot;PreviousValues&quot; t=&quot;m&quot;&gt;&lt;m n=&quot;memblock&quot; c=&quot;container&quot;&gt;&lt;/m&gt;&#x0A;&lt;/a&gt;&#x0A;&lt;a n=&quot;SimpleLastValue&quot; t=&quot;m&quot;&gt;&lt;m n=&quot;memblock&quot; c=&quot;container&quot;&gt;&lt;/m&gt;&#x0A;&lt;/a&gt;&#x0A;&lt;a n=&quot;tuninglabel&quot; t=&quot;s&quot;&gt;Tuning of parameter&lt;/a&gt;&#x0A;&lt;a n=&quot;WizardRulerOff&quot; t=&quot;i&quot;&gt;0&lt;/a&gt;&#x0A;&lt;/m&gt;&#x0A;&lt;/a&gt;&#x0A;&lt;a n=&quot;ProcedureIDName&quot; t=&quot;s&quot;&gt;CalculateIntensityProperties&lt;/a&gt;&#x0A;&lt;a n=&quot;qualifier&quot; t=&quot;s&quot;&gt;&lt;/a&gt;&#x0A;&lt;a n=&quot;skip&quot; t=&quot;i&quot;&gt;0&lt;/a&gt;&#x0A;&lt;a n=&quot;SkipWizard&quot; t=&quot;i&quot;&gt;1&lt;/a&gt;&#x0A;&lt;a n=&quot;step&quot; t=&quot;s&quot;&gt;1&lt;/a&gt;&#x0A;&lt;a n=&quot;UIInsert&quot; t=&quot;s&quot;&gt;UI.InputParameters.CalculateIntensityProperties.Method.CV_ONOFF&lt;/a&gt;&#x0A;&lt;a n=&quot;UIPresent&quot; t=&quot;i&quot;&gt;1&lt;/a&gt;&#x0A;&lt;a n=&quot;UIslider&quot; t=&quot;s&quot;&gt;0&lt;/a&gt;&#x0A;&lt;a n=&quot;unit&quot; t=&quot;s&quot;&gt;&lt;/a&gt;&#x0A;&lt;a n=&quot;value&quot; t=&quot;s&quot;&gt;0&lt;/a&gt;&#x0A;&lt;a n=&quot;wizardstep&quot; t=&quot;s&quot;&gt;1&lt;/a&gt;&#x0A;&lt;/m&gt;&#x0A;&lt;/a&gt;&#x0A;&lt;a n=&quot;Median_ONOFF&quot; t=&quot;m&quot;&gt;&lt;m n=&quot;memblock&quot; c=&quot;container&quot;&gt;&lt;a n=&quot;DefaultValue&quot; t=&quot;s&quot;&gt;0&lt;/a&gt;&#x0A;&lt;a n=&quot;Description&quot; t=&quot;s&quot;&gt;Calculate the median intensity&lt;/a&gt;&#x0A;&lt;a n=&quot;disabled&quot; t=&quot;i&quot;&gt;0&lt;/a&gt;&#x0A;&lt;a n=&quot;InputComplexity&quot; t=&quot;s&quot;&gt;Complex&lt;/a&gt;&#x0A;&lt;a n=&quot;InputType&quot; t=&quot;s&quot;&gt;b&lt;/a&gt;&#x0A;&lt;a n=&quot;Item&quot; t=&quot;s&quot;&gt;Median_ONOFF&lt;/a&gt;&#x0A;&lt;a n=&quot;Label&quot; t=&quot;s&quot;&gt;Median&lt;/a&gt;&#x0A;&lt;a n=&quot;max&quot; t=&quot;s&quot;&gt;1&lt;/a&gt;&#x0A;&lt;a n=&quot;min&quot; t=&quot;s&quot;&gt;0&lt;/a&gt;&#x0A;&lt;a n=&quot;ParameterType&quot; t=&quot;s&quot;&gt;Numeric&lt;/a&gt;&#x0A;&lt;a n=&quot;private&quot; t=&quot;m&quot;&gt;&lt;m n=&quot;memblock&quot; c=&quot;container&quot;&gt;&lt;a n=&quot;PreviousValues&quot; t=&quot;m&quot;&gt;&lt;m n=&quot;memblock&quot; c=&quot;container&quot;&gt;&lt;/m&gt;&#x0A;&lt;/a&gt;&#x0A;&lt;a n=&quot;SimpleLastValue&quot; t=&quot;m&quot;&gt;&lt;m n=&quot;memblock&quot; c=&quot;container&quot;&gt;&lt;/m&gt;&#x0A;&lt;/a&gt;&#x0A;&lt;a n=&quot;tuninglabel&quot; t=&quot;s&quot;&gt;Tuning of parameter&lt;/a&gt;&#x0A;&lt;a n=&quot;WizardRulerOff&quot; t=&quot;i&quot;&gt;0&lt;/a&gt;&#x0A;&lt;/m&gt;&#x0A;&lt;/a&gt;&#x0A;&lt;a n=&quot;ProcedureIDName&quot; t=&quot;s&quot;&gt;CalculateIntensityProperties&lt;/a&gt;&#x0A;&lt;a n=&quot;qualifier&quot; t=&quot;s&quot;&gt;&lt;/a&gt;&#x0A;&lt;a n=&quot;skip&quot; t=&quot;i&quot;&gt;0&lt;/a&gt;&#x0A;&lt;a n=&quot;SkipWizard&quot; t=&quot;i&quot;&gt;1&lt;/a&gt;&#x0A;&lt;a n=&quot;step&quot; t=&quot;s&quot;&gt;1&lt;/a&gt;&#x0A;&lt;a n=&quot;UIInsert&quot; t=&quot;s&quot;&gt;UI.InputParameters.CalculateIntensityProperties.Method.More.Median_ONOFF&lt;/a&gt;&#x0A;&lt;a n=&quot;UIPresent&quot; t=&quot;i&quot;&gt;1&lt;/a&gt;&#x0A;&lt;a n=&quot;UIslider&quot; t=&quot;s&quot;&gt;0&lt;/a&gt;&#x0A;&lt;a n=&quot;unit&quot; t=&quot;s&quot;&gt;&lt;/a&gt;&#x0A;&lt;a n=&quot;value&quot; t=&quot;s&quot;&gt;0&lt;/a&gt;&#x0A;&lt;a n=&quot;wizardstep&quot; t=&quot;s&quot;&gt;1&lt;/a&gt;&#x0A;&lt;/m&gt;&#x0A;&lt;/a&gt;&#x0A;&lt;a n=&quot;Sum_ONOFF&quot; t=&quot;m&quot;&gt;&lt;m n=&quot;memblock&quot; c=&quot;container&quot;&gt;&lt;a n=&quot;DefaultValue&quot; t=&quot;s&quot;&gt;0&lt;/a&gt;&#x0A;&lt;a n=&quot;Description&quot; t=&quot;s&quot;&gt;Calculate the sum/integral intensity&lt;/a&gt;&#x0A;&lt;a n=&quot;disabled&quot; t=&quot;i&quot;&gt;0&lt;/a&gt;&#x0A;&lt;a n=&quot;InputComplexity&quot; t=&quot;s&quot;&gt;Complex&lt;/a&gt;&#x0A;&lt;a n=&quot;InputType&quot; t=&quot;s&quot;&gt;b&lt;/a&gt;&#x0A;&lt;a n=&quot;Item&quot; t=&quot;s&quot;&gt;Sum_ONOFF&lt;/a&gt;&#x0A;&lt;a n=&quot;Label&quot; t=&quot;s&quot;&gt;Sum&lt;/a&gt;&#x0A;&lt;a n=&quot;max&quot; t=&quot;s&quot;&gt;1&lt;/a&gt;&#x0A;&lt;a n=&quot;min&quot; t=&quot;s&quot;&gt;0&lt;/a&gt;&#x0A;&lt;a n=&quot;ParameterType&quot; t=&quot;s&quot;&gt;Numeric&lt;/a&gt;&#x0A;&lt;a n=&quot;private&quot; t=&quot;m&quot;&gt;&lt;m n=&quot;memblock&quot; c=&quot;container&quot;&gt;&lt;a n=&quot;PreviousValues&quot; t=&quot;m&quot;&gt;&lt;m n=&quot;memblock&quot; c=&quot;container&quot;&gt;&lt;/m&gt;&#x0A;&lt;/a&gt;&#x0A;&lt;a n=&quot;SimpleLastValue&quot; t=&quot;m&quot;&gt;&lt;m n=&quot;memblock&quot; c=&quot;container&quot;&gt;&lt;/m&gt;&#x0A;&lt;/a&gt;&#x0A;&lt;a n=&quot;tuninglabel&quot; t=&quot;s&quot;&gt;Tuning of parameter&lt;/a&gt;&#x0A;&lt;a n=&quot;WizardRulerOff&quot; t=&quot;i&quot;&gt;0&lt;/a&gt;&#x0A;&lt;/m&gt;&#x0A;&lt;/a&gt;&#x0A;&lt;a n=&quot;ProcedureIDName&quot; t=&quot;s&quot;&gt;CalculateIntensityProperties&lt;/a&gt;&#x0A;&lt;a n=&quot;qualifier&quot; t=&quot;s&quot;&gt;&lt;/a&gt;&#x0A;&lt;a n=&quot;skip&quot; t=&quot;i&quot;&gt;0&lt;/a&gt;&#x0A;&lt;a n=&quot;SkipWizard&quot; t=&quot;i&quot;&gt;1&lt;/a&gt;&#x0A;&lt;a n=&quot;step&quot; t=&quot;s&quot;&gt;1&lt;/a&gt;&#x0A;&lt;a n=&quot;UIInsert&quot; t=&quot;s&quot;&gt;UI.InputParameters.CalculateIntensityProperties.Method.More.Sum_ONOFF&lt;/a&gt;&#x0A;&lt;a n=&quot;UIPresent&quot; t=&quot;i&quot;&gt;1&lt;/a&gt;&#x0A;&lt;a n=&quot;UIslider&quot; t=&quot;s&quot;&gt;0&lt;/a&gt;&#x0A;&lt;a n=&quot;unit&quot; t=&quot;s&quot;&gt;&lt;/a&gt;&#x0A;&lt;a n=&quot;value&quot; t=&quot;s&quot;&gt;0&lt;/a&gt;&#x0A;&lt;a n=&quot;wizardstep&quot; t=&quot;s&quot;&gt;1&lt;/a&gt;&#x0A;&lt;/m&gt;&#x0A;&lt;/a&gt;&#x0A;&lt;a n=&quot;Max_ONOFF&quot; t=&quot;m&quot;&gt;&lt;m n=&quot;memblock&quot; c=&quot;container&quot;&gt;&lt;a n=&quot;DefaultValue&quot; t=&quot;s&quot;&gt;0&lt;/a&gt;&#x0A;&lt;a n=&quot;Description&quot; t=&quot;s&quot;&gt;Calculate the maximum intensity&lt;/a&gt;&#x0A;&lt;a n=&quot;disabled&quot; t=&quot;i&quot;&gt;0&lt;/a&gt;&#x0A;&lt;a n=&quot;InputComplexity&quot; t=&quot;s&quot;&gt;Complex&lt;/a&gt;&#x0A;&lt;a n=&quot;InputType&quot; t=&quot;s&quot;&gt;b&lt;/a&gt;&#x0A;&lt;a n=&quot;Item&quot; t=&quot;s&quot;&gt;Max_ONOFF&lt;/a&gt;&#x0A;&lt;a n=&quot;Label&quot; t=&quot;s&quot;&gt;Maximum&lt;/a&gt;&#x0A;&lt;a n=&quot;max&quot; t=&quot;s&quot;&gt;1&lt;/a&gt;&#x0A;&lt;a n=&quot;min&quot; t=&quot;s&quot;&gt;0&lt;/a&gt;&#x0A;&lt;a n=&quot;ParameterType&quot; t=&quot;s&quot;&gt;Numeric&lt;/a&gt;&#x0A;&lt;a n=&quot;private&quot; t=&quot;m&quot;&gt;&lt;m n=&quot;memblock&quot; c=&quot;container&quot;&gt;&lt;a n=&quot;PreviousValues&quot; t=&quot;m&quot;&gt;&lt;m n=&quot;memblock&quot; c=&quot;container&quot;&gt;&lt;/m&gt;&#x0A;&lt;/a&gt;&#x0A;&lt;a n=&quot;SimpleLastValue&quot; t=&quot;m&quot;&gt;&lt;m n=&quot;memblock&quot; c=&quot;container&quot;&gt;&lt;/m&gt;&#x0A;&lt;/a&gt;&#x0A;&lt;a n=&quot;tuninglabel&quot; t=&quot;s&quot;&gt;Tuning of parameter&lt;/a&gt;&#x0A;&lt;a n=&quot;WizardRulerOff&quot; t=&quot;i&quot;&gt;0&lt;/a&gt;&#x0A;&lt;/m&gt;&#x0A;&lt;/a&gt;&#x0A;&lt;a n=&quot;ProcedureIDName&quot; t=&quot;s&quot;&gt;CalculateIntensityProperties&lt;/a&gt;&#x0A;&lt;a n=&quot;qualifier&quot; t=&quot;s&quot;&gt;&lt;/a&gt;&#x0A;&lt;a n=&quot;skip&quot; t=&quot;i&quot;&gt;0&lt;/a&gt;&#x0A;&lt;a n=&quot;SkipWizard&quot; t=&quot;i&quot;&gt;1&lt;/a&gt;&#x0A;&lt;a n=&quot;step&quot; t=&quot;s&quot;&gt;1&lt;/a&gt;&#x0A;&lt;a n=&quot;UIInsert&quot; t=&quot;s&quot;&gt;UI.InputParameters.CalculateIntensityProperties.Method.More.Max_ONOFF&lt;/a&gt;&#x0A;&lt;a n=&quot;UIPresent&quot; t=&quot;i&quot;&gt;1&lt;/a&gt;&#x0A;&lt;a n=&quot;UIslider&quot; t=&quot;s&quot;&gt;0&lt;/a&gt;&#x0A;&lt;a n=&quot;unit&quot; t=&quot;s&quot;&gt;&lt;/a&gt;&#x0A;&lt;a n=&quot;value&quot; t=&quot;s&quot;&gt;1&lt;/a&gt;&#x0A;&lt;a n=&quot;wizardstep&quot; t=&quot;s&quot;&gt;1&lt;/a&gt;&#x0A;&lt;/m&gt;&#x0A;&lt;/a&gt;&#x0A;&lt;a n=&quot;Min_ONOFF&quot; t=&quot;m&quot;&gt;&lt;m n=&quot;memblock&quot; c=&quot;container&quot;&gt;&lt;a n=&quot;DefaultValue&quot; t=&quot;s&quot;&gt;0&lt;/a&gt;&#x0A;&lt;a n=&quot;Description&quot; t=&quot;s&quot;&gt;Calculate the minimum intensity&lt;/a&gt;&#x0A;&lt;a n=&quot;disabled&quot; t=&quot;i&quot;&gt;0&lt;/a&gt;&#x0A;&lt;a n=&quot;InputComplexity&quot; t=&quot;s&quot;&gt;Complex&lt;/a&gt;&#x0A;&lt;a n=&quot;InputType&quot; t=&quot;s&quot;&gt;b&lt;/a&gt;&#x0A;&lt;a n=&quot;Item&quot; t=&quot;s&quot;&gt;Min_ONOFF&lt;/a&gt;&#x0A;&lt;a n=&quot;Label&quot; t=&quot;s&quot;&gt;Minimum&lt;/a&gt;&#x0A;&lt;a n=&quot;max&quot; t=&quot;s&quot;&gt;1&lt;/a&gt;&#x0A;&lt;a n=&quot;min&quot; t=&quot;s&quot;&gt;0&lt;/a&gt;&#x0A;&lt;a n=&quot;ParameterType&quot; t=&quot;s&quot;&gt;Numeric&lt;/a&gt;&#x0A;&lt;a n=&quot;private&quot; t=&quot;m&quot;&gt;&lt;m n=&quot;memblock&quot; c=&quot;container&quot;&gt;&lt;a n=&quot;PreviousValues&quot; t=&quot;m&quot;&gt;&lt;m n=&quot;memblock&quot; c=&quot;container&quot;&gt;&lt;/m&gt;&#x0A;&lt;/a&gt;&#x0A;&lt;a n=&quot;SimpleLastValue&quot; t=&quot;m&quot;&gt;&lt;m n=&quot;memblock&quot; c=&quot;container&quot;&gt;&lt;/m&gt;&#x0A;&lt;/a&gt;&#x0A;&lt;a n=&quot;tuninglabel&quot; t=&quot;s&quot;&gt;Tuning of parameter&lt;/a&gt;&#x0A;&lt;a n=&quot;WizardRulerOff&quot; t=&quot;i&quot;&gt;0&lt;/a&gt;&#x0A;&lt;/m&gt;&#x0A;&lt;/a&gt;&#x0A;&lt;a n=&quot;ProcedureIDName&quot; t=&quot;s&quot;&gt;CalculateIntensityProperties&lt;/a&gt;&#x0A;&lt;a n=&quot;qualifier&quot; t=&quot;s&quot;&gt;&lt;/a&gt;&#x0A;&lt;a n=&quot;skip&quot; t=&quot;i&quot;&gt;0&lt;/a&gt;&#x0A;&lt;a n=&quot;SkipWizard&quot; t=&quot;i&quot;&gt;1&lt;/a&gt;&#x0A;&lt;a n=&quot;step&quot; t=&quot;s&quot;&gt;1&lt;/a&gt;&#x0A;&lt;a n=&quot;UIInsert&quot; t=&quot;s&quot;&gt;UI.InputParameters.CalculateIntensityProperties.Method.More.Min_ONOFF&lt;/a&gt;&#x0A;&lt;a n=&quot;UIPresent&quot; t=&quot;i&quot;&gt;1&lt;/a&gt;&#x0A;&lt;a n=&quot;UIslider&quot; t=&quot;s&quot;&gt;0&lt;/a&gt;&#x0A;&lt;a n=&quot;unit&quot; t=&quot;s&quot;&gt;&lt;/a&gt;&#x0A;&lt;a n=&quot;value&quot; t=&quot;s&quot;&gt;0&lt;/a&gt;&#x0A;&lt;a n=&quot;wizardstep&quot; t=&quot;s&quot;&gt;1&lt;/a&gt;&#x0A;&lt;/m&gt;&#x0A;&lt;/a&gt;&#x0A;&lt;a n=&quot;QuantileFraction&quot; t=&quot;m&quot;&gt;&lt;m n=&quot;memblock&quot; c=&quot;container&quot;&gt;&lt;a n=&quot;DefaultValue&quot; t=&quot;s&quot;&gt;50&lt;/a&gt;&#x0A;&lt;a n=&quot;Description&quot; t=&quot;s&quot;&gt;Quantile fraction&lt;/a&gt;&#x0A;&lt;a n=&quot;disabled&quot; t=&quot;i&quot;&gt;0&lt;/a&gt;&#x0A;&lt;a n=&quot;InputComplexity&quot; t=&quot;s&quot;&gt;Complex&lt;/a&gt;&#x0A;&lt;a n=&quot;InputType&quot; t=&quot;s&quot;&gt;d&lt;/a&gt;&#x0A;&lt;a n=&quot;Item&quot; t=&quot;s&quot;&gt;QuantileFraction&lt;/a&gt;&#x0A;&lt;a n=&quot;Label&quot; t=&quot;s&quot;&gt;Quantile Fraction&lt;/a&gt;&#x0A;&lt;a n=&quot;max&quot; t=&quot;s&quot;&gt;100&lt;/a&gt;&#x0A;&lt;a n=&quot;min&quot; t=&quot;s&quot;&gt;0&lt;/a&gt;&#x0A;&lt;a n=&quot;ParameterType&quot; t=&quot;s&quot;&gt;Numeric&lt;/a&gt;&#x0A;&lt;a n=&quot;private&quot; t=&quot;m&quot;&gt;&lt;m n=&quot;memblock&quot; c=&quot;container&quot;&gt;&lt;a n=&quot;PreviousValues&quot; t=&quot;m&quot;&gt;&lt;m n=&quot;memblock&quot; c=&quot;container&quot;&gt;&lt;/m&gt;&#x0A;&lt;/a&gt;&#x0A;&lt;a n=&quot;SimpleLastValue&quot; t=&quot;m&quot;&gt;&lt;m n=&quot;memblock&quot; c=&quot;container&quot;&gt;&lt;/m&gt;&#x0A;&lt;/a&gt;&#x0A;&lt;a n=&quot;tuninglabel&quot; t=&quot;s&quot;&gt;Tuning of parameter&lt;/a&gt;&#x0A;&lt;a n=&quot;WizardRulerOff&quot; t=&quot;i&quot;&gt;0&lt;/a&gt;&#x0A;&lt;/m&gt;&#x0A;&lt;/a&gt;&#x0A;&lt;a n=&quot;ProcedureIDName&quot; t=&quot;s&quot;&gt;CalculateIntensityProperties&lt;/a&gt;&#x0A;&lt;a n=&quot;qualifier&quot; t=&quot;s&quot;&gt;&lt;/a&gt;&#x0A;&lt;a n=&quot;skip&quot; t=&quot;i&quot;&gt;0&lt;/a&gt;&#x0A;&lt;a n=&quot;SkipWizard&quot; t=&quot;i&quot;&gt;1&lt;/a&gt;&#x0A;&lt;a n=&quot;step&quot; t=&quot;s&quot;&gt;5&lt;/a&gt;&#x0A;&lt;a n=&quot;UIInsert&quot; t=&quot;s&quot;&gt;UI.InputParameters.CalculateIntensityProperties.Method.More.QuantileFraction&lt;/a&gt;&#x0A;&lt;a n=&quot;UIPresent&quot; t=&quot;i&quot;&gt;1&lt;/a&gt;&#x0A;&lt;a n=&quot;UIslider&quot; t=&quot;s&quot;&gt;1&lt;/a&gt;&#x0A;&lt;a n=&quot;unit&quot; t=&quot;s&quot;&gt;%&lt;/a&gt;&#x0A;&lt;a n=&quot;value&quot; t=&quot;s&quot;&gt;50&lt;/a&gt;&#x0A;&lt;a n=&quot;wizardstep&quot; t=&quot;s&quot;&gt;10&lt;/a&gt;&#x0A;&lt;/m&gt;&#x0A;&lt;/a&gt;&#x0A;&lt;a n=&quot;Quantile_ONOFF&quot; t=&quot;m&quot;&gt;&lt;m n=&quot;memblock&quot; c=&quot;container&quot;&gt;&lt;a n=&quot;DefaultValue&quot; t=&quot;s&quot;&gt;0&lt;/a&gt;&#x0A;&lt;a n=&quot;Description&quot; t=&quot;s&quot;&gt;Calculate the quantile intensity&lt;/a&gt;&#x0A;&lt;a n=&quot;disabled&quot; t=&quot;i&quot;&gt;0&lt;/a&gt;&#x0A;&lt;a n=&quot;InputComplexity&quot; t=&quot;s&quot;&gt;Complex&lt;/a&gt;&#x0A;&lt;a n=&quot;InputType&quot; t=&quot;s&quot;&gt;b&lt;/a&gt;&#x0A;&lt;a n=&quot;Item&quot; t=&quot;s&quot;&gt;Quantile_ONOFF&lt;/a&gt;&#x0A;&lt;a n=&quot;Label&quot; t=&quot;s&quot;&gt;Quantile&lt;/a&gt;&#x0A;&lt;a n=&quot;max&quot; t=&quot;s&quot;&gt;&lt;/a&gt;&#x0A;&lt;a n=&quot;min&quot; t=&quot;s&quot;&gt;&lt;/a&gt;&#x0A;&lt;a n=&quot;ParameterType&quot; t=&quot;s&quot;&gt;Numeric&lt;/a&gt;&#x0A;&lt;a n=&quot;private&quot; t=&quot;m&quot;&gt;&lt;m n=&quot;memblock&quot; c=&quot;container&quot;&gt;&lt;a n=&quot;PreviousValues&quot; t=&quot;m&quot;&gt;&lt;m n=&quot;memblock&quot; c=&quot;container&quot;&gt;&lt;/m&gt;&#x0A;&lt;/a&gt;&#x0A;&lt;a n=&quot;SimpleLastValue&quot; t=&quot;m&quot;&gt;&lt;m n=&quot;memblock&quot; c=&quot;container&quot;&gt;&lt;/m&gt;&#x0A;&lt;/a&gt;&#x0A;&lt;a n=&quot;tuninglabel&quot; t=&quot;s&quot;&gt;Tuning of parameter&lt;/a&gt;&#x0A;&lt;a n=&quot;WizardRulerOff&quot; t=&quot;i&quot;&gt;0&lt;/a&gt;&#x0A;&lt;/m&gt;&#x0A;&lt;/a&gt;&#x0A;&lt;a n=&quot;ProcedureIDName&quot; t=&quot;s&quot;&gt;CalculateIntensityProperties&lt;/a&gt;&#x0A;&lt;a n=&quot;qualifier&quot; t=&quot;s&quot;&gt;&lt;/a&gt;&#x0A;&lt;a n=&quot;skip&quot; t=&quot;i&quot;&gt;0&lt;/a&gt;&#x0A;&lt;a n=&quot;SkipWizard&quot; t=&quot;i&quot;&gt;1&lt;/a&gt;&#x0A;&lt;a n=&quot;step&quot; t=&quot;s&quot;&gt;&lt;/a&gt;&#x0A;&lt;a n=&quot;UIInsert&quot; t=&quot;s&quot;&gt;UI.InputParameters.CalculateIntensityProperties.Method.More.QuantileFraction.qualifier&lt;/a&gt;&#x0A;&lt;a n=&quot;UIPresent&quot; t=&quot;i&quot;&gt;1&lt;/a&gt;&#x0A;&lt;a n=&quot;UIslider&quot; t=&quot;s&quot;&gt;0&lt;/a&gt;&#x0A;&lt;a n=&quot;unit&quot; t=&quot;s&quot;&gt;&lt;/a&gt;&#x0A;&lt;a n=&quot;value&quot; t=&quot;s&quot;&gt;0&lt;/a&gt;&#x0A;&lt;a n=&quot;wizardstep&quot; t=&quot;s&quot;&gt;&lt;/a&gt;&#x0A;&lt;/m&gt;&#x0A;&lt;/a&gt;&#x0A;&lt;a n=&quot;Contrast_ONOFF&quot; t=&quot;m&quot;&gt;&lt;m n=&quot;memblock&quot; c=&quot;container&quot;&gt;&lt;a n=&quot;DefaultValue&quot; t=&quot;s&quot;&gt;0&lt;/a&gt;&#x0A;&lt;a n=&quot;Description&quot; t=&quot;s&quot;&gt;Calculate the contrast&lt;/a&gt;&#x0A;&lt;a n=&quot;disabled&quot; t=&quot;i&quot;&gt;0&lt;/a&gt;&#x0A;&lt;a n=&quot;InputComplexity&quot; t=&quot;s&quot;&gt;Complex&lt;/a&gt;&#x0A;&lt;a n=&quot;InputType&quot; t=&quot;s&quot;&gt;b&lt;/a&gt;&#x0A;&lt;a n=&quot;Item&quot; t=&quot;s&quot;&gt;Contrast_ONOFF&lt;/a&gt;&#x0A;&lt;a n=&quot;Label&quot; t=&quot;s&quot;&gt;Contrast&lt;/a&gt;&#x0A;&lt;a n=&quot;max&quot; t=&quot;s&quot;&gt;1&lt;/a&gt;&#x0A;&lt;a n=&quot;min&quot; t=&quot;s&quot;&gt;0&lt;/a&gt;&#x0A;&lt;a n=&quot;ParameterType&quot; t=&quot;s&quot;&gt;Numeric&lt;/a&gt;&#x0A;&lt;a n=&quot;private&quot; t=&quot;m&quot;&gt;&lt;m n=&quot;memblock&quot; c=&quot;container&quot;&gt;&lt;a n=&quot;PreviousValues&quot; t=&quot;m&quot;&gt;&lt;m n=&quot;memblock&quot; c=&quot;container&quot;&gt;&lt;/m&gt;&#x0A;&lt;/a&gt;&#x0A;&lt;a n=&quot;SimpleLastValue&quot; t=&quot;m&quot;&gt;&lt;m n=&quot;memblock&quot; c=&quot;container&quot;&gt;&lt;/m&gt;&#x0A;&lt;/a&gt;&#x0A;&lt;a n=&quot;tuninglabel&quot; t=&quot;s&quot;&gt;Tuning of parameter&lt;/a&gt;&#x0A;&lt;a n=&quot;WizardRulerOff&quot; t=&quot;i&quot;&gt;0&lt;/a&gt;&#x0A;&lt;/m&gt;&#x0A;&lt;/a&gt;&#x0A;&lt;a n=&quot;ProcedureIDName&quot; t=&quot;s&quot;&gt;CalculateIntensityProperties&lt;/a&gt;&#x0A;&lt;a n=&quot;qualifier&quot; t=&quot;s&quot;&gt;&lt;/a&gt;&#x0A;&lt;a n=&quot;skip&quot; t=&quot;i&quot;&gt;0&lt;/a&gt;&#x0A;&lt;a n=&quot;SkipWizard&quot; t=&quot;i&quot;&gt;1&lt;/a&gt;&#x0A;&lt;a n=&quot;step&quot; t=&quot;s&quot;&gt;1&lt;/a&gt;&#x0A;&lt;a n=&quot;UIInsert&quot; t=&quot;s&quot;&gt;UI.InputParameters.CalculateIntensityProperties.Method.More.Contrast_ONOFF&lt;/a&gt;&#x0A;&lt;a n=&quot;UIPresent&quot; t=&quot;i&quot;&gt;1&lt;/a&gt;&#x0A;&lt;a n=&quot;UIslider&quot; t=&quot;s&quot;&gt;0&lt;/a&gt;&#x0A;&lt;a n=&quot;unit&quot; t=&quot;s&quot;&gt;&lt;/a&gt;&#x0A;&lt;a n=&quot;value&quot; t=&quot;s&quot;&gt;0&lt;/a&gt;&#x0A;&lt;a n=&quot;wizardstep&quot; t=&quot;s&quot;&gt;1&lt;/a&gt;&#x0A;&lt;/m&gt;&#x0A;&lt;/a&gt;&#x0A;&lt;a n=&quot;SuffixForPropertyNames&quot; t=&quot;m&quot;&gt;&lt;m n=&quot;memblock&quot; c=&quot;container&quot;&gt;&lt;a n=&quot;DefaultValue&quot; t=&quot;s&quot;&gt;Intensity Nucleus Exp1Cam1&lt;/a&gt;&#x0A;&lt;a n=&quot;Description&quot; t=&quot;s&quot;&gt;Common prefix for the property names&lt;/a&gt;&#x0A;&lt;a n=&quot;disabled&quot; t=&quot;i&quot;&gt;0&lt;/a&gt;&#x0A;&lt;a n=&quot;InputComplexity&quot; t=&quot;s&quot;&gt;Complex&lt;/a&gt;&#x0A;&lt;a n=&quot;InputType&quot; t=&quot;s&quot;&gt;s&lt;/a&gt;&#x0A;&lt;a n=&quot;Item&quot; t=&quot;s&quot;&gt;SuffixForPropertyNames&lt;/a&gt;&#x0A;&lt;a n=&quot;Label&quot; t=&quot;s&quot;&gt;Output Properties&lt;/a&gt;&#x0A;&lt;a n=&quot;max&quot; t=&quot;s&quot;&gt;&lt;/a&gt;&#x0A;&lt;a n=&quot;min&quot; t=&quot;s&quot;&gt;&lt;/a&gt;&#x0A;&lt;a n=&quot;ParameterType&quot; t=&quot;s&quot;&gt;Numeric&lt;/a&gt;&#x0A;&lt;a n=&quot;private&quot; t=&quot;m&quot;&gt;&lt;m n=&quot;memblock&quot; c=&quot;container&quot;&gt;&lt;a n=&quot;DefaultNamingIsUsed&quot; t=&quot;i&quot;&gt;1&lt;/a&gt;&#x0A;&lt;a n=&quot;DefaultString&quot; t=&quot;s&quot;&gt;Intensity Nucleus Exp1Cam1&lt;/a&gt;&#x0A;&lt;a n=&quot;OriginalDefault&quot; t=&quot;s&quot;&gt;Intensity Nucleus Exp1Cam1&lt;/a&gt;&#x0A;&lt;a n=&quot;PreviousValues&quot; t=&quot;m&quot;&gt;&lt;m n=&quot;memblock&quot; c=&quot;container&quot;&gt;&lt;/m&gt;&#x0A;&lt;/a&gt;&#x0A;&lt;a n=&quot;SimpleLastValue&quot; t=&quot;m&quot;&gt;&lt;m n=&quot;memblock&quot; c=&quot;container&quot;&gt;&lt;/m&gt;&#x0A;&lt;/a&gt;&#x0A;&lt;a n=&quot;tuninglabel&quot; t=&quot;s&quot;&gt;Tuning of parameter&lt;/a&gt;&#x0A;&lt;a n=&quot;UsedListCounter&quot; t=&quot;i&quot;&gt;0&lt;/a&gt;&#x0A;&lt;a n=&quot;WizardRulerOff&quot; t=&quot;i&quot;&gt;0&lt;/a&gt;&#x0A;&lt;/m&gt;&#x0A;&lt;/a&gt;&#x0A;&lt;a n=&quot;ProcedureIDName&quot; t=&quot;s&quot;&gt;CalculateIntensityProperties&lt;/a&gt;&#x0A;&lt;a n=&quot;qualifier&quot; t=&quot;s&quot;&gt;&lt;/a&gt;&#x0A;&lt;a n=&quot;skip&quot; t=&quot;i&quot;&gt;0&lt;/a&gt;&#x0A;&lt;a n=&quot;SkipWizard&quot; t=&quot;i&quot;&gt;1&lt;/a&gt;&#x0A;&lt;a n=&quot;step&quot; t=&quot;s&quot;&gt;&lt;/a&gt;&#x0A;&lt;a n=&quot;UIInsert&quot; t=&quot;s&quot;&gt;UI.InputParameters.CalculateIntensityProperties.SuffixForPropertyNames&lt;/a&gt;&#x0A;&lt;a n=&quot;UIPresent&quot; t=&quot;i&quot;&gt;1&lt;/a&gt;&#x0A;&lt;a n=&quot;UIslider&quot; t=&quot;s&quot;&gt;0&lt;/a&gt;&#x0A;&lt;a n=&quot;unit&quot; t=&quot;s&quot;&gt;&lt;/a&gt;&#x0A;&lt;a n=&quot;value&quot; t=&quot;s&quot;&gt;Intensity Nucleus Exp1Cam1&lt;/a&gt;&#x0A;&lt;a n=&quot;wizardstep&quot; t=&quot;s&quot;&gt;&lt;/a&gt;&#x0A;&lt;/m&gt;&#x0A;&lt;/a&gt;&#x0A;&lt;a n=&quot;@sticky:10003&quot; t=&quot;m&quot;&gt;&lt;m n=&quot;memblock&quot; c=&quot;container&quot;&gt;&lt;a n=&quot;__initialBuildMinor&quot; t=&quot;i&quot;&gt;110719&lt;/a&gt;&#x0A;&lt;a n=&quot;__initialversion&quot; t=&quot;s&quot;&gt;3&lt;/a&gt;&#x0A;&lt;a n=&quot;__ProcOpenStatus&quot; t=&quot;i&quot;&gt;1&lt;/a&gt;&#x0A;&lt;a n=&quot;__version&quot; t=&quot;s&quot;&gt;3&lt;/a&gt;&#x0A;&lt;/m&gt;&#x0A;&lt;/a&gt;&#x0A;&lt;/m&gt;&#x0A;&lt;/a&gt;&#x0A;&lt;a n=&quot;OutputClass&quot; t=&quot;s&quot;&gt;Output Properties&lt;/a&gt;&#x0A;&lt;a n=&quot;OutputName&quot; t=&quot;s&quot;&gt;Intensity Nucleus Exp1Cam1 Mean, Intensity Nucleus Exp1Cam1 Maximum&lt;/a&gt;&#x0A;&lt;/m&gt;&#x0A;&lt;/a&gt;&#x0A;&lt;a n=&quot;CalculateMorphologyProperties&quot; t=&quot;m&quot;&gt;&lt;m n=&quot;memblock&quot; c=&quot;container&quot;&gt;&lt;a n=&quot;BBHasBeenSaved&quot; t=&quot;i&quot;&gt;1&lt;/a&gt;&#x0A;&lt;a n=&quot;bbType&quot; t=&quot;s&quot;&gt;builtin&lt;/a&gt;&#x0A;&lt;a n=&quot;IDName&quot; t=&quot;s&quot;&gt;CalculateMorphologyProperties&lt;/a&gt;&#x0A;&lt;a n=&quot;ImageView&quot; t=&quot;m&quot;&gt;&lt;m n=&quot;memblock&quot; c=&quot;container&quot;&gt;&lt;a n=&quot;@isordered&quot; t=&quot;i&quot;&gt;1&lt;/a&gt;&#x0A;&lt;a n=&quot;Label&quot; t=&quot;s&quot;&gt;Replace me&lt;/a&gt;&#x0A;&lt;a n=&quot;Tabs&quot; t=&quot;m&quot;&gt;&lt;m n=&quot;memblock&quot; c=&quot;container&quot;&gt;&lt;a n=&quot;@isordered&quot; t=&quot;i&quot;&gt;1&lt;/a&gt;&#x0A;&lt;a n=&quot;PopulationCalculateMorphologyProperties&quot; t=&quot;m&quot;&gt;&lt;m n=&quot;memblock&quot; c=&quot;container&quot;&gt;&lt;a n=&quot;@isordered&quot; t=&quot;i&quot;&gt;1&lt;/a&gt;&#x0A;&lt;a n=&quot;TabLabel&quot; t=&quot;s&quot;&gt;Nuclei&lt;/a&gt;&#x0A;&lt;a n=&quot;TabItemName&quot; t=&quot;s&quot;&gt;PopulationCalculateMorphologyProperties&lt;/a&gt;&#x0A;&lt;a n=&quot;TabTitle&quot; t=&quot;s&quot;&gt;Population Nuclei with region Nucleus by which the new properties are calculated.&lt;/a&gt;&#x0A;&lt;a n=&quot;Skip&quot; t=&quot;i&quot;&gt;0&lt;/a&gt;&#x0A;&lt;a n=&quot;UIclass&quot; t=&quot;s&quot;&gt;sticky&lt;/a&gt;&#x0A;&lt;a n=&quot;NewDefaultChannel&quot; t=&quot;m&quot;&gt;&lt;m n=&quot;memblock&quot; c=&quot;vector&quot; t=&quot;string&quot; k=&quot;1&quot;&gt;&lt;vdata k=&quot;1&quot; t=&quot;string&quot;&gt;&lt;s&gt;Exp1Cam1&lt;/s&gt;&lt;/vdata&gt;&#x0A;&lt;/m&gt;&#x0A;&lt;/a&gt;&#x0A;&lt;a n=&quot;NewDefaultStencil&quot; t=&quot;m&quot;&gt;&lt;m n=&quot;memblock&quot; c=&quot;vector&quot; t=&quot;string&quot; k=&quot;1&quot;&gt;&lt;vdata k=&quot;1&quot; t=&quot;string&quot;&gt;&lt;s&gt;Nucleus&lt;/s&gt;&lt;/vdata&gt;&#x0A;&lt;/m&gt;&#x0A;&lt;/a&gt;&#x0A;&lt;a n=&quot;Type&quot; t=&quot;s&quot;&gt;Standard&lt;/a&gt;&#x0A;&lt;a n=&quot;OKButtons&quot; t=&quot;i&quot;&gt;0&lt;/a&gt;&#x0A;&lt;a n=&quot;TableLabel&quot; t=&quot;m&quot;&gt;&lt;m n=&quot;memblock&quot; c=&quot;vector&quot; t=&quot;string&quot; k=&quot;1&quot;&gt;&lt;vdata k=&quot;1&quot; t=&quot;string&quot;&gt;&lt;s&gt;Properties Nuclei&lt;/s&gt;&lt;/vdata&gt;&#x0A;&lt;/m&gt;&#x0A;&lt;/a&gt;&#x0A;&lt;a n=&quot;Export&quot; t=&quot;i&quot;&gt;0&lt;/a&gt;&#x0A;&lt;a n=&quot;UIinsert&quot; t=&quot;s&quot;&gt;FeedBack.PopulationCalculateMorphologyProperties&lt;/a&gt;&#x0A;&lt;a n=&quot;UseCommonTableStencil&quot; t=&quot;m&quot;&gt;&lt;m n=&quot;memblock&quot; c=&quot;vector&quot;&gt;&lt;vdata k=&quot;1&quot; t=&quot;signed int&quot; rank=&quot;1&quot; dimsize0=&quot;1&quot; Transfer-Encoding=&quot;zlib base64&quot;&gt;&#x0A;eJxjYGBgAAAABAAB&#x0A;&lt;/vdata&gt;&#x0A;&lt;a n=&quot;factor&quot; t=&quot;f&quot;&gt;1&lt;/a&gt;&#x0A;&lt;/m&gt;&#x0A;&lt;/a&gt;&#x0A;&lt;a n=&quot;SummaryTableOn&quot; t=&quot;m&quot;&gt;&lt;m n=&quot;memblock&quot; c=&quot;vector&quot;&gt;&lt;vdata k=&quot;1&quot; t=&quot;signed int&quot; rank=&quot;1&quot; dimsize0=&quot;1&quot; Transfer-Encoding=&quot;zlib base64&quot;&gt;&#x0A;eJxjZGBgAAAACAAC&#x0A;&lt;/vdata&gt;&#x0A;&lt;a n=&quot;factor&quot; t=&quot;f&quot;&gt;1&lt;/a&gt;&#x0A;&lt;/m&gt;&#x0A;&lt;/a&gt;&#x0A;&lt;a n=&quot;SummaryTableLabel&quot; t=&quot;m&quot;&gt;&lt;m n=&quot;memblock&quot; c=&quot;vector&quot; t=&quot;string&quot; k=&quot;1&quot;&gt;&lt;vdata k=&quot;1&quot; t=&quot;string&quot;&gt;&lt;s&gt;Summary&lt;/s&gt;&lt;/vdata&gt;&#x0A;&lt;/m&gt;&#x0A;&lt;/a&gt;&#x0A;&lt;a n=&quot;AttrTypeTable&quot; t=&quot;m&quot;&gt;&lt;m n=&quot;memblock&quot; c=&quot;vector&quot;&gt;&lt;vdata k=&quot;1&quot; t=&quot;signed int&quot; rank=&quot;1&quot; dimsize0=&quot;1&quot; Transfer-Encoding=&quot;zlib base64&quot;&gt;&#x0A;eJxjZGBgAAAACAAC&#x0A;&lt;/vdata&gt;&#x0A;&lt;a n=&quot;factor&quot; t=&quot;f&quot;&gt;1&lt;/a&gt;&#x0A;&lt;/m&gt;&#x0A;&lt;/a&gt;&#x0A;&lt;a n=&quot;WizardImageView&quot; t=&quot;i&quot;&gt;0&lt;/a&gt;&#x0A;&lt;a n=&quot;TypeofOverlays&quot; t=&quot;s&quot;&gt;SingleDefaultOverLay&lt;/a&gt;&#x0A;&lt;a n=&quot;coloring_mode&quot; t=&quot;s&quot;&gt;WeightedAverage&lt;/a&gt;&#x0A;&lt;a n=&quot;scopeforimages&quot; t=&quot;s&quot;&gt;script&lt;/a&gt;&#x0A;&lt;a n=&quot;yFrame2Timepoint&quot; t=&quot;i&quot;&gt;0&lt;/a&gt;&#x0A;&lt;a n=&quot;cnt_overlays&quot; t=&quot;m&quot;&gt;&lt;m n=&quot;memblock&quot; c=&quot;container&quot;&gt;&lt;a n=&quot;@Container@3a@200@20elements@2e&quot; t=&quot;m&quot;&gt;&lt;m n=&quot;memblock&quot; c=&quot;container&quot;&gt;&lt;a n=&quot;class&quot; t=&quot;s&quot;&gt;&lt;/a&gt;&#x0A;&lt;a n=&quot;color&quot; t=&quot;s&quot;&gt;rainbow&lt;/a&gt;&#x0A;&lt;/m&gt;&#x0A;&lt;/a&gt;&#x0A;&lt;a n=&quot;@Container@3a@201@20elements@3a@20class@2e&quot; t=&quot;m&quot;&gt;&lt;m n=&quot;memblock&quot; c=&quot;container&quot;&gt;&lt;a n=&quot;color&quot; t=&quot;s&quot;&gt;rainbow&lt;/a&gt;&#x0A;&lt;/m&gt;&#x0A;&lt;/a&gt;&#x0A;&lt;a n=&quot;@Container@3a@201@20elements@3a@20color@2e&quot; t=&quot;m&quot;&gt;&lt;m n=&quot;memblock&quot; c=&quot;container&quot;&gt;&lt;a n=&quot;color&quot; t=&quot;s&quot;&gt;rainbow&lt;/a&gt;&#x0A;&lt;a n=&quot;default_color&quot; t=&quot;s&quot;&gt;rainbow&lt;/a&gt;&#x0A;&lt;a n=&quot;flag&quot; t=&quot;i&quot;&gt;0&lt;/a&gt;&#x0A;&lt;a n=&quot;label&quot; t=&quot;s&quot;&gt;Cell&lt;/a&gt;&#x0A;&lt;a n=&quot;open&quot; t=&quot;i&quot;&gt;0&lt;/a&gt;&#x0A;&lt;a n=&quot;priority&quot; t=&quot;i&quot;&gt;0&lt;/a&gt;&#x0A;&lt;a n=&quot;style&quot; t=&quot;s&quot;&gt;Border&lt;/a&gt;&#x0A;&lt;/m&gt;&#x0A;&lt;/a&gt;&#x0A;&lt;a n=&quot;@Container@3a@201@20elements@3a@20default_color@2e&quot; t=&quot;m&quot;&gt;&lt;m n=&quot;memblock&quot; c=&quot;container&quot;&gt;&lt;a n=&quot;default_color&quot; t=&quot;s&quot;&gt;rainbow&lt;/a&gt;&#x0A;&lt;a n=&quot;flag&quot; t=&quot;i&quot;&gt;0&lt;/a&gt;&#x0A;&lt;/m&gt;&#x0A;&lt;/a&gt;&#x0A;&lt;a n=&quot;@Container@3a@202@20elements@3a@20class@2c@20color@2e&quot; t=&quot;m&quot;&gt;&lt;m n=&quot;memblock&quot; c=&quot;container&quot;&gt;&lt;a n=&quot;default_color&quot; t=&quot;s&quot;&gt;rainbow&lt;/a&gt;&#x0A;&lt;a n=&quot;flag&quot; t=&quot;i&quot;&gt;1&lt;/a&gt;&#x0A;&lt;a n=&quot;label&quot; t=&quot;s&quot;&gt;Nucleus&lt;/a&gt;&#x0A;&lt;a n=&quot;open&quot; t=&quot;i&quot;&gt;0&lt;/a&gt;&#x0A;&lt;a n=&quot;priority&quot; t=&quot;i&quot;&gt;0&lt;/a&gt;&#x0A;&lt;a n=&quot;style&quot; t=&quot;s&quot;&gt;Border&lt;/a&gt;&#x0A;&lt;/m&gt;&#x0A;&lt;/a&gt;&#x0A;&lt;a n=&quot;@Container@3a@202@20elements@3a@20color@2c@20default_color@2e&quot; t=&quot;m&quot;&gt;&lt;m n=&quot;memblock&quot; c=&quot;container&quot;&gt;&lt;a n=&quot;default_color&quot; t=&quot;s&quot;&gt;rainbow&lt;/a&gt;&#x0A;&lt;/m&gt;&#x0A;&lt;/a&gt;&#x0A;&lt;a n=&quot;@Container@3a@202@20elements@3a@20default_color@2c@20flag@2e&quot; t=&quot;m&quot;&gt;&lt;m n=&quot;memblock&quot; c=&quot;container&quot;&gt;&lt;a n=&quot;label&quot; t=&quot;s&quot;&gt;Cytoplasm&lt;/a&gt;&#x0A;&lt;a n=&quot;open&quot; t=&quot;i&quot;&gt;0&lt;/a&gt;&#x0A;&lt;a n=&quot;priority&quot; t=&quot;i&quot;&gt;0&lt;/a&gt;&#x0A;&lt;a n=&quot;style&quot; t=&quot;s&quot;&gt;Border&lt;/a&gt;&#x0A;&lt;/m&gt;&#x0A;&lt;/a&gt;&#x0A;&lt;a n=&quot;@Container@3a@203@20elements@3a@20color@2c@20default_color@2c@20flag@2e&quot; t=&quot;m&quot;&gt;&lt;m n=&quot;memblock&quot; c=&quot;container&quot;&gt;&lt;a n=&quot;flag&quot; t=&quot;i&quot;&gt;0&lt;/a&gt;&#x0A;&lt;/m&gt;&#x0A;&lt;/a&gt;&#x0A;&lt;a n=&quot;@Container@3a@204@20elements@3a@20color@2c@20default_color@2c@20flag@2c@20label@2e&quot; t=&quot;m&quot;&gt;&lt;m n=&quot;memblock&quot; c=&quot;container&quot;&gt;&lt;a n=&quot;label&quot; t=&quot;s&quot;&gt;Membrane&lt;/a&gt;&#x0A;&lt;/m&gt;&#x0A;&lt;/a&gt;&#x0A;&lt;a n=&quot;@Container@3a@205@20elements@3a@20color@2c@20default_color@2c@20flag@2c@20label@2c@20open@2e&quot; t=&quot;m&quot;&gt;&lt;m n=&quot;memblock&quot; c=&quot;container&quot;&gt;&lt;a n=&quot;open&quot; t=&quot;i&quot;&gt;0&lt;/a&gt;&#x0A;&lt;/m&gt;&#x0A;&lt;/a&gt;&#x0A;&lt;a n=&quot;@Container@3a@206@20elements@3a@20color@2c@20default_color@2c@20flag@2c@20label@2c@20open@2c@20priority@2e&quot; t=&quot;m&quot;&gt;&lt;m n=&quot;memblock&quot; c=&quot;container&quot;&gt;&lt;a n=&quot;priority&quot; t=&quot;i&quot;&gt;0&lt;/a&gt;&#x0A;&lt;/m&gt;&#x0A;&lt;/a&gt;&#x0A;&lt;a n=&quot;@Container@3a@207@20elements@3a@20color@2c@20default_color@2c@20flag@2c@20label@2c@20open@2c@20priority@2c@20style@2e&quot; t=&quot;m&quot;&gt;&lt;m n=&quot;memblock&quot; c=&quot;container&quot;&gt;&lt;a n=&quot;style&quot; t=&quot;s&quot;&gt;Border&lt;/a&gt;&#x0A;&lt;/m&gt;&#x0A;&lt;/a&gt;&#x0A;&lt;a n=&quot;Cell&quot; t=&quot;m&quot;&gt;&lt;m n=&quot;memblock&quot; c=&quot;container&quot;&gt;&lt;a n=&quot;@sticky:10003&quot; t=&quot;m&quot;&gt;&lt;m n=&quot;memblock&quot; c=&quot;container&quot;&gt;&lt;a n=&quot;OverLayClass&quot; t=&quot;s&quot;&gt;NonDefault&lt;/a&gt;&#x0A;&lt;a n=&quot;OverLayOldClass&quot; t=&quot;s&quot;&gt;NonDefault&lt;/a&gt;&#x0A;&lt;a n=&quot;Position&quot; t=&quot;i&quot;&gt;1&lt;/a&gt;&#x0A;&lt;a n=&quot;PositionOld&quot; t=&quot;i&quot;&gt;1&lt;/a&gt;&#x0A;&lt;/m&gt;&#x0A;&lt;/a&gt;&#x0A;&lt;/m&gt;&#x0A;&lt;/a&gt;&#x0A;&lt;a n=&quot;Cytoplasm&quot; t=&quot;m&quot;&gt;&lt;m n=&quot;memblock&quot; c=&quot;container&quot;&gt;&lt;a n=&quot;@sticky:10003&quot; t=&quot;m&quot;&gt;&lt;m n=&quot;memblock&quot; c=&quot;container&quot;&gt;&lt;a n=&quot;OverLayClass&quot; t=&quot;s&quot;&gt;NonDefault&lt;/a&gt;&#x0A;&lt;a n=&quot;OverLayOldClass&quot; t=&quot;s&quot;&gt;NonDefault&lt;/a&gt;&#x0A;&lt;a n=&quot;Position&quot; t=&quot;i&quot;&gt;3&lt;/a&gt;&#x0A;&lt;a n=&quot;PositionOld&quot; t=&quot;i&quot;&gt;3&lt;/a&gt;&#x0A;&lt;/m&gt;&#x0A;&lt;/a&gt;&#x0A;&lt;/m&gt;&#x0A;&lt;/a&gt;&#x0A;&lt;a n=&quot;Membrane&quot; t=&quot;m&quot;&gt;&lt;m n=&quot;memblock&quot; c=&quot;container&quot;&gt;&lt;a n=&quot;@sticky:10003&quot; t=&quot;m&quot;&gt;&lt;m n=&quot;memblock&quot; c=&quot;container&quot;&gt;&lt;a n=&quot;OverLayClass&quot; t=&quot;s&quot;&gt;NonDefault&lt;/a&gt;&#x0A;&lt;a n=&quot;OverLayOldClass&quot; t=&quot;s&quot;&gt;NonDefault&lt;/a&gt;&#x0A;&lt;a n=&quot;Position&quot; t=&quot;i&quot;&gt;2&lt;/a&gt;&#x0A;&lt;a n=&quot;PositionOld&quot; t=&quot;i&quot;&gt;2&lt;/a&gt;&#x0A;&lt;/m&gt;&#x0A;&lt;/a&gt;&#x0A;&lt;/m&gt;&#x0A;&lt;/a&gt;&#x0A;&lt;a n=&quot;Nucleus&quot; t=&quot;m&quot;&gt;&lt;m n=&quot;memblock&quot; c=&quot;container&quot;&gt;&lt;a n=&quot;@sticky:10003&quot; t=&quot;m&quot;&gt;&lt;m n=&quot;memblock&quot; c=&quot;container&quot;&gt;&lt;a n=&quot;LastUsedNonDefault&quot; t=&quot;m&quot;&gt;&lt;m n=&quot;memblock&quot; c=&quot;container&quot;&gt;&lt;a n=&quot;@sticky:10003&quot; t=&quot;m&quot;&gt;&lt;m n=&quot;memblock&quot; c=&quot;container&quot;&gt;&lt;a n=&quot;LastUsedNonDefault&quot; t=&quot;m&quot;&gt;&lt;m n=&quot;memblock&quot; c=&quot;container&quot;&gt;&lt;a n=&quot;@sticky:10003&quot; t=&quot;m&quot;&gt;&lt;m n=&quot;memblock&quot; c=&quot;container&quot;&gt;&lt;a n=&quot;OverLayClass&quot; t=&quot;s&quot;&gt;NonDefault&lt;/a&gt;&#x0A;&lt;a n=&quot;Position&quot; t=&quot;i&quot;&gt;0&lt;/a&gt;&#x0A;&lt;/m&gt;&#x0A;&lt;/a&gt;&#x0A;&lt;/m&gt;&#x0A;&lt;/a&gt;&#x0A;&lt;a n=&quot;OverLayClass&quot; t=&quot;s&quot;&gt;Default&lt;/a&gt;&#x0A;&lt;a n=&quot;OverLayOldClass&quot; t=&quot;s&quot;&gt;NonDefault&lt;/a&gt;&#x0A;&lt;a n=&quot;Position&quot; t=&quot;i&quot;&gt;0&lt;/a&gt;&#x0A;&lt;a n=&quot;PositionOld&quot; t=&quot;i&quot;&gt;0&lt;/a&gt;&#x0A;&lt;/m&gt;&#x0A;&lt;/a&gt;&#x0A;&lt;/m&gt;&#x0A;&lt;/a&gt;&#x0A;&lt;a n=&quot;OverLayClass&quot; t=&quot;s&quot;&gt;Default&lt;/a&gt;&#x0A;&lt;a n=&quot;OverLayOldClass&quot; t=&quot;s&quot;&gt;Default&lt;/a&gt;&#x0A;&lt;a n=&quot;Position&quot; t=&quot;i&quot;&gt;0&lt;/a&gt;&#x0A;&lt;a n=&quot;PositionOld&quot; t=&quot;i&quot;&gt;0&lt;/a&gt;&#x0A;&lt;/m&gt;&#x0A;&lt;/a&gt;&#x0A;&lt;/m&gt;&#x0A;&lt;/a&gt;&#x0A;&lt;a n=&quot;@sticky:10003&quot; t=&quot;m&quot;&gt;&lt;m n=&quot;memblock&quot; c=&quot;container&quot;&gt;&lt;a n=&quot;__cnt_defaults&quot; t=&quot;m&quot;&gt;&lt;m n=&quot;memblock&quot; c=&quot;container&quot;&gt;&lt;a n=&quot;Nucleus&quot; t=&quot;m&quot;&gt;&lt;m n=&quot;memblock&quot; c=&quot;container&quot;&gt;&lt;a n=&quot;@sticky:10003&quot; t=&quot;m&quot;&gt;&lt;m n=&quot;memblock&quot; c=&quot;container&quot;&gt;&lt;a n=&quot;LastUsedNonDefault&quot; t=&quot;m&quot;&gt;&lt;m n=&quot;memblock&quot; c=&quot;container&quot;&gt;&lt;a n=&quot;@sticky:10003&quot; t=&quot;m&quot;&gt;&lt;m n=&quot;memblock&quot; c=&quot;container&quot;&gt;&lt;a n=&quot;LastUsedNonDefault&quot; t=&quot;m&quot;&gt;&lt;m n=&quot;memblock&quot; c=&quot;container&quot;&gt;&lt;a n=&quot;@sticky:10003&quot; t=&quot;m&quot;&gt;&lt;m n=&quot;memblock&quot; c=&quot;container&quot;&gt;&lt;a n=&quot;OverLayClass&quot; t=&quot;s&quot;&gt;NonDefault&lt;/a&gt;&#x0A;&lt;a n=&quot;Position&quot; t=&quot;i&quot;&gt;0&lt;/a&gt;&#x0A;&lt;/m&gt;&#x0A;&lt;/a&gt;&#x0A;&lt;/m&gt;&#x0A;&lt;/a&gt;&#x0A;&lt;a n=&quot;OverLayClass&quot; t=&quot;s&quot;&gt;Default&lt;/a&gt;&#x0A;&lt;a n=&quot;OverLayOldClass&quot; t=&quot;s&quot;&gt;NonDefault&lt;/a&gt;&#x0A;&lt;a n=&quot;Position&quot; t=&quot;i&quot;&gt;0&lt;/a&gt;&#x0A;&lt;a n=&quot;PositionOld&quot; t=&quot;i&quot;&gt;0&lt;/a&gt;&#x0A;&lt;/m&gt;&#x0A;&lt;/a&gt;&#x0A;&lt;/m&gt;&#x0A;&lt;/a&gt;&#x0A;&lt;a n=&quot;OverLayClass&quot; t=&quot;s&quot;&gt;Default&lt;/a&gt;&#x0A;&lt;a n=&quot;OverLayOldClass&quot; t=&quot;s&quot;&gt;Default&lt;/a&gt;&#x0A;&lt;a n=&quot;Position&quot; t=&quot;i&quot;&gt;0&lt;/a&gt;&#x0A;&lt;a n=&quot;PositionOld&quot; t=&quot;i&quot;&gt;0&lt;/a&gt;&#x0A;&lt;/m&gt;&#x0A;&lt;/a&gt;&#x0A;&lt;/m&gt;&#x0A;&lt;/a&gt;&#x0A;&lt;/m&gt;&#x0A;&lt;/a&gt;&#x0A;&lt;/m&gt;&#x0A;&lt;/a&gt;&#x0A;&lt;/m&gt;&#x0A;&lt;/a&gt;&#x0A;&lt;a n=&quot;Controls&quot; t=&quot;m&quot;&gt;&lt;m n=&quot;memblock&quot; c=&quot;container&quot;&gt;&lt;a n=&quot;general&quot; t=&quot;m&quot;&gt;&lt;m n=&quot;memblock&quot; c=&quot;container&quot;&gt;&lt;a n=&quot;@isordered&quot; t=&quot;i&quot;&gt;1&lt;/a&gt;&#x0A;&lt;a n=&quot;Render_Colormode_Standard&quot; t=&quot;m&quot;&gt;&lt;m n=&quot;memblock&quot; c=&quot;container&quot;&gt;&lt;a n=&quot;@isordered&quot; t=&quot;i&quot;&gt;1&lt;/a&gt;&#x0A;&lt;a n=&quot;colormode&quot; t=&quot;m&quot;&gt;&lt;m n=&quot;memblock&quot; c=&quot;container&quot;&gt;&lt;a n=&quot;autosubmit&quot; t=&quot;s&quot;&gt;&lt;/a&gt;&#x0A;&lt;a n=&quot;callback&quot; t=&quot;m&quot;&gt;&lt;m n=&quot;memblock&quot; c=&quot;container&quot;&gt;&lt;a n=&quot;@isordered&quot; t=&quot;i&quot;&gt;1&lt;/a&gt;&#x0A;&lt;a n=&quot;TranslateColormode&quot; t=&quot;m&quot;&gt;&lt;m n=&quot;memblock&quot; c=&quot;container&quot;&gt;&lt;a n=&quot;data&quot; t=&quot;m&quot;&gt;&lt;m n=&quot;memblock&quot; c=&quot;container&quot;&gt;&lt;/m&gt;&#x0A;&lt;/a&gt;&#x0A;&lt;/m&gt;&#x0A;&lt;/a&gt;&#x0A;&lt;a n=&quot;@sticky:10003&quot; t=&quot;m&quot;&gt;&lt;m n=&quot;memblock&quot; c=&quot;container&quot;&gt;&lt;a n=&quot;skip&quot; t=&quot;i&quot;&gt;1&lt;/a&gt;&#x0A;&lt;/m&gt;&#x0A;&lt;/a&gt;&#x0A;&lt;/m&gt;&#x0A;&lt;/a&gt;&#x0A;&lt;a n=&quot;CallbackList&quot; t=&quot;m&quot;&gt;&lt;m n=&quot;memblock&quot; c=&quot;XmlNode&quot; t=&quot;elem&quot;&gt;&lt;CallbackList&gt;&lt;Callback label=&quot;TranslateColormode&quot; title=&quot;ColorMode&quot; trigger=&quot;onchange&quot; category=&quot;&quot; priority=&quot;0&quot; disabled=&quot;0&quot; /&gt;&lt;/CallbackList&gt;&lt;/m&gt;&#x0A;&lt;/a&gt;&#x0A;&lt;a n=&quot;defaultValue&quot; t=&quot;s&quot;&gt;&lt;/a&gt;&#x0A;&lt;a n=&quot;description&quot; t=&quot;s&quot;&gt;&lt;/a&gt;&#x0A;&lt;a n=&quot;disabled&quot; t=&quot;i&quot;&gt;0&lt;/a&gt;&#x0A;&lt;a n=&quot;highlight&quot; t=&quot;s&quot;&gt;&lt;/a&gt;&#x0A;&lt;a n=&quot;inputtype&quot; t=&quot;s&quot;&gt;s&lt;/a&gt;&#x0A;&lt;a n=&quot;label&quot; t=&quot;s&quot;&gt;Coloring&lt;/a&gt;&#x0A;&lt;a n=&quot;labels&quot; t=&quot;m&quot;&gt;&lt;m n=&quot;memblock&quot; c=&quot;vector&quot; t=&quot;string&quot; k=&quot;3&quot;&gt;&lt;vdata k=&quot;3&quot; t=&quot;string&quot;&gt;&lt;s&gt;Standard&lt;/s&gt;&lt;s&gt;Enhanced&lt;/s&gt;&lt;s&gt;Highlight&lt;/s&gt;&lt;/vdata&gt;&#x0A;&lt;/m&gt;&#x0A;&lt;/a&gt;&#x0A;&lt;a n=&quot;private&quot; t=&quot;m&quot;&gt;&lt;m n=&quot;memblock&quot; c=&quot;container&quot;&gt;&lt;/m&gt;&#x0A;&lt;/a&gt;&#x0A;&lt;a n=&quot;qualifier&quot; t=&quot;s&quot;&gt;&lt;/a&gt;&#x0A;&lt;a n=&quot;unit&quot; t=&quot;s&quot;&gt;&lt;/a&gt;&#x0A;&lt;a n=&quot;value&quot; t=&quot;s&quot;&gt;WeightedAverage:Extended&lt;/a&gt;&#x0A;&lt;a n=&quot;values&quot; t=&quot;m&quot;&gt;&lt;m n=&quot;memblock&quot; c=&quot;vector&quot; t=&quot;string&quot; k=&quot;3&quot;&gt;&lt;vdata k=&quot;3&quot; t=&quot;string&quot;&gt;&lt;s&gt;MaxValue:Plain&lt;/s&gt;&lt;s&gt;WeightedAverage:Plain&lt;/s&gt;&lt;s&gt;WeightedAverage:Extended&lt;/s&gt;&lt;/vdata&gt;&#x0A;&lt;/m&gt;&#x0A;&lt;/a&gt;&#x0A;&lt;a n=&quot;value_disabled&quot; t=&quot;m&quot;&gt;&lt;m n=&quot;memblock&quot; c=&quot;vector&quot;&gt;&lt;vdata k=&quot;3&quot; t=&quot;signed int&quot; rank=&quot;1&quot; dimsize0=&quot;3&quot; Transfer-Encoding=&quot;zlib base64&quot;&gt;&#x0A;eJxjYEAAAAAMAAE=&#x0A;&lt;/vdata&gt;&#x0A;&lt;a n=&quot;factor&quot; t=&quot;f&quot;&gt;1&lt;/a&gt;&#x0A;&lt;/m&gt;&#x0A;&lt;/a&gt;&#x0A;&lt;a n=&quot;@sticky:10003&quot; t=&quot;m&quot;&gt;&lt;m n=&quot;memblock&quot; c=&quot;container&quot;&gt;&lt;a n=&quot;attr&quot; t=&quot;m&quot;&gt;&lt;m n=&quot;memblock&quot; c=&quot;container&quot;&gt;&lt;a n=&quot;class&quot; t=&quot;s&quot;&gt;input&lt;/a&gt;&#x0A;&lt;/m&gt;&#x0A;&lt;/a&gt;&#x0A;&lt;a n=&quot;docID&quot; t=&quot;s&quot;&gt;&lt;/a&gt;&#x0A;&lt;a n=&quot;insertmode&quot; t=&quot;s&quot;&gt;replace&lt;/a&gt;&#x0A;&lt;a n=&quot;is_root&quot; t=&quot;i&quot;&gt;0&lt;/a&gt;&#x0A;&lt;a n=&quot;skip&quot; t=&quot;i&quot;&gt;0&lt;/a&gt;&#x0A;&lt;a n=&quot;target&quot; t=&quot;m&quot;&gt;&lt;m n=&quot;memblock&quot; c=&quot;container&quot;&gt;&lt;a n=&quot;target&quot; t=&quot;s&quot;&gt;value&lt;/a&gt;&#x0A;&lt;a n=&quot;upCount&quot; t=&quot;i&quot;&gt;0&lt;/a&gt;&#x0A;&lt;/m&gt;&#x0A;&lt;/a&gt;&#x0A;&lt;a n=&quot;ui&quot; t=&quot;s&quot;&gt;input&lt;/a&gt;&#x0A;&lt;a n=&quot;uiclass&quot; t=&quot;s&quot;&gt;menu&lt;/a&gt;&#x0A;&lt;a n=&quot;uirowmode&quot; t=&quot;i&quot;&gt;0&lt;/a&gt;&#x0A;&lt;/m&gt;&#x0A;&lt;/a&gt;&#x0A;&lt;/m&gt;&#x0A;&lt;/a&gt;&#x0A;&lt;a n=&quot;@sticky:10003&quot; t=&quot;m&quot;&gt;&lt;m n=&quot;memblock&quot; c=&quot;container&quot;&gt;&lt;a n=&quot;attr&quot; t=&quot;m&quot;&gt;&lt;m n=&quot;memblock&quot; c=&quot;container&quot;&gt;&lt;a n=&quot;class&quot; t=&quot;s&quot;&gt;container&lt;/a&gt;&#x0A;&lt;/m&gt;&#x0A;&lt;/a&gt;&#x0A;&lt;a n=&quot;docID&quot; t=&quot;s&quot;&gt;&lt;/a&gt;&#x0A;&lt;a n=&quot;insertmode&quot; t=&quot;s&quot;&gt;simple&lt;/a&gt;&#x0A;&lt;a n=&quot;is_root&quot; t=&quot;i&quot;&gt;0&lt;/a&gt;&#x0A;&lt;a n=&quot;skip&quot; t=&quot;i&quot;&gt;0&lt;/a&gt;&#x0A;&lt;a n=&quot;tabulate&quot; t=&quot;i&quot;&gt;1&lt;/a&gt;&#x0A;&lt;a n=&quot;ui&quot; t=&quot;s&quot;&gt;container&lt;/a&gt;&#x0A;&lt;a n=&quot;uiclass&quot; t=&quot;s&quot;&gt;container&lt;/a&gt;&#x0A;&lt;/m&gt;&#x0A;&lt;/a&gt;&#x0A;&lt;/m&gt;&#x0A;&lt;/a&gt;&#x0A;&lt;a n=&quot;Render_Labels_Labels&quot; t=&quot;m&quot;&gt;&lt;m n=&quot;memblock&quot; c=&quot;container&quot;&gt;&lt;a n=&quot;@sticky:10003&quot; t=&quot;m&quot;&gt;&lt;m n=&quot;memblock&quot; c=&quot;container&quot;&gt;&lt;a n=&quot;skip&quot; t=&quot;i&quot;&gt;1&lt;/a&gt;&#x0A;&lt;/m&gt;&#x0A;&lt;/a&gt;&#x0A;&lt;/m&gt;&#x0A;&lt;/a&gt;&#x0A;&lt;a n=&quot;Render_Images_Images&quot; t=&quot;m&quot;&gt;&lt;m n=&quot;memblock&quot; c=&quot;container&quot;&gt;&lt;a n=&quot;@isordered&quot; t=&quot;i&quot;&gt;1&lt;/a&gt;&#x0A;&lt;a n=&quot;colormode&quot; t=&quot;m&quot;&gt;&lt;m n=&quot;memblock&quot; c=&quot;container&quot;&gt;&lt;a n=&quot;autosubmit&quot; t=&quot;s&quot;&gt;&lt;/a&gt;&#x0A;&lt;a n=&quot;callback&quot; t=&quot;m&quot;&gt;&lt;m n=&quot;memblock&quot; c=&quot;container&quot;&gt;&lt;a n=&quot;@isordered&quot; t=&quot;i&quot;&gt;1&lt;/a&gt;&#x0A;&lt;a n=&quot;ReloadFrames&quot; t=&quot;m&quot;&gt;&lt;m n=&quot;memblock&quot; c=&quot;container&quot;&gt;&lt;a n=&quot;data&quot; t=&quot;m&quot;&gt;&lt;m n=&quot;memblock&quot; c=&quot;container&quot;&gt;&lt;/m&gt;&#x0A;&lt;/a&gt;&#x0A;&lt;/m&gt;&#x0A;&lt;/a&gt;&#x0A;&lt;a n=&quot;@sticky:10003&quot; t=&quot;m&quot;&gt;&lt;m n=&quot;memblock&quot; c=&quot;container&quot;&gt;&lt;a n=&quot;skip&quot; t=&quot;i&quot;&gt;1&lt;/a&gt;&#x0A;&lt;/m&gt;&#x0A;&lt;/a&gt;&#x0A;&lt;/m&gt;&#x0A;&lt;/a&gt;&#x0A;&lt;a n=&quot;CallbackList&quot; t=&quot;m&quot;&gt;&lt;m n=&quot;memblock&quot; c=&quot;XmlNode&quot; t=&quot;elem&quot;&gt;&lt;CallbackList&gt;&lt;Callback label=&quot;ReloadFrames&quot; title=&quot;ColoringMode&quot; trigger=&quot;onchange&quot; category=&quot;&quot; priority=&quot;0&quot; disabled=&quot;0&quot; /&gt;&lt;/CallbackList&gt;&lt;/m&gt;&#x0A;&lt;/a&gt;&#x0A;&lt;a n=&quot;defaultValue&quot; t=&quot;s&quot;&gt;&lt;/a&gt;&#x0A;&lt;a n=&quot;description&quot; t=&quot;s&quot;&gt;&lt;/a&gt;&#x0A;&lt;a n=&quot;disabled&quot; t=&quot;i&quot;&gt;0&lt;/a&gt;&#x0A;&lt;a n=&quot;highlight&quot; t=&quot;s&quot;&gt;&lt;/a&gt;&#x0A;&lt;a n=&quot;inputtype&quot; t=&quot;s&quot;&gt;s&lt;/a&gt;&#x0A;&lt;a n=&quot;label&quot; t=&quot;s&quot;&gt;Coloring mode&lt;/a&gt;&#x0A;&lt;a n=&quot;labels&quot; t=&quot;m&quot;&gt;&lt;m n=&quot;memblock&quot; c=&quot;vector&quot; t=&quot;string&quot; k=&quot;3&quot;&gt;&lt;vdata k=&quot;3&quot; t=&quot;string&quot;&gt;&lt;s&gt;Adaptive&lt;/s&gt;&lt;s&gt;Fixed&lt;/s&gt;&lt;s&gt;Regular Color&lt;/s&gt;&lt;/vdata&gt;&#x0A;&lt;/m&gt;&#x0A;&lt;/a&gt;&#x0A;&lt;a n=&quot;private&quot; t=&quot;m&quot;&gt;&lt;m n=&quot;memblock&quot; c=&quot;container&quot;&gt;&lt;/m&gt;&#x0A;&lt;/a&gt;&#x0A;&lt;a n=&quot;qualifier&quot; t=&quot;s&quot;&gt;&lt;/a&gt;&#x0A;&lt;a n=&quot;unit&quot; t=&quot;s&quot;&gt;&lt;/a&gt;&#x0A;&lt;a n=&quot;value&quot; t=&quot;s&quot;&gt;WeightedAverage&lt;/a&gt;&#x0A;&lt;a n=&quot;values&quot; t=&quot;m&quot;&gt;&lt;m n=&quot;memblock&quot; c=&quot;vector&quot; t=&quot;string&quot; k=&quot;3&quot;&gt;&lt;vdata k=&quot;3&quot; t=&quot;string&quot;&gt;&lt;s&gt;WeightedAverage&lt;/s&gt;&lt;s&gt;Sum&lt;/s&gt;&lt;s&gt;MaxValue&lt;/s&gt;&lt;/vdata&gt;&#x0A;&lt;/m&gt;&#x0A;&lt;/a&gt;&#x0A;&lt;a n=&quot;value_disabled&quot; t=&quot;m&quot;&gt;&lt;m n=&quot;memblock&quot; c=&quot;vector&quot;&gt;&lt;vdata k=&quot;3&quot; t=&quot;signed int&quot; rank=&quot;1&quot; dimsize0=&quot;3&quot; Transfer-Encoding=&quot;zlib base64&quot;&gt;&#x0A;eJxjYEAAAAAMAAE=&#x0A;&lt;/vdata&gt;&#x0A;&lt;a n=&quot;factor&quot; t=&quot;f&quot;&gt;1&lt;/a&gt;&#x0A;&lt;/m&gt;&#x0A;&lt;/a&gt;&#x0A;&lt;a n=&quot;@sticky:10003&quot; t=&quot;m&quot;&gt;&lt;m n=&quot;memblock&quot; c=&quot;container&quot;&gt;&lt;a n=&quot;attr&quot; t=&quot;m&quot;&gt;&lt;m n=&quot;memblock&quot; c=&quot;container&quot;&gt;&lt;a n=&quot;class&quot; t=&quot;s&quot;&gt;input&lt;/a&gt;&#x0A;&lt;/m&gt;&#x0A;&lt;/a&gt;&#x0A;&lt;a n=&quot;docID&quot; t=&quot;s&quot;&gt;&lt;/a&gt;&#x0A;&lt;a n=&quot;insertmode&quot; t=&quot;s&quot;&gt;replace&lt;/a&gt;&#x0A;&lt;a n=&quot;is_root&quot; t=&quot;i&quot;&gt;0&lt;/a&gt;&#x0A;&lt;a n=&quot;skip&quot; t=&quot;i&quot;&gt;1&lt;/a&gt;&#x0A;&lt;a n=&quot;target&quot; t=&quot;m&quot;&gt;&lt;m n=&quot;memblock&quot; c=&quot;container&quot;&gt;&lt;a n=&quot;target&quot; t=&quot;s&quot;&gt;value&lt;/a&gt;&#x0A;&lt;a n=&quot;upCount&quot; t=&quot;i&quot;&gt;0&lt;/a&gt;&#x0A;&lt;/m&gt;&#x0A;&lt;/a&gt;&#x0A;&lt;a n=&quot;ui&quot; t=&quot;s&quot;&gt;input&lt;/a&gt;&#x0A;&lt;a n=&quot;uiclass&quot; t=&quot;s&quot;&gt;menu&lt;/a&gt;&#x0A;&lt;a n=&quot;uirowmode&quot; t=&quot;i&quot;&gt;0&lt;/a&gt;&#x0A;&lt;/m&gt;&#x0A;&lt;/a&gt;&#x0A;&lt;/m&gt;&#x0A;&lt;/a&gt;&#x0A;&lt;a n=&quot;palette&quot; t=&quot;m&quot;&gt;&lt;m n=&quot;memblock&quot; c=&quot;container&quot;&gt;&lt;a n=&quot;autosubmit&quot; t=&quot;s&quot;&gt;&lt;/a&gt;&#x0A;&lt;a n=&quot;callback&quot; t=&quot;m&quot;&gt;&lt;m n=&quot;memblock&quot; c=&quot;container&quot;&gt;&lt;a n=&quot;@isordered&quot; t=&quot;i&quot;&gt;1&lt;/a&gt;&#x0A;&lt;a n=&quot;ReloadFrames&quot; t=&quot;m&quot;&gt;&lt;m n=&quot;memblock&quot; c=&quot;container&quot;&gt;&lt;a n=&quot;data&quot; t=&quot;m&quot;&gt;&lt;m n=&quot;memblock&quot; c=&quot;container&quot;&gt;&lt;/m&gt;&#x0A;&lt;/a&gt;&#x0A;&lt;/m&gt;&#x0A;&lt;/a&gt;&#x0A;&lt;a n=&quot;@sticky:10003&quot; t=&quot;m&quot;&gt;&lt;m n=&quot;memblock&quot; c=&quot;container&quot;&gt;&lt;a n=&quot;skip&quot; t=&quot;i&quot;&gt;1&lt;/a&gt;&#x0A;&lt;/m&gt;&#x0A;&lt;/a&gt;&#x0A;&lt;/m&gt;&#x0A;&lt;/a&gt;&#x0A;&lt;a n=&quot;CallbackList&quot; t=&quot;m&quot;&gt;&lt;m n=&quot;memblock&quot; c=&quot;XmlNode&quot; t=&quot;elem&quot;&gt;&lt;CallbackList&gt;&lt;Callback label=&quot;ReloadFrames&quot; title=&quot;Palette&quot; trigger=&quot;onchange&quot; category=&quot;&quot; priority=&quot;0&quot; disabled=&quot;0&quot; /&gt;&lt;/CallbackList&gt;&lt;/m&gt;&#x0A;&lt;/a&gt;&#x0A;&lt;a n=&quot;defaultValue&quot; t=&quot;s&quot;&gt;&lt;/a&gt;&#x0A;&lt;a n=&quot;description&quot; t=&quot;s&quot;&gt;&lt;/a&gt;&#x0A;&lt;a n=&quot;disabled&quot; t=&quot;i&quot;&gt;0&lt;/a&gt;&#x0A;&lt;a n=&quot;highlight&quot; t=&quot;s&quot;&gt;&lt;/a&gt;&#x0A;&lt;a n=&quot;inputtype&quot; t=&quot;s&quot;&gt;s&lt;/a&gt;&#x0A;&lt;a n=&quot;label&quot; t=&quot;s&quot;&gt;Color palette&lt;/a&gt;&#x0A;&lt;a n=&quot;labels&quot; t=&quot;m&quot;&gt;&lt;m n=&quot;memblock&quot; c=&quot;vector&quot; t=&quot;string&quot; k=&quot;2&quot;&gt;&lt;vdata k=&quot;2&quot; t=&quot;string&quot;&gt;&lt;s&gt;Extended&lt;/s&gt;&lt;s&gt;Simple&lt;/s&gt;&lt;/vdata&gt;&#x0A;&lt;/m&gt;&#x0A;&lt;/a&gt;&#x0A;&lt;a n=&quot;private&quot; t=&quot;m&quot;&gt;&lt;m n=&quot;memblock&quot; c=&quot;container&quot;&gt;&lt;/m&gt;&#x0A;&lt;/a&gt;&#x0A;&lt;a n=&quot;qualifier&quot; t=&quot;s&quot;&gt;&lt;/a&gt;&#x0A;&lt;a n=&quot;unit&quot; t=&quot;s&quot;&gt;&lt;/a&gt;&#x0A;&lt;a n=&quot;value&quot; t=&quot;s&quot;&gt;Extended&lt;/a&gt;&#x0A;&lt;a n=&quot;values&quot; t=&quot;m&quot;&gt;&lt;m n=&quot;memblock&quot; c=&quot;vector&quot; t=&quot;string&quot; k=&quot;2&quot;&gt;&lt;vdata k=&quot;2&quot; t=&quot;string&quot;&gt;&lt;s&gt;Extended&lt;/s&gt;&lt;s&gt;Plain&lt;/s&gt;&lt;/vdata&gt;&#x0A;&lt;/m&gt;&#x0A;&lt;/a&gt;&#x0A;&lt;a n=&quot;value_disabled&quot; t=&quot;m&quot;&gt;&lt;m n=&quot;memblock&quot; c=&quot;vector&quot;&gt;&lt;vdata k=&quot;2&quot; t=&quot;signed int&quot; rank=&quot;1&quot; dimsize0=&quot;2&quot; Transfer-Encoding=&quot;zlib base64&quot;&gt;&#x0A;eJxjYIAAAAAIAAE=&#x0A;&lt;/vdata&gt;&#x0A;&lt;a n=&quot;factor&quot; t=&quot;f&quot;&gt;1&lt;/a&gt;&#x0A;&lt;/m&gt;&#x0A;&lt;/a&gt;&#x0A;&lt;a n=&quot;@sticky:10003&quot; t=&quot;m&quot;&gt;&lt;m n=&quot;memblock&quot; c=&quot;container&quot;&gt;&lt;a n=&quot;attr&quot; t=&quot;m&quot;&gt;&lt;m n=&quot;memblock&quot; c=&quot;container&quot;&gt;&lt;a n=&quot;class&quot; t=&quot;s&quot;&gt;input&lt;/a&gt;&#x0A;&lt;/m&gt;&#x0A;&lt;/a&gt;&#x0A;&lt;a n=&quot;docID&quot; t=&quot;s&quot;&gt;&lt;/a&gt;&#x0A;&lt;a n=&quot;insertmode&quot; t=&quot;s&quot;&gt;replace&lt;/a&gt;&#x0A;&lt;a n=&quot;is_root&quot; t=&quot;i&quot;&gt;0&lt;/a&gt;&#x0A;&lt;a n=&quot;skip&quot; t=&quot;i&quot;&gt;1&lt;/a&gt;&#x0A;&lt;a n=&quot;target&quot; t=&quot;m&quot;&gt;&lt;m n=&quot;memblock&quot; c=&quot;container&quot;&gt;&lt;a n=&quot;target&quot; t=&quot;s&quot;&gt;value&lt;/a&gt;&#x0A;&lt;a n=&quot;upCount&quot; t=&quot;i&quot;&gt;0&lt;/a&gt;&#x0A;&lt;/m&gt;&#x0A;&lt;/a&gt;&#x0A;&lt;a n=&quot;ui&quot; t=&quot;s&quot;&gt;input&lt;/a&gt;&#x0A;&lt;a n=&quot;uiclass&quot; t=&quot;s&quot;&gt;menu&lt;/a&gt;&#x0A;&lt;a n=&quot;uirowmode&quot; t=&quot;i&quot;&gt;0&lt;/a&gt;&#x0A;&lt;/m&gt;&#x0A;&lt;/a&gt;&#x0A;&lt;/m&gt;&#x0A;&lt;/a&gt;&#x0A;&lt;a n=&quot;@sticky:10003&quot; t=&quot;m&quot;&gt;&lt;m n=&quot;memblock&quot; c=&quot;container&quot;&gt;&lt;a n=&quot;attr&quot; t=&quot;m&quot;&gt;&lt;m n=&quot;memblock&quot; c=&quot;container&quot;&gt;&lt;a n=&quot;class&quot; t=&quot;s&quot;&gt;container&lt;/a&gt;&#x0A;&lt;/m&gt;&#x0A;&lt;/a&gt;&#x0A;&lt;a n=&quot;docID&quot; t=&quot;s&quot;&gt;&lt;/a&gt;&#x0A;&lt;a n=&quot;insertmode&quot; t=&quot;s&quot;&gt;simple&lt;/a&gt;&#x0A;&lt;a n=&quot;is_root&quot; t=&quot;i&quot;&gt;0&lt;/a&gt;&#x0A;&lt;a n=&quot;skip&quot; t=&quot;i&quot;&gt;0&lt;/a&gt;&#x0A;&lt;a n=&quot;tabulate&quot; t=&quot;i&quot;&gt;1&lt;/a&gt;&#x0A;&lt;a n=&quot;ui&quot; t=&quot;s&quot;&gt;container&lt;/a&gt;&#x0A;&lt;a n=&quot;uiclass&quot; t=&quot;s&quot;&gt;container&lt;/a&gt;&#x0A;&lt;/m&gt;&#x0A;&lt;/a&gt;&#x0A;&lt;/m&gt;&#x0A;&lt;/a&gt;&#x0A;&lt;a n=&quot;Render_ScaleBar_ScaleBar&quot; t=&quot;m&quot;&gt;&lt;m n=&quot;memblock&quot; c=&quot;container&quot;&gt;&lt;a n=&quot;@isordered&quot; t=&quot;i&quot;&gt;1&lt;/a&gt;&#x0A;&lt;a n=&quot;ScaleBar&quot; t=&quot;m&quot;&gt;&lt;m n=&quot;memblock&quot; c=&quot;container&quot;&gt;&lt;a n=&quot;autosubmit&quot; t=&quot;s&quot;&gt;&lt;/a&gt;&#x0A;&lt;a n=&quot;callback&quot; t=&quot;m&quot;&gt;&lt;m n=&quot;memblock&quot; c=&quot;container&quot;&gt;&lt;a n=&quot;@isordered&quot; t=&quot;i&quot;&gt;1&lt;/a&gt;&#x0A;&lt;a n=&quot;ReloadFrames&quot; t=&quot;m&quot;&gt;&lt;m n=&quot;memblock&quot; c=&quot;container&quot;&gt;&lt;a n=&quot;data&quot; t=&quot;m&quot;&gt;&lt;m n=&quot;memblock&quot; c=&quot;container&quot;&gt;&lt;/m&gt;&#x0A;&lt;/a&gt;&#x0A;&lt;/m&gt;&#x0A;&lt;/a&gt;&#x0A;&lt;a n=&quot;@sticky:10003&quot; t=&quot;m&quot;&gt;&lt;m n=&quot;memblock&quot; c=&quot;container&quot;&gt;&lt;a n=&quot;skip&quot; t=&quot;i&quot;&gt;1&lt;/a&gt;&#x0A;&lt;/m&gt;&#x0A;&lt;/a&gt;&#x0A;&lt;/m&gt;&#x0A;&lt;/a&gt;&#x0A;&lt;a n=&quot;CallbackList&quot; t=&quot;m&quot;&gt;&lt;m n=&quot;memblock&quot; c=&quot;XmlNode&quot; t=&quot;elem&quot;&gt;&lt;CallbackList&gt;&lt;Callback label=&quot;ReloadFrames&quot; title=&quot;ReloadFrames&quot; trigger=&quot;onchange&quot; category=&quot;&quot; priority=&quot;0&quot; disabled=&quot;0&quot; /&gt;&lt;/CallbackList&gt;&lt;/m&gt;&#x0A;&lt;/a&gt;&#x0A;&lt;a n=&quot;defaultValue&quot; t=&quot;s&quot;&gt;&lt;/a&gt;&#x0A;&lt;a n=&quot;description&quot; t=&quot;s&quot;&gt;&lt;/a&gt;&#x0A;&lt;a n=&quot;disabled&quot; t=&quot;i&quot;&gt;0&lt;/a&gt;&#x0A;&lt;a n=&quot;highlight&quot; t=&quot;s&quot;&gt;&lt;/a&gt;&#x0A;&lt;a n=&quot;inputtype&quot; t=&quot;s&quot;&gt;s&lt;/a&gt;&#x0A;&lt;a n=&quot;label&quot; t=&quot;s&quot;&gt;Show scale&lt;/a&gt;&#x0A;&lt;a n=&quot;labels&quot; t=&quot;m&quot;&gt;&lt;m n=&quot;memblock&quot; c=&quot;vector&quot; t=&quot;string&quot; k=&quot;5&quot;&gt;&lt;vdata k=&quot;5&quot; t=&quot;string&quot;&gt;&lt;s&gt;None&lt;/s&gt;&lt;s&gt;Bottom Left&lt;/s&gt;&lt;s&gt;Top Left&lt;/s&gt;&lt;s&gt;Top Right&lt;/s&gt;&lt;s&gt;Bottom Right&lt;/s&gt;&lt;/vdata&gt;&#x0A;&lt;/m&gt;&#x0A;&lt;/a&gt;&#x0A;&lt;a n=&quot;private&quot; t=&quot;m&quot;&gt;&lt;m n=&quot;memblock&quot; c=&quot;container&quot;&gt;&lt;/m&gt;&#x0A;&lt;/a&gt;&#x0A;&lt;a n=&quot;qualifier&quot; t=&quot;s&quot;&gt;&lt;/a&gt;&#x0A;&lt;a n=&quot;unit&quot; t=&quot;s&quot;&gt;&lt;/a&gt;&#x0A;&lt;a n=&quot;value&quot; t=&quot;f&quot;&gt;NaN&lt;/a&gt;&#x0A;&lt;a n=&quot;values&quot; t=&quot;m&quot;&gt;&lt;m n=&quot;memblock&quot; c=&quot;vector&quot;&gt;&lt;vdata k=&quot;5&quot; t=&quot;double&quot; rank=&quot;1&quot; dimsize0=&quot;5&quot; Transfer-Encoding=&quot;zlib base64&quot;&gt;&#x0A;eJxjYACBH/UMKOCDPZThAKE4HABJFgMv&#x0A;&lt;/vdata&gt;&#x0A;&lt;a n=&quot;factor&quot; t=&quot;f&quot;&gt;1&lt;/a&gt;&#x0A;&lt;/m&gt;&#x0A;&lt;/a&gt;&#x0A;&lt;a n=&quot;value_disabled&quot; t=&quot;m&quot;&gt;&lt;m n=&quot;memblock&quot; c=&quot;vector&quot;&gt;&lt;vdata k=&quot;5&quot; t=&quot;signed int&quot; rank=&quot;1&quot; dimsize0=&quot;5&quot; Transfer-Encoding=&quot;zlib base64&quot;&gt;&#x0A;eJxjYMAEAAAUAAE=&#x0A;&lt;/vdata&gt;&#x0A;&lt;a n=&quot;factor&quot; t=&quot;f&quot;&gt;1&lt;/a&gt;&#x0A;&lt;/m&gt;&#x0A;&lt;/a&gt;&#x0A;&lt;a n=&quot;@sticky:10003&quot; t=&quot;m&quot;&gt;&lt;m n=&quot;memblock&quot; c=&quot;container&quot;&gt;&lt;a n=&quot;attr&quot; t=&quot;m&quot;&gt;&lt;m n=&quot;memblock&quot; c=&quot;container&quot;&gt;&lt;a n=&quot;class&quot; t=&quot;s&quot;&gt;input&lt;/a&gt;&#x0A;&lt;/m&gt;&#x0A;&lt;/a&gt;&#x0A;&lt;a n=&quot;docID&quot; t=&quot;s&quot;&gt;&lt;/a&gt;&#x0A;&lt;a n=&quot;insertmode&quot; t=&quot;s&quot;&gt;replace&lt;/a&gt;&#x0A;&lt;a n=&quot;is_root&quot; t=&quot;i&quot;&gt;0&lt;/a&gt;&#x0A;&lt;a n=&quot;skip&quot; t=&quot;i&quot;&gt;0&lt;/a&gt;&#x0A;&lt;a n=&quot;target&quot; t=&quot;m&quot;&gt;&lt;m n=&quot;memblock&quot; c=&quot;container&quot;&gt;&lt;a n=&quot;target&quot; t=&quot;s&quot;&gt;value&lt;/a&gt;&#x0A;&lt;a n=&quot;upCount&quot; t=&quot;i&quot;&gt;0&lt;/a&gt;&#x0A;&lt;/m&gt;&#x0A;&lt;/a&gt;&#x0A;&lt;a n=&quot;ui&quot; t=&quot;s&quot;&gt;input&lt;/a&gt;&#x0A;&lt;a n=&quot;uiclass&quot; t=&quot;s&quot;&gt;menu&lt;/a&gt;&#x0A;&lt;a n=&quot;uirowmode&quot; t=&quot;i&quot;&gt;0&lt;/a&gt;&#x0A;&lt;/m&gt;&#x0A;&lt;/a&gt;&#x0A;&lt;/m&gt;&#x0A;&lt;/a&gt;&#x0A;&lt;a n=&quot;@sticky:10003&quot; t=&quot;m&quot;&gt;&lt;m n=&quot;memblock&quot; c=&quot;container&quot;&gt;&lt;a n=&quot;attr&quot; t=&quot;m&quot;&gt;&lt;m n=&quot;memblock&quot; c=&quot;container&quot;&gt;&lt;a n=&quot;class&quot; t=&quot;s&quot;&gt;container&lt;/a&gt;&#x0A;&lt;/m&gt;&#x0A;&lt;/a&gt;&#x0A;&lt;a n=&quot;docID&quot; t=&quot;s&quot;&gt;&lt;/a&gt;&#x0A;&lt;a n=&quot;insertmode&quot; t=&quot;s&quot;&gt;simple&lt;/a&gt;&#x0A;&lt;a n=&quot;is_root&quot; t=&quot;i&quot;&gt;0&lt;/a&gt;&#x0A;&lt;a n=&quot;skip&quot; t=&quot;i&quot;&gt;0&lt;/a&gt;&#x0A;&lt;a n=&quot;tabulate&quot; t=&quot;i&quot;&gt;1&lt;/a&gt;&#x0A;&lt;a n=&quot;ui&quot; t=&quot;s&quot;&gt;container&lt;/a&gt;&#x0A;&lt;a n=&quot;uiclass&quot; t=&quot;s&quot;&gt;container&lt;/a&gt;&#x0A;&lt;/m&gt;&#x0A;&lt;/a&gt;&#x0A;&lt;/m&gt;&#x0A;&lt;/a&gt;&#x0A;&lt;a n=&quot;@sticky:10003&quot; t=&quot;m&quot;&gt;&lt;m n=&quot;memblock&quot; c=&quot;container&quot;&gt;&lt;a n=&quot;attr&quot; t=&quot;m&quot;&gt;&lt;m n=&quot;memblock&quot; c=&quot;container&quot;&gt;&lt;a n=&quot;class&quot; t=&quot;s&quot;&gt;container&lt;/a&gt;&#x0A;&lt;/m&gt;&#x0A;&lt;/a&gt;&#x0A;&lt;a n=&quot;docID&quot; t=&quot;s&quot;&gt;&lt;/a&gt;&#x0A;&lt;a n=&quot;insertmode&quot; t=&quot;s&quot;&gt;simple&lt;/a&gt;&#x0A;&lt;a n=&quot;is_root&quot; t=&quot;i&quot;&gt;0&lt;/a&gt;&#x0A;&lt;a n=&quot;skip&quot; t=&quot;i&quot;&gt;0&lt;/a&gt;&#x0A;&lt;a n=&quot;tabulate&quot; t=&quot;i&quot;&gt;0&lt;/a&gt;&#x0A;&lt;a n=&quot;ui&quot; t=&quot;s&quot;&gt;container&lt;/a&gt;&#x0A;&lt;a n=&quot;uiclass&quot; t=&quot;s&quot;&gt;container&lt;/a&gt;&#x0A;&lt;/m&gt;&#x0A;&lt;/a&gt;&#x0A;&lt;/m&gt;&#x0A;&lt;/a&gt;&#x0A;&lt;a n=&quot;general_title&quot; t=&quot;s&quot;&gt;General controls&lt;/a&gt;&#x0A;&lt;a n=&quot;images&quot; t=&quot;m&quot;&gt;&lt;m n=&quot;memblock&quot; c=&quot;container&quot;&gt;&lt;a n=&quot;autocontrast&quot; t=&quot;m&quot;&gt;&lt;m n=&quot;memblock&quot; c=&quot;vector&quot;&gt;&lt;vdata k=&quot;2&quot; t=&quot;byte&quot; rank=&quot;1&quot; dimsize0=&quot;2&quot; Transfer-Encoding=&quot;zlib base64&quot;&gt;&#x0A;eJxjZAQAAAUAAw==&#x0A;&lt;/vdata&gt;&#x0A;&lt;a n=&quot;factor&quot; t=&quot;f&quot;&gt;1&lt;/a&gt;&#x0A;&lt;/m&gt;&#x0A;&lt;/a&gt;&#x0A;&lt;a n=&quot;color&quot; t=&quot;m&quot;&gt;&lt;m n=&quot;memblock&quot; c=&quot;vector&quot; t=&quot;string&quot; k=&quot;2&quot;&gt;&lt;vdata k=&quot;2&quot; t=&quot;string&quot;&gt;&lt;s&gt;Gray&lt;/s&gt;&lt;s&gt;Gray&lt;/s&gt;&lt;/vdata&gt;&#x0A;&lt;/m&gt;&#x0A;&lt;/a&gt;&#x0A;&lt;a n=&quot;default_color&quot; t=&quot;m&quot;&gt;&lt;m n=&quot;memblock&quot; c=&quot;vector&quot; t=&quot;string&quot; k=&quot;2&quot;&gt;&lt;vdata k=&quot;2&quot; t=&quot;string&quot;&gt;&lt;s&gt;Gray&lt;/s&gt;&lt;s&gt;Gray&lt;/s&gt;&lt;/vdata&gt;&#x0A;&lt;/m&gt;&#x0A;&lt;/a&gt;&#x0A;&lt;a n=&quot;flag&quot; t=&quot;m&quot;&gt;&lt;m n=&quot;memblock&quot; c=&quot;vector&quot;&gt;&lt;vdata k=&quot;2&quot; t=&quot;byte&quot; rank=&quot;1&quot; dimsize0=&quot;2&quot; Transfer-Encoding=&quot;zlib base64&quot;&gt;&#x0A;eJxjYAAAAAIAAQ==&#x0A;&lt;/vdata&gt;&#x0A;&lt;a n=&quot;factor&quot; t=&quot;f&quot;&gt;1&lt;/a&gt;&#x0A;&lt;/m&gt;&#x0A;&lt;/a&gt;&#x0A;&lt;a n=&quot;label&quot; t=&quot;m&quot;&gt;&lt;m n=&quot;memblock&quot; c=&quot;vector&quot; t=&quot;string&quot; k=&quot;2&quot;&gt;&lt;vdata k=&quot;2&quot; t=&quot;string&quot;&gt;&lt;s&gt;Exp1Cam1&lt;/s&gt;&lt;s&gt;Exp2Cam2&lt;/s&gt;&lt;/vdata&gt;&#x0A;&lt;/m&gt;&#x0A;&lt;/a&gt;&#x0A;&lt;a n=&quot;open&quot; t=&quot;m&quot;&gt;&lt;m n=&quot;memblock&quot; c=&quot;vector&quot;&gt;&lt;vdata k=&quot;2&quot; t=&quot;signed int&quot; rank=&quot;1&quot; dimsize0=&quot;2&quot; Transfer-Encoding=&quot;zlib base64&quot;&gt;&#x0A;eJxjYIAAAAAIAAE=&#x0A;&lt;/vdata&gt;&#x0A;&lt;a n=&quot;factor&quot; t=&quot;f&quot;&gt;1&lt;/a&gt;&#x0A;&lt;/m&gt;&#x0A;&lt;/a&gt;&#x0A;&lt;a n=&quot;xfmid&quot; t=&quot;m&quot;&gt;&lt;m n=&quot;memblock&quot; c=&quot;vector&quot;&gt;&lt;vdata k=&quot;2&quot; t=&quot;double&quot; rank=&quot;1&quot; dimsize0=&quot;2&quot; Transfer-Encoding=&quot;zlib base64&quot;&gt;&#x0A;eJzrjZxrwbH5gP2Juqk+pf9O2wMAQJwIGg==&#x0A;&lt;/vdata&gt;&#x0A;&lt;a n=&quot;factor&quot; t=&quot;f&quot;&gt;1&lt;/a&gt;&#x0A;&lt;/m&gt;&#x0A;&lt;/a&gt;&#x0A;&lt;a n=&quot;xmax&quot; t=&quot;m&quot;&gt;&lt;m n=&quot;memblock&quot; c=&quot;vector&quot;&gt;&lt;vdata k=&quot;2&quot; t=&quot;double&quot; rank=&quot;1&quot; dimsize0=&quot;2&quot; Transfer-Encoding=&quot;zlib base64&quot;&gt;&#x0A;eJyr+J7P9IB7tUPe0lc6mxeVOgAAREMH6g==&#x0A;&lt;/vdata&gt;&#x0A;&lt;a n=&quot;factor&quot; t=&quot;f&quot;&gt;1&lt;/a&gt;&#x0A;&lt;/m&gt;&#x0A;&lt;/a&gt;&#x0A;&lt;a n=&quot;xmin&quot; t=&quot;m&quot;&gt;&lt;m n=&quot;memblock&quot; c=&quot;vector&quot;&gt;&lt;vdata k=&quot;2&quot; t=&quot;double&quot; rank=&quot;1&quot; dimsize0=&quot;2&quot; Transfer-Encoding=&quot;zlib base64&quot;&gt;&#x0A;eJx73M4x4a+8ioNl0OqkWSvVHQA9pQbF&#x0A;&lt;/vdata&gt;&#x0A;&lt;a n=&quot;factor&quot; t=&quot;f&quot;&gt;1&lt;/a&gt;&#x0A;&lt;/m&gt;&#x0A;&lt;/a&gt;&#x0A;&lt;a n=&quot;ymax&quot; t=&quot;m&quot;&gt;&lt;m n=&quot;memblock&quot; c=&quot;vector&quot;&gt;&lt;vdata k=&quot;2&quot; t=&quot;double&quot; rank=&quot;1&quot; dimsize0=&quot;2&quot; Transfer-Encoding=&quot;zlib base64&quot;&gt;&#x0A;eJxjYACBD/YMUBoADcYCXw==&#x0A;&lt;/vdata&gt;&#x0A;&lt;a n=&quot;factor&quot; t=&quot;f&quot;&gt;1&lt;/a&gt;&#x0A;&lt;/m&gt;&#x0A;&lt;/a&gt;&#x0A;&lt;a n=&quot;ymid&quot; t=&quot;m&quot;&gt;&lt;m n=&quot;memblock&quot; c=&quot;vector&quot;&gt;&lt;vdata k=&quot;2&quot; t=&quot;double&quot; rank=&quot;1&quot; dimsize0=&quot;2&quot; Transfer-Encoding=&quot;zlib base64&quot;&gt;&#x0A;eJxjYACBB/YMUBoADQYCPw==&#x0A;&lt;/vdata&gt;&#x0A;&lt;a n=&quot;factor&quot; t=&quot;f&quot;&gt;1&lt;/a&gt;&#x0A;&lt;/m&gt;&#x0A;&lt;/a&gt;&#x0A;&lt;a n=&quot;ymin&quot; t=&quot;m&quot;&gt;&lt;m n=&quot;memblock&quot; c=&quot;vector&quot;&gt;&lt;vdata k=&quot;2&quot; t=&quot;double&quot; rank=&quot;1&quot; dimsize0=&quot;2&quot; Transfer-Encoding=&quot;zlib base64&quot;&gt;&#x0A;eJxjYEAFAAAQAAE=&#x0A;&lt;/vdata&gt;&#x0A;&lt;a n=&quot;factor&quot; t=&quot;f&quot;&gt;1&lt;/a&gt;&#x0A;&lt;/m&gt;&#x0A;&lt;/a&gt;&#x0A;&lt;/m&gt;&#x0A;&lt;/a&gt;&#x0A;&lt;a n=&quot;image_title&quot; t=&quot;s&quot;&gt;Channels&lt;/a&gt;&#x0A;&lt;a n=&quot;stencils&quot; t=&quot;m&quot;&gt;&lt;m n=&quot;memblock&quot; c=&quot;container&quot;&gt;&lt;a n=&quot;class&quot; t=&quot;m&quot;&gt;&lt;m n=&quot;memblock&quot; c=&quot;vector&quot; t=&quot;string&quot; k=&quot;5&quot;&gt;&lt;vdata k=&quot;5&quot; t=&quot;string&quot;&gt;&lt;s&gt;&lt;/s&gt;&lt;s&gt;&lt;/s&gt;&lt;s&gt;&lt;/s&gt;&lt;s&gt;&lt;/s&gt;&lt;s&gt;&lt;/s&gt;&lt;/vdata&gt;&#x0A;&lt;/m&gt;&#x0A;&lt;/a&gt;&#x0A;&lt;a n=&quot;color&quot; t=&quot;m&quot;&gt;&lt;m n=&quot;memblock&quot; c=&quot;vector&quot; t=&quot;string&quot; k=&quot;5&quot;&gt;&lt;vdata k=&quot;5&quot; t=&quot;string&quot;&gt;&lt;s&gt;rainbow&lt;/s&gt;&lt;s&gt;rainbow&lt;/s&gt;&lt;s&gt;rainbow&lt;/s&gt;&lt;s&gt;rainbow&lt;/s&gt;&lt;s&gt;#FF930A&lt;/s&gt;&lt;/vdata&gt;&#x0A;&lt;/m&gt;&#x0A;&lt;/a&gt;&#x0A;&lt;a n=&quot;default_color&quot; t=&quot;m&quot;&gt;&lt;m n=&quot;memblock&quot; c=&quot;vector&quot; t=&quot;string&quot; k=&quot;5&quot;&gt;&lt;vdata k=&quot;5&quot; t=&quot;string&quot;&gt;&lt;s&gt;rainbow&lt;/s&gt;&lt;s&gt;rainbow&lt;/s&gt;&lt;s&gt;rainbow&lt;/s&gt;&lt;s&gt;rainbow&lt;/s&gt;&lt;s&gt;#FF930A&lt;/s&gt;&lt;/vdata&gt;&#x0A;&lt;/m&gt;&#x0A;&lt;/a&gt;&#x0A;&lt;a n=&quot;flag&quot; t=&quot;m&quot;&gt;&lt;m n=&quot;memblock&quot; c=&quot;vector&quot;&gt;&lt;vdata k=&quot;5&quot; t=&quot;byte&quot; rank=&quot;1&quot; dimsize0=&quot;5&quot; Transfer-Encoding=&quot;zlib base64&quot;&gt;&#x0A;eJxjZGBgYAQAAAsAAw==&#x0A;&lt;/vdata&gt;&#x0A;&lt;a n=&quot;factor&quot; t=&quot;f&quot;&gt;1&lt;/a&gt;&#x0A;&lt;/m&gt;&#x0A;&lt;/a&gt;&#x0A;&lt;a n=&quot;label&quot; t=&quot;m&quot;&gt;&lt;m n=&quot;memblock&quot; c=&quot;vector&quot; t=&quot;string&quot; k=&quot;5&quot;&gt;&lt;vdata k=&quot;5&quot; t=&quot;string&quot;&gt;&lt;s&gt;Nucleus&lt;/s&gt;&lt;s&gt;Cell&lt;/s&gt;&lt;s&gt;Membrane&lt;/s&gt;&lt;s&gt;Cytoplasm&lt;/s&gt;&lt;s&gt;Highlighted Objects&lt;/s&gt;&lt;/vdata&gt;&#x0A;&lt;/m&gt;&#x0A;&lt;/a&gt;&#x0A;&lt;a n=&quot;open&quot; t=&quot;m&quot;&gt;&lt;m n=&quot;memblock&quot; c=&quot;vector&quot;&gt;&lt;vdata k=&quot;5&quot; t=&quot;signed int&quot; rank=&quot;1&quot; dimsize0=&quot;5&quot; Transfer-Encoding=&quot;zlib base64&quot;&gt;&#x0A;eJxjYMAEAAAUAAE=&#x0A;&lt;/vdata&gt;&#x0A;&lt;a n=&quot;factor&quot; t=&quot;f&quot;&gt;1&lt;/a&gt;&#x0A;&lt;/m&gt;&#x0A;&lt;/a&gt;&#x0A;&lt;a n=&quot;priority&quot; t=&quot;m&quot;&gt;&lt;m n=&quot;memblock&quot; c=&quot;vector&quot;&gt;&lt;vdata k=&quot;5&quot; t=&quot;signed int&quot; rank=&quot;1&quot; dimsize0=&quot;5&quot; Transfer-Encoding=&quot;zlib base64&quot;&gt;&#x0A;eJxjYEAFjEAMAAAYAAI=&#x0A;&lt;/vdata&gt;&#x0A;&lt;a n=&quot;factor&quot; t=&quot;f&quot;&gt;1&lt;/a&gt;&#x0A;&lt;/m&gt;&#x0A;&lt;/a&gt;&#x0A;&lt;a n=&quot;style&quot; t=&quot;m&quot;&gt;&lt;m n=&quot;memblock&quot; c=&quot;vector&quot; t=&quot;string&quot; k=&quot;5&quot;&gt;&lt;vdata k=&quot;5&quot; t=&quot;string&quot;&gt;&lt;s&gt;Border&lt;/s&gt;&lt;s&gt;Border&lt;/s&gt;&lt;s&gt;Border&lt;/s&gt;&lt;s&gt;Border&lt;/s&gt;&lt;s&gt;solid&lt;/s&gt;&lt;/vdata&gt;&#x0A;&lt;/m&gt;&#x0A;&lt;/a&gt;&#x0A;&lt;/m&gt;&#x0A;&lt;/a&gt;&#x0A;&lt;a n=&quot;stencil_title&quot; t=&quot;s&quot;&gt;Overlays&lt;/a&gt;&#x0A;&lt;a n=&quot;tracker&quot; t=&quot;m&quot;&gt;&lt;m n=&quot;memblock&quot; c=&quot;container&quot;&gt;&lt;a n=&quot;color&quot; t=&quot;m&quot;&gt;&lt;m n=&quot;memblock&quot; c=&quot;vector&quot; t=&quot;string&quot; k=&quot;4&quot;&gt;&lt;vdata k=&quot;4&quot; t=&quot;string&quot;&gt;&lt;s&gt;Gray&lt;/s&gt;&lt;s&gt;Gray&lt;/s&gt;&lt;s&gt;Gray&lt;/s&gt;&lt;s&gt;Gray&lt;/s&gt;&lt;/vdata&gt;&#x0A;&lt;/m&gt;&#x0A;&lt;/a&gt;&#x0A;&lt;a n=&quot;@sticky:10003&quot; t=&quot;m&quot;&gt;&lt;m n=&quot;memblock&quot; c=&quot;container&quot;&gt;&lt;a n=&quot;skip&quot; t=&quot;i&quot;&gt;1&lt;/a&gt;&#x0A;&lt;/m&gt;&#x0A;&lt;/a&gt;&#x0A;&lt;/m&gt;&#x0A;&lt;/a&gt;&#x0A;&lt;/m&gt;&#x0A;&lt;/a&gt;&#x0A;&lt;a n=&quot;TableRefString&quot; t=&quot;m&quot;&gt;&lt;m n=&quot;memblock&quot; c=&quot;vector&quot; t=&quot;string&quot; k=&quot;1&quot;&gt;&lt;vdata k=&quot;1&quot; t=&quot;string&quot;&gt;&lt;s&gt;EvaluationData.Procedures.CalculateMorphologyProperties.Outputs.WholeCells.dataitem&lt;/s&gt;&lt;/vdata&gt;&#x0A;&lt;/m&gt;&#x0A;&lt;/a&gt;&#x0A;&lt;a n=&quot;DefaultStencilControls&quot; t=&quot;m&quot;&gt;&lt;m n=&quot;memblock&quot; c=&quot;container&quot;&gt;&lt;a n=&quot;color&quot; t=&quot;m&quot;&gt;&lt;m n=&quot;memblock&quot; c=&quot;vector&quot; t=&quot;string&quot; k=&quot;4&quot;&gt;&lt;vdata k=&quot;4&quot; t=&quot;string&quot;&gt;&lt;s&gt;rainbow&lt;/s&gt;&lt;s&gt;rainbow&lt;/s&gt;&lt;s&gt;rainbow&lt;/s&gt;&lt;s&gt;rainbow&lt;/s&gt;&lt;/vdata&gt;&#x0A;&lt;/m&gt;&#x0A;&lt;/a&gt;&#x0A;&lt;a n=&quot;style&quot; t=&quot;m&quot;&gt;&lt;m n=&quot;memblock&quot; c=&quot;vector&quot; t=&quot;string&quot; k=&quot;4&quot;&gt;&lt;vdata k=&quot;4&quot; t=&quot;string&quot;&gt;&lt;s&gt;Border&lt;/s&gt;&lt;s&gt;Border&lt;/s&gt;&lt;s&gt;Border&lt;/s&gt;&lt;s&gt;Border&lt;/s&gt;&lt;/vdata&gt;&#x0A;&lt;/m&gt;&#x0A;&lt;/a&gt;&#x0A;&lt;a n=&quot;@sticky:10003&quot; t=&quot;m&quot;&gt;&lt;m n=&quot;memblock&quot; c=&quot;container&quot;&gt;&lt;a n=&quot;DefaultColor&quot; t=&quot;s&quot;&gt;rainbow&lt;/a&gt;&#x0A;&lt;a n=&quot;DefaultStyle&quot; t=&quot;s&quot;&gt;Border&lt;/a&gt;&#x0A;&lt;a n=&quot;last_standardvalues&quot; t=&quot;m&quot;&gt;&lt;m n=&quot;memblock&quot; c=&quot;container&quot;&gt;&lt;a n=&quot;@isordered&quot; t=&quot;i&quot;&gt;1&lt;/a&gt;&#x0A;&lt;a n=&quot;Cell&quot; t=&quot;m&quot;&gt;&lt;m n=&quot;memblock&quot; c=&quot;container&quot;&gt;&lt;a n=&quot;color&quot; t=&quot;s&quot;&gt;rainbow&lt;/a&gt;&#x0A;&lt;a n=&quot;style&quot; t=&quot;s&quot;&gt;Border&lt;/a&gt;&#x0A;&lt;/m&gt;&#x0A;&lt;/a&gt;&#x0A;&lt;/m&gt;&#x0A;&lt;/a&gt;&#x0A;&lt;a n=&quot;NonDefaultStyle&quot; t=&quot;s&quot;&gt;Border&lt;/a&gt;&#x0A;&lt;/m&gt;&#x0A;&lt;/a&gt;&#x0A;&lt;/m&gt;&#x0A;&lt;/a&gt;&#x0A;&lt;a n=&quot;current_frame&quot; t=&quot;s&quot;&gt;0&lt;/a&gt;&#x0A;&lt;a n=&quot;cRenderSettings&quot; t=&quot;m&quot;&gt;&lt;m n=&quot;memblock&quot; c=&quot;container&quot;&gt;&lt;a n=&quot;Render&quot; t=&quot;m&quot;&gt;&lt;m n=&quot;memblock&quot; c=&quot;container&quot;&gt;&lt;a n=&quot;Colormode_ColorTranslator&quot; t=&quot;m&quot;&gt;&lt;m n=&quot;memblock&quot; c=&quot;container&quot;&gt;&lt;a n=&quot;Colormode&quot; t=&quot;s&quot;&gt;WeightedAverage:Extended&lt;/a&gt;&#x0A;&lt;a n=&quot;methodclass&quot; t=&quot;s&quot;&gt;Colormode&lt;/a&gt;&#x0A;&lt;a n=&quot;pluginclass&quot; t=&quot;s&quot;&gt;Render&lt;/a&gt;&#x0A;&lt;/m&gt;&#x0A;&lt;/a&gt;&#x0A;&lt;a n=&quot;Images_Images&quot; t=&quot;m&quot;&gt;&lt;m n=&quot;memblock&quot; c=&quot;container&quot;&gt;&lt;a n=&quot;colormode&quot; t=&quot;s&quot;&gt;WeightedAverage&lt;/a&gt;&#x0A;&lt;a n=&quot;methodclass&quot; t=&quot;s&quot;&gt;Images&lt;/a&gt;&#x0A;&lt;a n=&quot;palette&quot; t=&quot;s&quot;&gt;Extended&lt;/a&gt;&#x0A;&lt;a n=&quot;pluginclass&quot; t=&quot;s&quot;&gt;Render&lt;/a&gt;&#x0A;&lt;/m&gt;&#x0A;&lt;/a&gt;&#x0A;&lt;a n=&quot;ScaleBar_ScaleBar&quot; t=&quot;m&quot;&gt;&lt;m n=&quot;memblock&quot; c=&quot;container&quot;&gt;&lt;a n=&quot;methodclass&quot; t=&quot;s&quot;&gt;ScaleBar&lt;/a&gt;&#x0A;&lt;a n=&quot;pluginclass&quot; t=&quot;s&quot;&gt;Render&lt;/a&gt;&#x0A;&lt;a n=&quot;ScaleBar&quot; t=&quot;f&quot;&gt;NaN&lt;/a&gt;&#x0A;&lt;/m&gt;&#x0A;&lt;/a&gt;&#x0A;&lt;a n=&quot;Stencils_Stencils&quot; t=&quot;m&quot;&gt;&lt;m n=&quot;memblock&quot; c=&quot;container&quot;&gt;&lt;a n=&quot;methodclass&quot; t=&quot;s&quot;&gt;Stencils&lt;/a&gt;&#x0A;&lt;a n=&quot;pluginclass&quot; t=&quot;s&quot;&gt;Render&lt;/a&gt;&#x0A;&lt;a n=&quot;rainbowsize&quot; t=&quot;f&quot;&gt;10&lt;/a&gt;&#x0A;&lt;/m&gt;&#x0A;&lt;/a&gt;&#x0A;&lt;/m&gt;&#x0A;&lt;/a&gt;&#x0A;&lt;/m&gt;&#x0A;&lt;/a&gt;&#x0A;&lt;a n=&quot;Frames&quot; t=&quot;m&quot;&gt;&lt;m n=&quot;memblock&quot; c=&quot;container&quot;&gt;&lt;a n=&quot;@isordered&quot; t=&quot;i&quot;&gt;1&lt;/a&gt;&#x0A;&lt;a n=&quot;Nuclei&quot; t=&quot;m&quot;&gt;&lt;m n=&quot;memblock&quot; c=&quot;container&quot;&gt;&lt;a n=&quot;@isordered&quot; t=&quot;i&quot;&gt;1&lt;/a&gt;&#x0A;&lt;a n=&quot;FrameLabel&quot; t=&quot;s&quot;&gt;Nuclei&lt;/a&gt;&#x0A;&lt;a n=&quot;FrameItemName&quot; t=&quot;s&quot;&gt;Nuclei&lt;/a&gt;&#x0A;&lt;a n=&quot;Images_RefString&quot; t=&quot;s&quot;&gt;Set(Images=AAL::GetValidImages().v_images)&lt;/a&gt;&#x0A;&lt;a n=&quot;Stencils_RefString&quot; t=&quot;s&quot;&gt;Set(Stencils=AAL::GetImageViewStencils(ListRefString).v_stencils)&lt;/a&gt;&#x0A;&lt;a n=&quot;Type&quot; t=&quot;s&quot;&gt;Standard&lt;/a&gt;&#x0A;&lt;a n=&quot;ListRefString&quot; t=&quot;s&quot;&gt;EvaluationData.Procedures.CalculateMorphologyProperties.Outputs.WholeCells.dataitem&lt;/a&gt;&#x0A;&lt;/m&gt;&#x0A;&lt;/a&gt;&#x0A;&lt;/m&gt;&#x0A;&lt;/a&gt;&#x0A;&lt;a n=&quot;SkipTab&quot; t=&quot;i&quot;&gt;0&lt;/a&gt;&#x0A;&lt;a n=&quot;ButtonDef&quot; t=&quot;s&quot;&gt;&#x0A;&#x09;&#x09;set(UI_in=UI)&#x0A;&#x09;&#x09;set(UI=ocnt())&#x0A;&#x09;&#x09;UI::C_Layout(&amp;quot;(1)&amp;quot;, vec(&amp;quot;Controls&amp;quot;), cellalign=&amp;quot;center&amp;quot;, class=&amp;quot;packer&amp;quot;)&#x0A;&#x09;&#x09;//UI::C_Input(&amp;quot;Keep View&amp;quot;,0,0,&amp;quot;b&amp;quot;,description=&amp;quot;Include the current tab to the return result view.&amp;quot;,insert=&amp;quot;controls.export&amp;quot;)&#x0A;&#x09;&#x09;set(Buttons=UI)&#x0A;&#x09;&#x09;set(UI=UI_in)&#x0A;&#x09;&lt;/a&gt;&#x0A;&lt;a n=&quot;@sticky:10003&quot; t=&quot;m&quot;&gt;&lt;m n=&quot;memblock&quot; c=&quot;container&quot;&gt;&lt;a n=&quot;__version&quot; t=&quot;f&quot;&gt;2.79999999999999982&lt;/a&gt;&#x0A;&lt;/m&gt;&#x0A;&lt;/a&gt;&#x0A;&lt;/m&gt;&#x0A;&lt;/a&gt;&#x0A;&lt;a n=&quot;@sticky:10003&quot; t=&quot;m&quot;&gt;&lt;m n=&quot;memblock&quot; c=&quot;container&quot;&gt;&lt;a n=&quot;CallBacks&quot; t=&quot;i&quot;&gt;0&lt;/a&gt;&#x0A;&lt;a n=&quot;current_tab&quot; t=&quot;s&quot;&gt;PopulationCalculateMorphologyProperties&lt;/a&gt;&#x0A;&lt;/m&gt;&#x0A;&lt;/a&gt;&#x0A;&lt;/m&gt;&#x0A;&lt;/a&gt;&#x0A;&lt;/m&gt;&#x0A;&lt;/a&gt;&#x0A;&lt;a n=&quot;Inputs&quot; t=&quot;m&quot;&gt;&lt;m n=&quot;memblock&quot; c=&quot;container&quot;&gt;&lt;a n=&quot;@isordered&quot; t=&quot;i&quot;&gt;1&lt;/a&gt;&#x0A;&lt;a n=&quot;WholeCells_string&quot; t=&quot;m&quot;&gt;&lt;m n=&quot;memblock&quot; c=&quot;container&quot;&gt;&lt;a n=&quot;DefaultValue&quot; t=&quot;s&quot;&gt;Nuclei&lt;/a&gt;&#x0A;&lt;a n=&quot;Description&quot; t=&quot;s&quot;&gt;Select population&lt;/a&gt;&#x0A;&lt;a n=&quot;disabled&quot; t=&quot;i&quot;&gt;0&lt;/a&gt;&#x0A;&lt;a n=&quot;InputComplexity&quot; t=&quot;s&quot;&gt;Complex&lt;/a&gt;&#x0A;&lt;a n=&quot;InputType&quot; t=&quot;s&quot;&gt;s&lt;/a&gt;&#x0A;&lt;a n=&quot;Item&quot; t=&quot;s&quot;&gt;WholeCells_string&lt;/a&gt;&#x0A;&lt;a n=&quot;Label&quot; t=&quot;s&quot;&gt;Population&lt;/a&gt;&#x0A;&lt;a n=&quot;ParameterType&quot; t=&quot;s&quot;&gt;Discrete&lt;/a&gt;&#x0A;&lt;a n=&quot;private&quot; t=&quot;m&quot;&gt;&lt;m n=&quot;memblock&quot; c=&quot;container&quot;&gt;&lt;a n=&quot;PreviousValues&quot; t=&quot;m&quot;&gt;&lt;m n=&quot;memblock&quot; c=&quot;container&quot;&gt;&lt;/m&gt;&#x0A;&lt;/a&gt;&#x0A;&lt;a n=&quot;SelectedPopulation&quot; t=&quot;m&quot;&gt;&lt;m n=&quot;memblock&quot; c=&quot;Table&quot;&gt;&lt;m n=&quot;Label&quot; c=&quot;vector&quot; t=&quot;string&quot; k=&quot;1&quot;&gt;&lt;vdata k=&quot;1&quot; t=&quot;string&quot;&gt;&lt;s&gt;Nuclei&lt;/s&gt;&lt;/vdata&gt;&#x0A;&lt;/m&gt;&#x0A;&lt;m n=&quot;ItemName&quot; c=&quot;vector&quot; t=&quot;string&quot; k=&quot;1&quot;&gt;&lt;vdata k=&quot;1&quot; t=&quot;string&quot;&gt;&lt;s&gt;WholeCells&lt;/s&gt;&lt;/vdata&gt;&#x0A;&lt;/m&gt;&#x0A;&lt;m n=&quot;ItemType&quot; c=&quot;vector&quot; t=&quot;string&quot; k=&quot;1&quot;&gt;&lt;vdata k=&quot;1&quot; t=&quot;string&quot;&gt;&lt;s&gt;Nuclei&lt;/s&gt;&lt;/vdata&gt;&#x0A;&lt;/m&gt;&#x0A;&lt;m n=&quot;RefString&quot; c=&quot;vector&quot; t=&quot;string&quot; k=&quot;1&quot;&gt;&lt;vdata k=&quot;1&quot; t=&quot;string&quot;&gt;&lt;s&gt;EvaluationData.Procedures.CalculateIntensityProperties.Outputs.WholeCells.dataitem&lt;/s&gt;&lt;/vdata&gt;&#x0A;&lt;/m&gt;&#x0A;&lt;m n=&quot;ValidFlag&quot; c=&quot;vector&quot;&gt;&lt;vdata k=&quot;1&quot; t=&quot;signed int&quot; rank=&quot;1&quot; dimsize0=&quot;1&quot; Transfer-Encoding=&quot;zlib base64&quot;&gt;&#x0A;eJxjZGBgAAAACAAC&#x0A;&lt;/vdata&gt;&#x0A;&lt;a n=&quot;factor&quot; t=&quot;f&quot;&gt;1&lt;/a&gt;&#x0A;&lt;/m&gt;&#x0A;&lt;m n=&quot;OriginRef&quot; c=&quot;vector&quot; t=&quot;string&quot; k=&quot;1&quot;&gt;&lt;vdata k=&quot;1&quot; t=&quot;string&quot;&gt;&lt;s&gt;FindNuclei&lt;/s&gt;&lt;/vdata&gt;&#x0A;&lt;/m&gt;&#x0A;&lt;m n=&quot;CreatedAt&quot; c=&quot;vector&quot; t=&quot;string&quot; k=&quot;1&quot;&gt;&lt;vdata k=&quot;1&quot; t=&quot;string&quot;&gt;&lt;s&gt;CalculateIntensityProperties&lt;/s&gt;&lt;/vdata&gt;&#x0A;&lt;/m&gt;&#x0A;&lt;m n=&quot;CreatedAtNo&quot; c=&quot;vector&quot;&gt;&lt;vdata k=&quot;1&quot; t=&quot;signed int&quot; rank=&quot;1&quot; dimsize0=&quot;1&quot; Transfer-Encoding=&quot;zlib base64&quot;&gt;&#x0A;eJxjYWBgAAAAFAAF&#x0A;&lt;/vdata&gt;&#x0A;&lt;a n=&quot;factor&quot; t=&quot;f&quot;&gt;1&lt;/a&gt;&#x0A;&lt;/m&gt;&#x0A;&lt;m n=&quot;Hidden&quot; c=&quot;vector&quot;&gt;&lt;vdata k=&quot;1&quot; t=&quot;signed int&quot; rank=&quot;1&quot; dimsize0=&quot;1&quot; Transfer-Encoding=&quot;zlib base64&quot;&gt;&#x0A;eJxjYGBgAAAABAAB&#x0A;&lt;/vdata&gt;&#x0A;&lt;a n=&quot;factor&quot; t=&quot;f&quot;&gt;1&lt;/a&gt;&#x0A;&lt;/m&gt;&#x0A;&lt;m n=&quot;InternalIDNumber&quot; c=&quot;vector&quot;&gt;&lt;vdata k=&quot;1&quot; t=&quot;signed int&quot; rank=&quot;1&quot; dimsize0=&quot;1&quot; Transfer-Encoding=&quot;zlib base64&quot;&gt;&#x0A;eJxjZGBgAAAACAAC&#x0A;&lt;/vdata&gt;&#x0A;&lt;a n=&quot;factor&quot; t=&quot;f&quot;&gt;1&lt;/a&gt;&#x0A;&lt;/m&gt;&#x0A;&lt;m n=&quot;InvalidatedAtNo&quot; c=&quot;vector&quot;&gt;&lt;vdata k=&quot;1&quot; t=&quot;signed int&quot; rank=&quot;1&quot; dimsize0=&quot;1&quot; Transfer-Encoding=&quot;zlib base64&quot;&gt;&#x0A;eJxjYGBgAAAABAAB&#x0A;&lt;/vdata&gt;&#x0A;&lt;a n=&quot;factor&quot; t=&quot;f&quot;&gt;1&lt;/a&gt;&#x0A;&lt;/m&gt;&#x0A;&lt;m n=&quot;NewPopulation&quot; c=&quot;vector&quot;&gt;&lt;vdata k=&quot;1&quot; t=&quot;signed int&quot; rank=&quot;1&quot; dimsize0=&quot;1&quot; Transfer-Encoding=&quot;zlib base64&quot;&gt;&#x0A;eJxjYGBgAAAABAAB&#x0A;&lt;/vdata&gt;&#x0A;&lt;a n=&quot;factor&quot; t=&quot;f&quot;&gt;1&lt;/a&gt;&#x0A;&lt;/m&gt;&#x0A;&lt;m n=&quot;OverTakenFrom&quot; c=&quot;vector&quot; t=&quot;string&quot; k=&quot;1&quot;&gt;&lt;vdata k=&quot;1&quot; t=&quot;string&quot;&gt;&lt;s&gt;FindCytoplasm&lt;/s&gt;&lt;/vdata&gt;&#x0A;&lt;/m&gt;&#x0A;&lt;m n=&quot;MyPopulationTypes&quot; c=&quot;vector&quot; t=&quot;string&quot; k=&quot;1&quot;&gt;&lt;vdata k=&quot;1&quot; t=&quot;string&quot;&gt;&lt;s&gt;Objects&lt;/s&gt;&lt;/vdata&gt;&#x0A;&lt;/m&gt;&#x0A;&lt;a n=&quot;@sticky:10003&quot; t=&quot;m&quot;&gt;&lt;m n=&quot;memblock&quot; c=&quot;container&quot;&gt;&lt;/m&gt;&#x0A;&lt;/a&gt;&#x0A;&lt;/m&gt;&#x0A;&lt;/a&gt;&#x0A;&lt;a n=&quot;SimpleLastValue&quot; t=&quot;m&quot;&gt;&lt;m n=&quot;memblock&quot; c=&quot;container&quot;&gt;&lt;/m&gt;&#x0A;&lt;/a&gt;&#x0A;&lt;a n=&quot;tuninglabel&quot; t=&quot;s&quot;&gt;Tuning of parameter&lt;/a&gt;&#x0A;&lt;a n=&quot;WizardRulerOff&quot; t=&quot;i&quot;&gt;0&lt;/a&gt;&#x0A;&lt;/m&gt;&#x0A;&lt;/a&gt;&#x0A;&lt;a n=&quot;ProcedureIDName&quot; t=&quot;s&quot;&gt;CalculateMorphologyProperties&lt;/a&gt;&#x0A;&lt;a n=&quot;skip&quot; t=&quot;i&quot;&gt;0&lt;/a&gt;&#x0A;&lt;a n=&quot;SkipWizard&quot; t=&quot;i&quot;&gt;1&lt;/a&gt;&#x0A;&lt;a n=&quot;UIInsert&quot; t=&quot;s&quot;&gt;UI.InputParameters.CalculateMorphologyProperties.WholeCells_string&lt;/a&gt;&#x0A;&lt;a n=&quot;UIPresent&quot; t=&quot;i&quot;&gt;1&lt;/a&gt;&#x0A;&lt;a n=&quot;unit&quot; t=&quot;s&quot;&gt;&lt;/a&gt;&#x0A;&lt;a n=&quot;value&quot; t=&quot;s&quot;&gt;Nuclei&lt;/a&gt;&#x0A;&lt;a n=&quot;values&quot; t=&quot;m&quot;&gt;&lt;m n=&quot;memblock&quot; c=&quot;vector&quot; t=&quot;string&quot; k=&quot;1&quot;&gt;&lt;vdata k=&quot;1&quot; t=&quot;string&quot;&gt;&lt;s&gt;Nuclei&lt;/s&gt;&lt;/vdata&gt;&#x0A;&lt;/m&gt;&#x0A;&lt;/a&gt;&#x0A;&lt;a n=&quot;v_values&quot; t=&quot;m&quot;&gt;&lt;m n=&quot;memblock&quot; c=&quot;vector&quot; t=&quot;string&quot; k=&quot;1&quot;&gt;&lt;vdata k=&quot;1&quot; t=&quot;string&quot;&gt;&lt;s&gt;Nuclei&lt;/s&gt;&lt;/vdata&gt;&#x0A;&lt;/m&gt;&#x0A;&lt;/a&gt;&#x0A;&lt;/m&gt;&#x0A;&lt;/a&gt;&#x0A;&lt;a n=&quot;Region&quot; t=&quot;m&quot;&gt;&lt;m n=&quot;memblock&quot; c=&quot;container&quot;&gt;&lt;a n=&quot;DefaultValue&quot; t=&quot;s&quot;&gt;Cell&lt;/a&gt;&#x0A;&lt;a n=&quot;Description&quot; t=&quot;s&quot;&gt;Select region which should be characterized.&lt;/a&gt;&#x0A;&lt;a n=&quot;disabled&quot; t=&quot;i&quot;&gt;0&lt;/a&gt;&#x0A;&lt;a n=&quot;InputComplexity&quot; t=&quot;s&quot;&gt;Complex&lt;/a&gt;&#x0A;&lt;a n=&quot;InputType&quot; t=&quot;s&quot;&gt;s&lt;/a&gt;&#x0A;&lt;a n=&quot;Item&quot; t=&quot;s&quot;&gt;Region&lt;/a&gt;&#x0A;&lt;a n=&quot;Label&quot; t=&quot;s&quot;&gt;Region&lt;/a&gt;&#x0A;&lt;a n=&quot;ParameterType&quot; t=&quot;s&quot;&gt;Discrete&lt;/a&gt;&#x0A;&lt;a n=&quot;private&quot; t=&quot;m&quot;&gt;&lt;m n=&quot;memblock&quot; c=&quot;container&quot;&gt;&lt;a n=&quot;PreviousValues&quot; t=&quot;m&quot;&gt;&lt;m n=&quot;memblock&quot; c=&quot;container&quot;&gt;&lt;/m&gt;&#x0A;&lt;/a&gt;&#x0A;&lt;a n=&quot;SimpleLastValue&quot; t=&quot;m&quot;&gt;&lt;m n=&quot;memblock&quot; c=&quot;container&quot;&gt;&lt;/m&gt;&#x0A;&lt;/a&gt;&#x0A;&lt;a n=&quot;tuninglabel&quot; t=&quot;s&quot;&gt;Tuning of parameter&lt;/a&gt;&#x0A;&lt;a n=&quot;WizardRulerOff&quot; t=&quot;i&quot;&gt;1&lt;/a&gt;&#x0A;&lt;/m&gt;&#x0A;&lt;/a&gt;&#x0A;&lt;a n=&quot;ProcedureIDName&quot; t=&quot;s&quot;&gt;CalculateMorphologyProperties&lt;/a&gt;&#x0A;&lt;a n=&quot;skip&quot; t=&quot;i&quot;&gt;0&lt;/a&gt;&#x0A;&lt;a n=&quot;SkipWizard&quot; t=&quot;i&quot;&gt;1&lt;/a&gt;&#x0A;&lt;a n=&quot;TableForSelectedPropertyOrRegion&quot; t=&quot;m&quot;&gt;&lt;m n=&quot;memblock&quot; c=&quot;Table&quot;&gt;&lt;m n=&quot;Label&quot; c=&quot;vector&quot; t=&quot;string&quot; k=&quot;1&quot;&gt;&lt;vdata k=&quot;1&quot; t=&quot;string&quot;&gt;&lt;s&gt;Nucleus&lt;/s&gt;&lt;/vdata&gt;&#x0A;&lt;/m&gt;&#x0A;&lt;m n=&quot;AttrType&quot; c=&quot;vector&quot; t=&quot;string&quot; k=&quot;1&quot;&gt;&lt;vdata k=&quot;1&quot; t=&quot;string&quot;&gt;&lt;s&gt;Region&lt;/s&gt;&lt;/vdata&gt;&#x0A;&lt;/m&gt;&#x0A;&lt;m n=&quot;ItemName&quot; c=&quot;vector&quot; t=&quot;string&quot; k=&quot;1&quot;&gt;&lt;vdata k=&quot;1&quot; t=&quot;string&quot;&gt;&lt;s&gt;Nucleus&lt;/s&gt;&lt;/vdata&gt;&#x0A;&lt;/m&gt;&#x0A;&lt;m n=&quot;OriginRegion&quot; c=&quot;vector&quot; t=&quot;string&quot; k=&quot;1&quot;&gt;&lt;vdata k=&quot;1&quot; t=&quot;string&quot;&gt;&lt;s&gt;Nucleus&lt;/s&gt;&lt;/vdata&gt;&#x0A;&lt;/m&gt;&#x0A;&lt;m n=&quot;CreatedAt&quot; c=&quot;vector&quot; t=&quot;string&quot; k=&quot;1&quot;&gt;&lt;vdata k=&quot;1&quot; t=&quot;string&quot;&gt;&lt;s&gt;FindNuclei&lt;/s&gt;&lt;/vdata&gt;&#x0A;&lt;/m&gt;&#x0A;&lt;m n=&quot;CreatedAtNo&quot; c=&quot;vector&quot; t=&quot;string&quot; k=&quot;1&quot;&gt;&lt;vdata k=&quot;1&quot; t=&quot;string&quot;&gt;&lt;s&gt;2&lt;/s&gt;&lt;/vdata&gt;&#x0A;&lt;/m&gt;&#x0A;&lt;m n=&quot;RegionType&quot; c=&quot;vector&quot; t=&quot;string&quot; k=&quot;1&quot;&gt;&lt;vdata k=&quot;1&quot; t=&quot;string&quot;&gt;&lt;s&gt;Nucleus&lt;/s&gt;&lt;/vdata&gt;&#x0A;&lt;/m&gt;&#x0A;&lt;m n=&quot;PreviousLabel&quot; c=&quot;vector&quot; t=&quot;string&quot; k=&quot;1&quot;&gt;&lt;vdata k=&quot;1&quot; t=&quot;string&quot;&gt;&lt;s&gt;Nucleus&lt;/s&gt;&lt;/vdata&gt;&#x0A;&lt;/m&gt;&#x0A;&lt;m n=&quot;Commentary&quot; c=&quot;vector&quot; t=&quot;string&quot; k=&quot;1&quot;&gt;&lt;vdata k=&quot;1&quot; t=&quot;string&quot;&gt;&lt;s&gt;&lt;/s&gt;&lt;/vdata&gt;&#x0A;&lt;/m&gt;&#x0A;&lt;m n=&quot;RegionTypeDetailed&quot; c=&quot;vector&quot; t=&quot;string&quot; k=&quot;1&quot;&gt;&lt;vdata k=&quot;1&quot; t=&quot;string&quot;&gt;&lt;s&gt;Nucleus&lt;/s&gt;&lt;/vdata&gt;&#x0A;&lt;/m&gt;&#x0A;&lt;m n=&quot;Statistic&quot; c=&quot;vector&quot; t=&quot;string&quot; k=&quot;1&quot;&gt;&lt;vdata k=&quot;1&quot; t=&quot;string&quot;&gt;&lt;s&gt;&lt;/s&gt;&lt;/vdata&gt;&#x0A;&lt;/m&gt;&#x0A;&lt;m n=&quot;Channel&quot; c=&quot;vector&quot; t=&quot;string&quot; k=&quot;1&quot;&gt;&lt;vdata k=&quot;1&quot; t=&quot;string&quot;&gt;&lt;s&gt;Exp1Cam1&lt;/s&gt;&lt;/vdata&gt;&#x0A;&lt;/m&gt;&#x0A;&lt;m n=&quot;HiddenStatus&quot; c=&quot;vector&quot; t=&quot;string&quot; k=&quot;1&quot;&gt;&lt;vdata k=&quot;1&quot; t=&quot;string&quot;&gt;&lt;s&gt;0&lt;/s&gt;&lt;/vdata&gt;&#x0A;&lt;/m&gt;&#x0A;&lt;m n=&quot;Unit&quot; c=&quot;vector&quot; t=&quot;string&quot; k=&quot;1&quot;&gt;&lt;vdata k=&quot;1&quot; t=&quot;string&quot;&gt;&lt;s&gt;&lt;/s&gt;&lt;/vdata&gt;&#x0A;&lt;/m&gt;&#x0A;&lt;m n=&quot;StatisticDetailed1&quot; c=&quot;vector&quot; t=&quot;string&quot; k=&quot;1&quot;&gt;&lt;vdata k=&quot;1&quot; t=&quot;string&quot;&gt;&lt;s&gt;&lt;/s&gt;&lt;/vdata&gt;&#x0A;&lt;/m&gt;&#x0A;&lt;m n=&quot;ID&quot; c=&quot;vector&quot; t=&quot;string&quot; k=&quot;1&quot;&gt;&lt;vdata k=&quot;1&quot; t=&quot;string&quot;&gt;&lt;s&gt;&lt;/s&gt;&lt;/vdata&gt;&#x0A;&lt;/m&gt;&#x0A;&lt;m n=&quot;ParType&quot; c=&quot;vector&quot; t=&quot;string&quot; k=&quot;1&quot;&gt;&lt;vdata k=&quot;1&quot; t=&quot;string&quot;&gt;&lt;s&gt;d&lt;/s&gt;&lt;/vdata&gt;&#x0A;&lt;/m&gt;&#x0A;&lt;m n=&quot;ParTypeDetailed&quot; c=&quot;vector&quot; t=&quot;string&quot; k=&quot;1&quot;&gt;&lt;vdata k=&quot;1&quot; t=&quot;string&quot;&gt;&lt;s&gt;&lt;/s&gt;&lt;/vdata&gt;&#x0A;&lt;/m&gt;&#x0A;&lt;m n=&quot;_order&quot; c=&quot;vector&quot;&gt;&lt;vdata k=&quot;1&quot; t=&quot;signed int&quot; rank=&quot;1&quot; dimsize0=&quot;1&quot; Transfer-Encoding=&quot;zlib base64&quot;&gt;&#x0A;eJxjYGBgAAAABAAB&#x0A;&lt;/vdata&gt;&#x0A;&lt;a n=&quot;factor&quot; t=&quot;f&quot;&gt;1&lt;/a&gt;&#x0A;&lt;/m&gt;&#x0A;&lt;a n=&quot;@sticky:10003&quot; t=&quot;m&quot;&gt;&lt;m n=&quot;memblock&quot; c=&quot;container&quot;&gt;&lt;a n=&quot;__version&quot; t=&quot;f&quot;&gt;4&lt;/a&gt;&#x0A;&lt;/m&gt;&#x0A;&lt;/a&gt;&#x0A;&lt;/m&gt;&#x0A;&lt;/a&gt;&#x0A;&lt;a n=&quot;UIInsert&quot; t=&quot;s&quot;&gt;UI.InputParameters.CalculateMorphologyProperties.Region&lt;/a&gt;&#x0A;&lt;a n=&quot;UIPresent&quot; t=&quot;i&quot;&gt;1&lt;/a&gt;&#x0A;&lt;a n=&quot;unit&quot; t=&quot;s&quot;&gt;&lt;/a&gt;&#x0A;&lt;a n=&quot;value&quot; t=&quot;s&quot;&gt;Nucleus&lt;/a&gt;&#x0A;&lt;a n=&quot;values&quot; t=&quot;m&quot;&gt;&lt;m n=&quot;memblock&quot; c=&quot;vector&quot; t=&quot;string&quot; k=&quot;4&quot;&gt;&lt;vdata k=&quot;4&quot; t=&quot;string&quot;&gt;&lt;s&gt;Nucleus&lt;/s&gt;&lt;s&gt;Cell&lt;/s&gt;&lt;s&gt;Membrane&lt;/s&gt;&lt;s&gt;Cytoplasm&lt;/s&gt;&lt;/vdata&gt;&#x0A;&lt;/m&gt;&#x0A;&lt;/a&gt;&#x0A;&lt;a n=&quot;v_values&quot; t=&quot;m&quot;&gt;&lt;m n=&quot;memblock&quot; c=&quot;vector&quot; t=&quot;string&quot; k=&quot;1&quot;&gt;&lt;vdata k=&quot;1&quot; t=&quot;string&quot;&gt;&lt;s&gt;Nucleus&lt;/s&gt;&lt;/vdata&gt;&#x0A;&lt;/m&gt;&#x0A;&lt;/a&gt;&#x0A;&lt;/m&gt;&#x0A;&lt;/a&gt;&#x0A;&lt;a n=&quot;Method&quot; t=&quot;m&quot;&gt;&lt;m n=&quot;memblock&quot; c=&quot;container&quot;&gt;&lt;a n=&quot;DefaultValue&quot; t=&quot;s&quot;&gt;Standard&lt;/a&gt;&#x0A;&lt;a n=&quot;Description&quot; t=&quot;s&quot;&gt;Select a method&lt;/a&gt;&#x0A;&lt;a n=&quot;disabled&quot; t=&quot;i&quot;&gt;0&lt;/a&gt;&#x0A;&lt;a n=&quot;InputComplexity&quot; t=&quot;s&quot;&gt;Complex&lt;/a&gt;&#x0A;&lt;a n=&quot;InputType&quot; t=&quot;s&quot;&gt;s&lt;/a&gt;&#x0A;&lt;a n=&quot;Item&quot; t=&quot;s&quot;&gt;Method&lt;/a&gt;&#x0A;&lt;a n=&quot;Label&quot; t=&quot;s&quot;&gt;Method&lt;/a&gt;&#x0A;&lt;a n=&quot;ParameterType&quot; t=&quot;s&quot;&gt;Discrete&lt;/a&gt;&#x0A;&lt;a n=&quot;private&quot; t=&quot;m&quot;&gt;&lt;m n=&quot;memblock&quot; c=&quot;container&quot;&gt;&lt;a n=&quot;PreviousValues&quot; t=&quot;m&quot;&gt;&lt;m n=&quot;memblock&quot; c=&quot;container&quot;&gt;&lt;/m&gt;&#x0A;&lt;/a&gt;&#x0A;&lt;a n=&quot;SimpleLastValue&quot; t=&quot;m&quot;&gt;&lt;m n=&quot;memblock&quot; c=&quot;container&quot;&gt;&lt;a n=&quot;Area_ONOFF&quot; t=&quot;s&quot;&gt;1&lt;/a&gt;&#x0A;&lt;a n=&quot;Area_Unit&quot; t=&quot;s&quot;&gt;µm²&lt;/a&gt;&#x0A;&lt;a n=&quot;Length_ONOFF&quot; t=&quot;s&quot;&gt;0&lt;/a&gt;&#x0A;&lt;a n=&quot;Length_Unit&quot; t=&quot;s&quot;&gt;µm&lt;/a&gt;&#x0A;&lt;a n=&quot;RatioWidthToLength_ONOFF&quot; t=&quot;s&quot;&gt;0&lt;/a&gt;&#x0A;&lt;a n=&quot;Roundness_ONOFF&quot; t=&quot;s&quot;&gt;1&lt;/a&gt;&#x0A;&lt;a n=&quot;Width_ONOFF&quot; t=&quot;s&quot;&gt;0&lt;/a&gt;&#x0A;&lt;a n=&quot;Width_Unit&quot; t=&quot;s&quot;&gt;µm&lt;/a&gt;&#x0A;&lt;/m&gt;&#x0A;&lt;/a&gt;&#x0A;&lt;a n=&quot;tuninglabel&quot; t=&quot;s&quot;&gt;Tuning of parameter&lt;/a&gt;&#x0A;&lt;a n=&quot;WizardRulerOff&quot; t=&quot;i&quot;&gt;0&lt;/a&gt;&#x0A;&lt;/m&gt;&#x0A;&lt;/a&gt;&#x0A;&lt;a n=&quot;ProcedureIDName&quot; t=&quot;s&quot;&gt;CalculateMorphologyProperties&lt;/a&gt;&#x0A;&lt;a n=&quot;skip&quot; t=&quot;i&quot;&gt;0&lt;/a&gt;&#x0A;&lt;a n=&quot;SkipWizard&quot; t=&quot;i&quot;&gt;1&lt;/a&gt;&#x0A;&lt;a n=&quot;UIInsert&quot; t=&quot;s&quot;&gt;UI.InputParameters.CalculateMorphologyProperties.Method.title&lt;/a&gt;&#x0A;&lt;a n=&quot;UIPresent&quot; t=&quot;i&quot;&gt;1&lt;/a&gt;&#x0A;&lt;a n=&quot;unit&quot; t=&quot;s&quot;&gt;&lt;/a&gt;&#x0A;&lt;a n=&quot;value&quot; t=&quot;s&quot;&gt;Standard&lt;/a&gt;&#x0A;&lt;a n=&quot;values&quot; t=&quot;m&quot;&gt;&lt;m n=&quot;memblock&quot; c=&quot;vector&quot; t=&quot;string&quot; k=&quot;2&quot;&gt;&lt;vdata k=&quot;2&quot; t=&quot;string&quot;&gt;&lt;s&gt;Standard&lt;/s&gt;&lt;s&gt;STAR&lt;/s&gt;&lt;/vdata&gt;&#x0A;&lt;/m&gt;&#x0A;&lt;/a&gt;&#x0A;&lt;a n=&quot;v_values&quot; t=&quot;m&quot;&gt;&lt;m n=&quot;memblock&quot; c=&quot;vector&quot; t=&quot;string&quot; k=&quot;1&quot;&gt;&lt;vdata k=&quot;1&quot; t=&quot;string&quot;&gt;&lt;s&gt;Standard&lt;/s&gt;&lt;/vdata&gt;&#x0A;&lt;/m&gt;&#x0A;&lt;/a&gt;&#x0A;&lt;/m&gt;&#x0A;&lt;/a&gt;&#x0A;&lt;a n=&quot;Area_ONOFF&quot; t=&quot;m&quot;&gt;&lt;m n=&quot;memblock&quot; c=&quot;container&quot;&gt;&lt;a n=&quot;DefaultValue&quot; t=&quot;s&quot;&gt;1&lt;/a&gt;&#x0A;&lt;a n=&quot;Description&quot; t=&quot;s&quot;&gt;Turn the area calculation ON/OFF&lt;/a&gt;&#x0A;&lt;a n=&quot;disabled&quot; t=&quot;i&quot;&gt;0&lt;/a&gt;&#x0A;&lt;a n=&quot;InputComplexity&quot; t=&quot;s&quot;&gt;Complex&lt;/a&gt;&#x0A;&lt;a n=&quot;InputType&quot; t=&quot;s&quot;&gt;b&lt;/a&gt;&#x0A;&lt;a n=&quot;Item&quot; t=&quot;s&quot;&gt;Area_ONOFF&lt;/a&gt;&#x0A;&lt;a n=&quot;Label&quot; t=&quot;s&quot;&gt;Area&lt;/a&gt;&#x0A;&lt;a n=&quot;max&quot; t=&quot;s&quot;&gt;1&lt;/a&gt;&#x0A;&lt;a n=&quot;min&quot; t=&quot;s&quot;&gt;0&lt;/a&gt;&#x0A;&lt;a n=&quot;ParameterType&quot; t=&quot;s&quot;&gt;Numeric&lt;/a&gt;&#x0A;&lt;a n=&quot;private&quot; t=&quot;m&quot;&gt;&lt;m n=&quot;memblock&quot; c=&quot;container&quot;&gt;&lt;a n=&quot;PreviousValues&quot; t=&quot;m&quot;&gt;&lt;m n=&quot;memblock&quot; c=&quot;container&quot;&gt;&lt;/m&gt;&#x0A;&lt;/a&gt;&#x0A;&lt;a n=&quot;SimpleLastValue&quot; t=&quot;m&quot;&gt;&lt;m n=&quot;memblock&quot; c=&quot;container&quot;&gt;&lt;/m&gt;&#x0A;&lt;/a&gt;&#x0A;&lt;a n=&quot;tuninglabel&quot; t=&quot;s&quot;&gt;Tuning of parameter&lt;/a&gt;&#x0A;&lt;a n=&quot;WizardRulerOff&quot; t=&quot;i&quot;&gt;0&lt;/a&gt;&#x0A;&lt;/m&gt;&#x0A;&lt;/a&gt;&#x0A;&lt;a n=&quot;ProcedureIDName&quot; t=&quot;s&quot;&gt;CalculateMorphologyProperties&lt;/a&gt;&#x0A;&lt;a n=&quot;qualifier&quot; t=&quot;s&quot;&gt;&lt;/a&gt;&#x0A;&lt;a n=&quot;skip&quot; t=&quot;i&quot;&gt;0&lt;/a&gt;&#x0A;&lt;a n=&quot;SkipWizard&quot; t=&quot;i&quot;&gt;1&lt;/a&gt;&#x0A;&lt;a n=&quot;step&quot; t=&quot;s&quot;&gt;1&lt;/a&gt;&#x0A;&lt;a n=&quot;UIInsert&quot; t=&quot;s&quot;&gt;UI.InputParameters.CalculateMorphologyProperties.Method.Area_ONOFF&lt;/a&gt;&#x0A;&lt;a n=&quot;UIPresent&quot; t=&quot;i&quot;&gt;1&lt;/a&gt;&#x0A;&lt;a n=&quot;UIslider&quot; t=&quot;s&quot;&gt;0&lt;/a&gt;&#x0A;&lt;a n=&quot;unit&quot; t=&quot;s&quot;&gt;µm²&lt;/a&gt;&#x0A;&lt;a n=&quot;value&quot; t=&quot;s&quot;&gt;1&lt;/a&gt;&#x0A;&lt;a n=&quot;wizardstep&quot; t=&quot;s&quot;&gt;1&lt;/a&gt;&#x0A;&lt;/m&gt;&#x0A;&lt;/a&gt;&#x0A;&lt;a n=&quot;Area_Unit&quot; t=&quot;m&quot;&gt;&lt;m n=&quot;memblock&quot; c=&quot;container&quot;&gt;&lt;a n=&quot;DefaultValue&quot; t=&quot;s&quot;&gt;µm²&lt;/a&gt;&#x0A;&lt;a n=&quot;Description&quot; t=&quot;s&quot;&gt;Unit for area property&lt;/a&gt;&#x0A;&lt;a n=&quot;disabled&quot; t=&quot;i&quot;&gt;0&lt;/a&gt;&#x0A;&lt;a n=&quot;InputComplexity&quot; t=&quot;s&quot;&gt;Complex&lt;/a&gt;&#x0A;&lt;a n=&quot;InputType&quot; t=&quot;s&quot;&gt;s&lt;/a&gt;&#x0A;&lt;a n=&quot;Item&quot; t=&quot;s&quot;&gt;Area_Unit&lt;/a&gt;&#x0A;&lt;a n=&quot;Label&quot; t=&quot;s&quot;&gt;Area Unit&lt;/a&gt;&#x0A;&lt;a n=&quot;ParameterType&quot; t=&quot;s&quot;&gt;Discrete&lt;/a&gt;&#x0A;&lt;a n=&quot;private&quot; t=&quot;m&quot;&gt;&lt;m n=&quot;memblock&quot; c=&quot;container&quot;&gt;&lt;a n=&quot;PreviousValues&quot; t=&quot;m&quot;&gt;&lt;m n=&quot;memblock&quot; c=&quot;container&quot;&gt;&lt;/m&gt;&#x0A;&lt;/a&gt;&#x0A;&lt;a n=&quot;SimpleLastValue&quot; t=&quot;m&quot;&gt;&lt;m n=&quot;memblock&quot; c=&quot;container&quot;&gt;&lt;/m&gt;&#x0A;&lt;/a&gt;&#x0A;&lt;a n=&quot;tuninglabel&quot; t=&quot;s&quot;&gt;Tuning of parameter&lt;/a&gt;&#x0A;&lt;a n=&quot;WizardRulerOff&quot; t=&quot;i&quot;&gt;0&lt;/a&gt;&#x0A;&lt;/m&gt;&#x0A;&lt;/a&gt;&#x0A;&lt;a n=&quot;ProcedureIDName&quot; t=&quot;s&quot;&gt;CalculateMorphologyProperties&lt;/a&gt;&#x0A;&lt;a n=&quot;skip&quot; t=&quot;i&quot;&gt;0&lt;/a&gt;&#x0A;&lt;a n=&quot;SkipWizard&quot; t=&quot;i&quot;&gt;1&lt;/a&gt;&#x0A;&lt;a n=&quot;UIInsert&quot; t=&quot;s&quot;&gt;UI.InputParameters.CalculateMorphologyProperties.Method.Area_ONOFF.Unit&lt;/a&gt;&#x0A;&lt;a n=&quot;UIPresent&quot; t=&quot;i&quot;&gt;1&lt;/a&gt;&#x0A;&lt;a n=&quot;unit&quot; t=&quot;s&quot;&gt;&lt;/a&gt;&#x0A;&lt;a n=&quot;value&quot; t=&quot;s&quot;&gt;µm²&lt;/a&gt;&#x0A;&lt;a n=&quot;values&quot; t=&quot;m&quot;&gt;&lt;m n=&quot;memblock&quot; c=&quot;vector&quot; t=&quot;string&quot; k=&quot;2&quot;&gt;&lt;vdata k=&quot;2&quot; t=&quot;string&quot;&gt;&lt;s&gt;µm²&lt;/s&gt;&lt;s&gt;px²&lt;/s&gt;&lt;/vdata&gt;&#x0A;&lt;/m&gt;&#x0A;&lt;/a&gt;&#x0A;&lt;a n=&quot;v_values&quot; t=&quot;m&quot;&gt;&lt;m n=&quot;memblock&quot; c=&quot;vector&quot; t=&quot;string&quot; k=&quot;1&quot;&gt;&lt;vdata k=&quot;1&quot; t=&quot;string&quot;&gt;&lt;s&gt;µm²&lt;/s&gt;&lt;/vdata&gt;&#x0A;&lt;/m&gt;&#x0A;&lt;/a&gt;&#x0A;&lt;/m&gt;&#x0A;&lt;/a&gt;&#x0A;&lt;a n=&quot;Roundness_ONOFF&quot; t=&quot;m&quot;&gt;&lt;m n=&quot;memblock&quot; c=&quot;container&quot;&gt;&lt;a n=&quot;DefaultValue&quot; t=&quot;s&quot;&gt;1&lt;/a&gt;&#x0A;&lt;a n=&quot;Description&quot; t=&quot;s&quot;&gt;Turn the roundness calculation ON/OFF&lt;/a&gt;&#x0A;&lt;a n=&quot;disabled&quot; t=&quot;i&quot;&gt;0&lt;/a&gt;&#x0A;&lt;a n=&quot;InputComplexity&quot; t=&quot;s&quot;&gt;Complex&lt;/a&gt;&#x0A;&lt;a n=&quot;InputType&quot; t=&quot;s&quot;&gt;b&lt;/a&gt;&#x0A;&lt;a n=&quot;Item&quot; t=&quot;s&quot;&gt;Roundness_ONOFF&lt;/a&gt;&#x0A;&lt;a n=&quot;Label&quot; t=&quot;s&quot;&gt;Roundness&lt;/a&gt;&#x0A;&lt;a n=&quot;max&quot; t=&quot;s&quot;&gt;1&lt;/a&gt;&#x0A;&lt;a n=&quot;min&quot; t=&quot;s&quot;&gt;0&lt;/a&gt;&#x0A;&lt;a n=&quot;ParameterType&quot; t=&quot;s&quot;&gt;Numeric&lt;/a&gt;&#x0A;&lt;a n=&quot;private&quot; t=&quot;m&quot;&gt;&lt;m n=&quot;memblock&quot; c=&quot;container&quot;&gt;&lt;a n=&quot;PreviousValues&quot; t=&quot;m&quot;&gt;&lt;m n=&quot;memblock&quot; c=&quot;container&quot;&gt;&lt;/m&gt;&#x0A;&lt;/a&gt;&#x0A;&lt;a n=&quot;SimpleLastValue&quot; t=&quot;m&quot;&gt;&lt;m n=&quot;memblock&quot; c=&quot;container&quot;&gt;&lt;/m&gt;&#x0A;&lt;/a&gt;&#x0A;&lt;a n=&quot;tuninglabel&quot; t=&quot;s&quot;&gt;Tuning of parameter&lt;/a&gt;&#x0A;&lt;a n=&quot;WizardRulerOff&quot; t=&quot;i&quot;&gt;0&lt;/a&gt;&#x0A;&lt;/m&gt;&#x0A;&lt;/a&gt;&#x0A;&lt;a n=&quot;ProcedureIDName&quot; t=&quot;s&quot;&gt;CalculateMorphologyProperties&lt;/a&gt;&#x0A;&lt;a n=&quot;qualifier&quot; t=&quot;s&quot;&gt;&lt;/a&gt;&#x0A;&lt;a n=&quot;skip&quot; t=&quot;i&quot;&gt;0&lt;/a&gt;&#x0A;&lt;a n=&quot;SkipWizard&quot; t=&quot;i&quot;&gt;1&lt;/a&gt;&#x0A;&lt;a n=&quot;step&quot; t=&quot;s&quot;&gt;1&lt;/a&gt;&#x0A;&lt;a n=&quot;UIInsert&quot; t=&quot;s&quot;&gt;UI.InputParameters.CalculateMorphologyProperties.Method.Roundness_ONOFF&lt;/a&gt;&#x0A;&lt;a n=&quot;UIPresent&quot; t=&quot;i&quot;&gt;1&lt;/a&gt;&#x0A;&lt;a n=&quot;UIslider&quot; t=&quot;s&quot;&gt;0&lt;/a&gt;&#x0A;&lt;a n=&quot;unit&quot; t=&quot;s&quot;&gt;&lt;/a&gt;&#x0A;&lt;a n=&quot;value&quot; t=&quot;s&quot;&gt;1&lt;/a&gt;&#x0A;&lt;a n=&quot;wizardstep&quot; t=&quot;s&quot;&gt;1&lt;/a&gt;&#x0A;&lt;/m&gt;&#x0A;&lt;/a&gt;&#x0A;&lt;a n=&quot;Width_ONOFF&quot; t=&quot;m&quot;&gt;&lt;m n=&quot;memblock&quot; c=&quot;container&quot;&gt;&lt;a n=&quot;DefaultValue&quot; t=&quot;s&quot;&gt;0&lt;/a&gt;&#x0A;&lt;a n=&quot;Description&quot; t=&quot;s&quot;&gt;Turn the width calculation ON/OFF&lt;/a&gt;&#x0A;&lt;a n=&quot;disabled&quot; t=&quot;i&quot;&gt;0&lt;/a&gt;&#x0A;&lt;a n=&quot;InputComplexity&quot; t=&quot;s&quot;&gt;Complex&lt;/a&gt;&#x0A;&lt;a n=&quot;InputType&quot; t=&quot;s&quot;&gt;b&lt;/a&gt;&#x0A;&lt;a n=&quot;Item&quot; t=&quot;s&quot;&gt;Width_ONOFF&lt;/a&gt;&#x0A;&lt;a n=&quot;Label&quot; t=&quot;s&quot;&gt;Width&lt;/a&gt;&#x0A;&lt;a n=&quot;max&quot; t=&quot;s&quot;&gt;1&lt;/a&gt;&#x0A;&lt;a n=&quot;min&quot; t=&quot;s&quot;&gt;0&lt;/a&gt;&#x0A;&lt;a n=&quot;ParameterType&quot; t=&quot;s&quot;&gt;Numeric&lt;/a&gt;&#x0A;&lt;a n=&quot;private&quot; t=&quot;m&quot;&gt;&lt;m n=&quot;memblock&quot; c=&quot;container&quot;&gt;&lt;a n=&quot;PreviousValues&quot; t=&quot;m&quot;&gt;&lt;m n=&quot;memblock&quot; c=&quot;container&quot;&gt;&lt;/m&gt;&#x0A;&lt;/a&gt;&#x0A;&lt;a n=&quot;SimpleLastValue&quot; t=&quot;m&quot;&gt;&lt;m n=&quot;memblock&quot; c=&quot;container&quot;&gt;&lt;/m&gt;&#x0A;&lt;/a&gt;&#x0A;&lt;a n=&quot;tuninglabel&quot; t=&quot;s&quot;&gt;Tuning of parameter&lt;/a&gt;&#x0A;&lt;a n=&quot;WizardRulerOff&quot; t=&quot;i&quot;&gt;0&lt;/a&gt;&#x0A;&lt;/m&gt;&#x0A;&lt;/a&gt;&#x0A;&lt;a n=&quot;ProcedureIDName&quot; t=&quot;s&quot;&gt;CalculateMorphologyProperties&lt;/a&gt;&#x0A;&lt;a n=&quot;qualifier&quot; t=&quot;s&quot;&gt;&lt;/a&gt;&#x0A;&lt;a n=&quot;skip&quot; t=&quot;i&quot;&gt;0&lt;/a&gt;&#x0A;&lt;a n=&quot;SkipWizard&quot; t=&quot;i&quot;&gt;1&lt;/a&gt;&#x0A;&lt;a n=&quot;step&quot; t=&quot;s&quot;&gt;1&lt;/a&gt;&#x0A;&lt;a n=&quot;UIInsert&quot; t=&quot;s&quot;&gt;UI.InputParameters.CalculateMorphologyProperties.Method.Width_ONOFF&lt;/a&gt;&#x0A;&lt;a n=&quot;UIPresent&quot; t=&quot;i&quot;&gt;1&lt;/a&gt;&#x0A;&lt;a n=&quot;UIslider&quot; t=&quot;s&quot;&gt;0&lt;/a&gt;&#x0A;&lt;a n=&quot;unit&quot; t=&quot;s&quot;&gt;µm&lt;/a&gt;&#x0A;&lt;a n=&quot;value&quot; t=&quot;s&quot;&gt;0&lt;/a&gt;&#x0A;&lt;a n=&quot;wizardstep&quot; t=&quot;s&quot;&gt;1&lt;/a&gt;&#x0A;&lt;/m&gt;&#x0A;&lt;/a&gt;&#x0A;&lt;a n=&quot;Width_Unit&quot; t=&quot;m&quot;&gt;&lt;m n=&quot;memblock&quot; c=&quot;container&quot;&gt;&lt;a n=&quot;DefaultValue&quot; t=&quot;s&quot;&gt;µm&lt;/a&gt;&#x0A;&lt;a n=&quot;Description&quot; t=&quot;s&quot;&gt;Unit for width property&lt;/a&gt;&#x0A;&lt;a n=&quot;disabled&quot; t=&quot;i&quot;&gt;0&lt;/a&gt;&#x0A;&lt;a n=&quot;InputComplexity&quot; t=&quot;s&quot;&gt;Complex&lt;/a&gt;&#x0A;&lt;a n=&quot;InputType&quot; t=&quot;s&quot;&gt;s&lt;/a&gt;&#x0A;&lt;a n=&quot;Item&quot; t=&quot;s&quot;&gt;Width_Unit&lt;/a&gt;&#x0A;&lt;a n=&quot;Label&quot; t=&quot;s&quot;&gt;Width Unit&lt;/a&gt;&#x0A;&lt;a n=&quot;ParameterType&quot; t=&quot;s&quot;&gt;Discrete&lt;/a&gt;&#x0A;&lt;a n=&quot;private&quot; t=&quot;m&quot;&gt;&lt;m n=&quot;memblock&quot; c=&quot;container&quot;&gt;&lt;a n=&quot;PreviousValues&quot; t=&quot;m&quot;&gt;&lt;m n=&quot;memblock&quot; c=&quot;container&quot;&gt;&lt;/m&gt;&#x0A;&lt;/a&gt;&#x0A;&lt;a n=&quot;SimpleLastValue&quot; t=&quot;m&quot;&gt;&lt;m n=&quot;memblock&quot; c=&quot;container&quot;&gt;&lt;/m&gt;&#x0A;&lt;/a&gt;&#x0A;&lt;a n=&quot;tuninglabel&quot; t=&quot;s&quot;&gt;Tuning of parameter&lt;/a&gt;&#x0A;&lt;a n=&quot;WizardRulerOff&quot; t=&quot;i&quot;&gt;0&lt;/a&gt;&#x0A;&lt;/m&gt;&#x0A;&lt;/a&gt;&#x0A;&lt;a n=&quot;ProcedureIDName&quot; t=&quot;s&quot;&gt;CalculateMorphologyProperties&lt;/a&gt;&#x0A;&lt;a n=&quot;skip&quot; t=&quot;i&quot;&gt;0&lt;/a&gt;&#x0A;&lt;a n=&quot;SkipWizard&quot; t=&quot;i&quot;&gt;1&lt;/a&gt;&#x0A;&lt;a n=&quot;UIInsert&quot; t=&quot;s&quot;&gt;UI.InputParameters.CalculateMorphologyProperties.Method.Width_ONOFF.Unit&lt;/a&gt;&#x0A;&lt;a n=&quot;UIPresent&quot; t=&quot;i&quot;&gt;1&lt;/a&gt;&#x0A;&lt;a n=&quot;unit&quot; t=&quot;s&quot;&gt;&lt;/a&gt;&#x0A;&lt;a n=&quot;value&quot; t=&quot;s&quot;&gt;µm&lt;/a&gt;&#x0A;&lt;a n=&quot;values&quot; t=&quot;m&quot;&gt;&lt;m n=&quot;memblock&quot; c=&quot;vector&quot; t=&quot;string&quot; k=&quot;2&quot;&gt;&lt;vdata k=&quot;2&quot; t=&quot;string&quot;&gt;&lt;s&gt;µm&lt;/s&gt;&lt;s&gt;px&lt;/s&gt;&lt;/vdata&gt;&#x0A;&lt;/m&gt;&#x0A;&lt;/a&gt;&#x0A;&lt;a n=&quot;v_values&quot; t=&quot;m&quot;&gt;&lt;m n=&quot;memblock&quot; c=&quot;vector&quot; t=&quot;string&quot; k=&quot;1&quot;&gt;&lt;vdata k=&quot;1&quot; t=&quot;string&quot;&gt;&lt;s&gt;µm&lt;/s&gt;&lt;/vdata&gt;&#x0A;&lt;/m&gt;&#x0A;&lt;/a&gt;&#x0A;&lt;/m&gt;&#x0A;&lt;/a&gt;&#x0A;&lt;a n=&quot;Length_ONOFF&quot; t=&quot;m&quot;&gt;&lt;m n=&quot;memblock&quot; c=&quot;container&quot;&gt;&lt;a n=&quot;DefaultValue&quot; t=&quot;s&quot;&gt;0&lt;/a&gt;&#x0A;&lt;a n=&quot;Description&quot; t=&quot;s&quot;&gt;Turn the length calculation ON/OFF&lt;/a&gt;&#x0A;&lt;a n=&quot;disabled&quot; t=&quot;i&quot;&gt;0&lt;/a&gt;&#x0A;&lt;a n=&quot;InputComplexity&quot; t=&quot;s&quot;&gt;Complex&lt;/a&gt;&#x0A;&lt;a n=&quot;InputType&quot; t=&quot;s&quot;&gt;b&lt;/a&gt;&#x0A;&lt;a n=&quot;Item&quot; t=&quot;s&quot;&gt;Length_ONOFF&lt;/a&gt;&#x0A;&lt;a n=&quot;Label&quot; t=&quot;s&quot;&gt;Length&lt;/a&gt;&#x0A;&lt;a n=&quot;max&quot; t=&quot;s&quot;&gt;1&lt;/a&gt;&#x0A;&lt;a n=&quot;min&quot; t=&quot;s&quot;&gt;0&lt;/a&gt;&#x0A;&lt;a n=&quot;ParameterType&quot; t=&quot;s&quot;&gt;Numeric&lt;/a&gt;&#x0A;&lt;a n=&quot;private&quot; t=&quot;m&quot;&gt;&lt;m n=&quot;memblock&quot; c=&quot;container&quot;&gt;&lt;a n=&quot;PreviousValues&quot; t=&quot;m&quot;&gt;&lt;m n=&quot;memblock&quot; c=&quot;container&quot;&gt;&lt;/m&gt;&#x0A;&lt;/a&gt;&#x0A;&lt;a n=&quot;SimpleLastValue&quot; t=&quot;m&quot;&gt;&lt;m n=&quot;memblock&quot; c=&quot;container&quot;&gt;&lt;/m&gt;&#x0A;&lt;/a&gt;&#x0A;&lt;a n=&quot;tuninglabel&quot; t=&quot;s&quot;&gt;Tuning of parameter&lt;/a&gt;&#x0A;&lt;a n=&quot;WizardRulerOff&quot; t=&quot;i&quot;&gt;0&lt;/a&gt;&#x0A;&lt;/m&gt;&#x0A;&lt;/a&gt;&#x0A;&lt;a n=&quot;ProcedureIDName&quot; t=&quot;s&quot;&gt;CalculateMorphologyProperties&lt;/a&gt;&#x0A;&lt;a n=&quot;qualifier&quot; t=&quot;s&quot;&gt;&lt;/a&gt;&#x0A;&lt;a n=&quot;skip&quot; t=&quot;i&quot;&gt;0&lt;/a&gt;&#x0A;&lt;a n=&quot;SkipWizard&quot; t=&quot;i&quot;&gt;1&lt;/a&gt;&#x0A;&lt;a n=&quot;step&quot; t=&quot;s&quot;&gt;1&lt;/a&gt;&#x0A;&lt;a n=&quot;UIInsert&quot; t=&quot;s&quot;&gt;UI.InputParameters.CalculateMorphologyProperties.Method.Length_ONOFF&lt;/a&gt;&#x0A;&lt;a n=&quot;UIPresent&quot; t=&quot;i&quot;&gt;1&lt;/a&gt;&#x0A;&lt;a n=&quot;UIslider&quot; t=&quot;s&quot;&gt;0&lt;/a&gt;&#x0A;&lt;a n=&quot;unit&quot; t=&quot;s&quot;&gt;µm&lt;/a&gt;&#x0A;&lt;a n=&quot;value&quot; t=&quot;s&quot;&gt;0&lt;/a&gt;&#x0A;&lt;a n=&quot;wizardstep&quot; t=&quot;s&quot;&gt;1&lt;/a&gt;&#x0A;&lt;/m&gt;&#x0A;&lt;/a&gt;&#x0A;&lt;a n=&quot;Length_Unit&quot; t=&quot;m&quot;&gt;&lt;m n=&quot;memblock&quot; c=&quot;container&quot;&gt;&lt;a n=&quot;DefaultValue&quot; t=&quot;s&quot;&gt;µm&lt;/a&gt;&#x0A;&lt;a n=&quot;Description&quot; t=&quot;s&quot;&gt;Unit for length property&lt;/a&gt;&#x0A;&lt;a n=&quot;disabled&quot; t=&quot;i&quot;&gt;0&lt;/a&gt;&#x0A;&lt;a n=&quot;InputComplexity&quot; t=&quot;s&quot;&gt;Complex&lt;/a&gt;&#x0A;&lt;a n=&quot;InputType&quot; t=&quot;s&quot;&gt;s&lt;/a&gt;&#x0A;&lt;a n=&quot;Item&quot; t=&quot;s&quot;&gt;Length_Unit&lt;/a&gt;&#x0A;&lt;a n=&quot;Label&quot; t=&quot;s&quot;&gt;Width Unit&lt;/a&gt;&#x0A;&lt;a n=&quot;ParameterType&quot; t=&quot;s&quot;&gt;Discrete&lt;/a&gt;&#x0A;&lt;a n=&quot;private&quot; t=&quot;m&quot;&gt;&lt;m n=&quot;memblock&quot; c=&quot;container&quot;&gt;&lt;a n=&quot;PreviousValues&quot; t=&quot;m&quot;&gt;&lt;m n=&quot;memblock&quot; c=&quot;container&quot;&gt;&lt;/m&gt;&#x0A;&lt;/a&gt;&#x0A;&lt;a n=&quot;SimpleLastValue&quot; t=&quot;m&quot;&gt;&lt;m n=&quot;memblock&quot; c=&quot;container&quot;&gt;&lt;/m&gt;&#x0A;&lt;/a&gt;&#x0A;&lt;a n=&quot;tuninglabel&quot; t=&quot;s&quot;&gt;Tuning of parameter&lt;/a&gt;&#x0A;&lt;a n=&quot;WizardRulerOff&quot; t=&quot;i&quot;&gt;0&lt;/a&gt;&#x0A;&lt;/m&gt;&#x0A;&lt;/a&gt;&#x0A;&lt;a n=&quot;ProcedureIDName&quot; t=&quot;s&quot;&gt;CalculateMorphologyProperties&lt;/a&gt;&#x0A;&lt;a n=&quot;skip&quot; t=&quot;i&quot;&gt;0&lt;/a&gt;&#x0A;&lt;a n=&quot;SkipWizard&quot; t=&quot;i&quot;&gt;1&lt;/a&gt;&#x0A;&lt;a n=&quot;UIInsert&quot; t=&quot;s&quot;&gt;UI.InputParameters.CalculateMorphologyProperties.Method.Length_ONOFF.Unit&lt;/a&gt;&#x0A;&lt;a n=&quot;UIPresent&quot; t=&quot;i&quot;&gt;1&lt;/a&gt;&#x0A;&lt;a n=&quot;unit&quot; t=&quot;s&quot;&gt;&lt;/a&gt;&#x0A;&lt;a n=&quot;value&quot; t=&quot;s&quot;&gt;µm&lt;/a&gt;&#x0A;&lt;a n=&quot;values&quot; t=&quot;m&quot;&gt;&lt;m n=&quot;memblock&quot; c=&quot;vector&quot; t=&quot;string&quot; k=&quot;2&quot;&gt;&lt;vdata k=&quot;2&quot; t=&quot;string&quot;&gt;&lt;s&gt;µm&lt;/s&gt;&lt;s&gt;px&lt;/s&gt;&lt;/vdata&gt;&#x0A;&lt;/m&gt;&#x0A;&lt;/a&gt;&#x0A;&lt;a n=&quot;v_values&quot; t=&quot;m&quot;&gt;&lt;m n=&quot;memblock&quot; c=&quot;vector&quot; t=&quot;string&quot; k=&quot;1&quot;&gt;&lt;vdata k=&quot;1&quot; t=&quot;string&quot;&gt;&lt;s&gt;µm&lt;/s&gt;&lt;/vdata&gt;&#x0A;&lt;/m&gt;&#x0A;&lt;/a&gt;&#x0A;&lt;/m&gt;&#x0A;&lt;/a&gt;&#x0A;&lt;a n=&quot;RatioWidthToLength_ONOFF&quot; t=&quot;m&quot;&gt;&lt;m n=&quot;memblock&quot; c=&quot;container&quot;&gt;&lt;a n=&quot;DefaultValue&quot; t=&quot;s&quot;&gt;0&lt;/a&gt;&#x0A;&lt;a n=&quot;Description&quot; t=&quot;s&quot;&gt;Turn the ratio width to length calculation ON/OFF&lt;/a&gt;&#x0A;&lt;a n=&quot;disabled&quot; t=&quot;i&quot;&gt;0&lt;/a&gt;&#x0A;&lt;a n=&quot;InputComplexity&quot; t=&quot;s&quot;&gt;Complex&lt;/a&gt;&#x0A;&lt;a n=&quot;InputType&quot; t=&quot;s&quot;&gt;b&lt;/a&gt;&#x0A;&lt;a n=&quot;Item&quot; t=&quot;s&quot;&gt;RatioWidthToLength_ONOFF&lt;/a&gt;&#x0A;&lt;a n=&quot;Label&quot; t=&quot;s&quot;&gt;Ratio Width to Length&lt;/a&gt;&#x0A;&lt;a n=&quot;max&quot; t=&quot;s&quot;&gt;1&lt;/a&gt;&#x0A;&lt;a n=&quot;min&quot; t=&quot;s&quot;&gt;0&lt;/a&gt;&#x0A;&lt;a n=&quot;ParameterType&quot; t=&quot;s&quot;&gt;Numeric&lt;/a&gt;&#x0A;&lt;a n=&quot;private&quot; t=&quot;m&quot;&gt;&lt;m n=&quot;memblock&quot; c=&quot;container&quot;&gt;&lt;a n=&quot;PreviousValues&quot; t=&quot;m&quot;&gt;&lt;m n=&quot;memblock&quot; c=&quot;container&quot;&gt;&lt;/m&gt;&#x0A;&lt;/a&gt;&#x0A;&lt;a n=&quot;SimpleLastValue&quot; t=&quot;m&quot;&gt;&lt;m n=&quot;memblock&quot; c=&quot;container&quot;&gt;&lt;/m&gt;&#x0A;&lt;/a&gt;&#x0A;&lt;a n=&quot;tuninglabel&quot; t=&quot;s&quot;&gt;Tuning of parameter&lt;/a&gt;&#x0A;&lt;a n=&quot;WizardRulerOff&quot; t=&quot;i&quot;&gt;0&lt;/a&gt;&#x0A;&lt;/m&gt;&#x0A;&lt;/a&gt;&#x0A;&lt;a n=&quot;ProcedureIDName&quot; t=&quot;s&quot;&gt;CalculateMorphologyProperties&lt;/a&gt;&#x0A;&lt;a n=&quot;qualifier&quot; t=&quot;s&quot;&gt;&lt;/a&gt;&#x0A;&lt;a n=&quot;skip&quot; t=&quot;i&quot;&gt;0&lt;/a&gt;&#x0A;&lt;a n=&quot;SkipWizard&quot; t=&quot;i&quot;&gt;1&lt;/a&gt;&#x0A;&lt;a n=&quot;step&quot; t=&quot;s&quot;&gt;1&lt;/a&gt;&#x0A;&lt;a n=&quot;UIInsert&quot; t=&quot;s&quot;&gt;UI.InputParameters.CalculateMorphologyProperties.Method.RatioWidthToLength_ONOFF&lt;/a&gt;&#x0A;&lt;a n=&quot;UIPresent&quot; t=&quot;i&quot;&gt;1&lt;/a&gt;&#x0A;&lt;a n=&quot;UIslider&quot; t=&quot;s&quot;&gt;0&lt;/a&gt;&#x0A;&lt;a n=&quot;unit&quot; t=&quot;s&quot;&gt;&lt;/a&gt;&#x0A;&lt;a n=&quot;value&quot; t=&quot;s&quot;&gt;0&lt;/a&gt;&#x0A;&lt;a n=&quot;wizardstep&quot; t=&quot;s&quot;&gt;1&lt;/a&gt;&#x0A;&lt;/m&gt;&#x0A;&lt;/a&gt;&#x0A;&lt;a n=&quot;SuffixForPropertyNames&quot; t=&quot;m&quot;&gt;&lt;m n=&quot;memblock&quot; c=&quot;container&quot;&gt;&lt;a n=&quot;DefaultValue&quot; t=&quot;s&quot;&gt;Nucleus&lt;/a&gt;&#x0A;&lt;a n=&quot;Description&quot; t=&quot;s&quot;&gt;Common prefix for the property names&lt;/a&gt;&#x0A;&lt;a n=&quot;disabled&quot; t=&quot;i&quot;&gt;0&lt;/a&gt;&#x0A;&lt;a n=&quot;InputComplexity&quot; t=&quot;s&quot;&gt;Complex&lt;/a&gt;&#x0A;&lt;a n=&quot;InputType&quot; t=&quot;s&quot;&gt;s&lt;/a&gt;&#x0A;&lt;a n=&quot;Item&quot; t=&quot;s&quot;&gt;SuffixForPropertyNames&lt;/a&gt;&#x0A;&lt;a n=&quot;Label&quot; t=&quot;s&quot;&gt;Output Properties&lt;/a&gt;&#x0A;&lt;a n=&quot;max&quot; t=&quot;s&quot;&gt;&lt;/a&gt;&#x0A;&lt;a n=&quot;min&quot; t=&quot;s&quot;&gt;&lt;/a&gt;&#x0A;&lt;a n=&quot;ParameterType&quot; t=&quot;s&quot;&gt;Numeric&lt;/a&gt;&#x0A;&lt;a n=&quot;private&quot; t=&quot;m&quot;&gt;&lt;m n=&quot;memblock&quot; c=&quot;container&quot;&gt;&lt;a n=&quot;DefaultNamingIsUsed&quot; t=&quot;i&quot;&gt;1&lt;/a&gt;&#x0A;&lt;a n=&quot;DefaultString&quot; t=&quot;s&quot;&gt;Nucleus&lt;/a&gt;&#x0A;&lt;a n=&quot;OriginalDefault&quot; t=&quot;s&quot;&gt;Nucleus&lt;/a&gt;&#x0A;&lt;a n=&quot;PreviousValues&quot; t=&quot;m&quot;&gt;&lt;m n=&quot;memblock&quot; c=&quot;container&quot;&gt;&lt;/m&gt;&#x0A;&lt;/a&gt;&#x0A;&lt;a n=&quot;SimpleLastValue&quot; t=&quot;m&quot;&gt;&lt;m n=&quot;memblock&quot; c=&quot;container&quot;&gt;&lt;/m&gt;&#x0A;&lt;/a&gt;&#x0A;&lt;a n=&quot;tuninglabel&quot; t=&quot;s&quot;&gt;Tuning of parameter&lt;/a&gt;&#x0A;&lt;a n=&quot;UsedListCounter&quot; t=&quot;i&quot;&gt;0&lt;/a&gt;&#x0A;&lt;a n=&quot;WizardRulerOff&quot; t=&quot;i&quot;&gt;0&lt;/a&gt;&#x0A;&lt;/m&gt;&#x0A;&lt;/a&gt;&#x0A;&lt;a n=&quot;ProcedureIDName&quot; t=&quot;s&quot;&gt;CalculateMorphologyProperties&lt;/a&gt;&#x0A;&lt;a n=&quot;qualifier&quot; t=&quot;s&quot;&gt;&lt;/a&gt;&#x0A;&lt;a n=&quot;skip&quot; t=&quot;i&quot;&gt;0&lt;/a&gt;&#x0A;&lt;a n=&quot;SkipWizard&quot; t=&quot;i&quot;&gt;1&lt;/a&gt;&#x0A;&lt;a n=&quot;step&quot; t=&quot;s&quot;&gt;&lt;/a&gt;&#x0A;&lt;a n=&quot;UIInsert&quot; t=&quot;s&quot;&gt;UI.InputParameters.CalculateMorphologyProperties.SuffixForPropertyNames&lt;/a&gt;&#x0A;&lt;a n=&quot;UIPresent&quot; t=&quot;i&quot;&gt;1&lt;/a&gt;&#x0A;&lt;a n=&quot;UIslider&quot; t=&quot;s&quot;&gt;0&lt;/a&gt;&#x0A;&lt;a n=&quot;unit&quot; t=&quot;s&quot;&gt;&lt;/a&gt;&#x0A;&lt;a n=&quot;value&quot; t=&quot;s&quot;&gt;Nucleus&lt;/a&gt;&#x0A;&lt;a n=&quot;wizardstep&quot; t=&quot;s&quot;&gt;&lt;/a&gt;&#x0A;&lt;/m&gt;&#x0A;&lt;/a&gt;&#x0A;&lt;a n=&quot;@sticky:10003&quot; t=&quot;m&quot;&gt;&lt;m n=&quot;memblock&quot; c=&quot;container&quot;&gt;&lt;a n=&quot;FromInputs2Main&quot; t=&quot;m&quot;&gt;&lt;m n=&quot;memblock&quot; c=&quot;container&quot;&gt;&lt;a n=&quot;RegionTable&quot; t=&quot;m&quot;&gt;&lt;m n=&quot;memblock&quot; c=&quot;Table&quot;&gt;&lt;m n=&quot;Label&quot; c=&quot;vector&quot; t=&quot;string&quot; k=&quot;4&quot;&gt;&lt;vdata k=&quot;4&quot; t=&quot;string&quot;&gt;&lt;s&gt;Nucleus&lt;/s&gt;&lt;s&gt;Cell&lt;/s&gt;&lt;s&gt;Membrane&lt;/s&gt;&lt;s&gt;Cytoplasm&lt;/s&gt;&lt;/vdata&gt;&#x0A;&lt;/m&gt;&#x0A;&lt;m n=&quot;AttrType&quot; c=&quot;vector&quot; t=&quot;string&quot; k=&quot;4&quot;&gt;&lt;vdata k=&quot;4&quot; t=&quot;string&quot;&gt;&lt;s&gt;Region&lt;/s&gt;&lt;s&gt;Region&lt;/s&gt;&lt;s&gt;Region&lt;/s&gt;&lt;s&gt;Region&lt;/s&gt;&lt;/vdata&gt;&#x0A;&lt;/m&gt;&#x0A;&lt;m n=&quot;ItemName&quot; c=&quot;vector&quot; t=&quot;string&quot; k=&quot;4&quot;&gt;&lt;vdata k=&quot;4&quot; t=&quot;string&quot;&gt;&lt;s&gt;Nucleus&lt;/s&gt;&lt;s&gt;_Region2&lt;/s&gt;&lt;s&gt;_Region3&lt;/s&gt;&lt;s&gt;_Region4&lt;/s&gt;&lt;/vdata&gt;&#x0A;&lt;/m&gt;&#x0A;&lt;m n=&quot;OriginRegion&quot; c=&quot;vector&quot; t=&quot;string&quot; k=&quot;4&quot;&gt;&lt;vdata k=&quot;4&quot; t=&quot;string&quot;&gt;&lt;s&gt;Nucleus&lt;/s&gt;&lt;s&gt;Cell&lt;/s&gt;&lt;s&gt;Membrane&lt;/s&gt;&lt;s&gt;Cytoplasm&lt;/s&gt;&lt;/vdata&gt;&#x0A;&lt;/m&gt;&#x0A;&lt;m n=&quot;CreatedAt&quot; c=&quot;vector&quot; t=&quot;string&quot; k=&quot;4&quot;&gt;&lt;vdata k=&quot;4&quot; t=&quot;string&quot;&gt;&lt;s&gt;FindNuclei&lt;/s&gt;&lt;s&gt;FindCytoplasm&lt;/s&gt;&lt;s&gt;FindCytoplasm&lt;/s&gt;&lt;s&gt;FindCytoplasm&lt;/s&gt;&lt;/vdata&gt;&#x0A;&lt;/m&gt;&#x0A;&lt;m n=&quot;CreatedAtNo&quot; c=&quot;vector&quot; t=&quot;string&quot; k=&quot;4&quot;&gt;&lt;vdata k=&quot;4&quot; t=&quot;string&quot;&gt;&lt;s&gt;2&lt;/s&gt;&lt;s&gt;3&lt;/s&gt;&lt;s&gt;3&lt;/s&gt;&lt;s&gt;3&lt;/s&gt;&lt;/vdata&gt;&#x0A;&lt;/m&gt;&#x0A;&lt;m n=&quot;RegionType&quot; c=&quot;vector&quot; t=&quot;string&quot; k=&quot;4&quot;&gt;&lt;vdata k=&quot;4&quot; t=&quot;string&quot;&gt;&lt;s&gt;Nucleus&lt;/s&gt;&lt;s&gt;Cell&lt;/s&gt;&lt;s&gt;Membrane&lt;/s&gt;&lt;s&gt;Cytoplasm&lt;/s&gt;&lt;/vdata&gt;&#x0A;&lt;/m&gt;&#x0A;&lt;m n=&quot;PreviousLabel&quot; c=&quot;vector&quot; t=&quot;string&quot; k=&quot;4&quot;&gt;&lt;vdata k=&quot;4&quot; t=&quot;string&quot;&gt;&lt;s&gt;Nucleus&lt;/s&gt;&lt;s&gt;Cell&lt;/s&gt;&lt;s&gt;Membrane&lt;/s&gt;&lt;s&gt;Cytoplasm&lt;/s&gt;&lt;/vdata&gt;&#x0A;&lt;/m&gt;&#x0A;&lt;m n=&quot;Commentary&quot; c=&quot;vector&quot; t=&quot;string&quot; k=&quot;4&quot;&gt;&lt;vdata k=&quot;4&quot; t=&quot;string&quot;&gt;&lt;s&gt;&lt;/s&gt;&lt;s&gt;Cell by channel Exp2Cam2, method A&lt;/s&gt;&lt;s&gt;Cell border by channel Exp2Cam2, method A&lt;/s&gt;&lt;s&gt;Cytoplasm by channel Exp2Cam2, method A&lt;/s&gt;&lt;/vdata&gt;&#x0A;&lt;/m&gt;&#x0A;&lt;m n=&quot;RegionTypeDetailed&quot; c=&quot;vector&quot; t=&quot;string&quot; k=&quot;4&quot;&gt;&lt;vdata k=&quot;4&quot; t=&quot;string&quot;&gt;&lt;s&gt;Nucleus&lt;/s&gt;&lt;s&gt;Cell&lt;/s&gt;&lt;s&gt;Membrane&lt;/s&gt;&lt;s&gt;Cytoplasm&lt;/s&gt;&lt;/vdata&gt;&#x0A;&lt;/m&gt;&#x0A;&lt;m n=&quot;Statistic&quot; c=&quot;vector&quot; t=&quot;string&quot; k=&quot;4&quot;&gt;&lt;vdata k=&quot;4&quot; t=&quot;string&quot;&gt;&lt;s&gt;&lt;/s&gt;&lt;s&gt;&lt;/s&gt;&lt;s&gt;&lt;/s&gt;&lt;s&gt;&lt;/s&gt;&lt;/vdata&gt;&#x0A;&lt;/m&gt;&#x0A;&lt;m n=&quot;Channel&quot; c=&quot;vector&quot; t=&quot;string&quot; k=&quot;4&quot;&gt;&lt;vdata k=&quot;4&quot; t=&quot;string&quot;&gt;&lt;s&gt;Exp1Cam1&lt;/s&gt;&lt;s&gt;Exp2Cam2&lt;/s&gt;&lt;s&gt;Exp2Cam2&lt;/s&gt;&lt;s&gt;Exp2Cam2&lt;/s&gt;&lt;/vdata&gt;&#x0A;&lt;/m&gt;&#x0A;&lt;m n=&quot;HiddenStatus&quot; c=&quot;vector&quot; t=&quot;string&quot; k=&quot;4&quot;&gt;&lt;vdata k=&quot;4&quot; t=&quot;string&quot;&gt;&lt;s&gt;0&lt;/s&gt;&lt;s&gt;0&lt;/s&gt;&lt;s&gt;0&lt;/s&gt;&lt;s&gt;0&lt;/s&gt;&lt;/vdata&gt;&#x0A;&lt;/m&gt;&#x0A;&lt;m n=&quot;Unit&quot; c=&quot;vector&quot; t=&quot;string&quot; k=&quot;4&quot;&gt;&lt;vdata k=&quot;4&quot; t=&quot;string&quot;&gt;&lt;s&gt;&lt;/s&gt;&lt;s&gt;&lt;/s&gt;&lt;s&gt;&lt;/s&gt;&lt;s&gt;&lt;/s&gt;&lt;/vdata&gt;&#x0A;&lt;/m&gt;&#x0A;&lt;m n=&quot;StatisticDetailed1&quot; c=&quot;vector&quot; t=&quot;string&quot; k=&quot;4&quot;&gt;&lt;vdata k=&quot;4&quot; t=&quot;string&quot;&gt;&lt;s&gt;&lt;/s&gt;&lt;s&gt;&lt;/s&gt;&lt;s&gt;&lt;/s&gt;&lt;s&gt;&lt;/s&gt;&lt;/vdata&gt;&#x0A;&lt;/m&gt;&#x0A;&lt;m n=&quot;ID&quot; c=&quot;vector&quot; t=&quot;string&quot; k=&quot;4&quot;&gt;&lt;vdata k=&quot;4&quot; t=&quot;string&quot;&gt;&lt;s&gt;&lt;/s&gt;&lt;s&gt;&lt;/s&gt;&lt;s&gt;&lt;/s&gt;&lt;s&gt;&lt;/s&gt;&lt;/vdata&gt;&#x0A;&lt;/m&gt;&#x0A;&lt;m n=&quot;ParType&quot; c=&quot;vector&quot; t=&quot;string&quot; k=&quot;4&quot;&gt;&lt;vdata k=&quot;4&quot; t=&quot;string&quot;&gt;&lt;s&gt;d&lt;/s&gt;&lt;s&gt;d&lt;/s&gt;&lt;s&gt;d&lt;/s&gt;&lt;s&gt;d&lt;/s&gt;&lt;/vdata&gt;&#x0A;&lt;/m&gt;&#x0A;&lt;m n=&quot;ParTypeDetailed&quot; c=&quot;vector&quot; t=&quot;string&quot; k=&quot;4&quot;&gt;&lt;vdata k=&quot;4&quot; t=&quot;string&quot;&gt;&lt;s&gt;&lt;/s&gt;&lt;s&gt;&lt;/s&gt;&lt;s&gt;&lt;/s&gt;&lt;s&gt;&lt;/s&gt;&lt;/vdata&gt;&#x0A;&lt;/m&gt;&#x0A;&lt;a n=&quot;@sticky:10003&quot; t=&quot;m&quot;&gt;&lt;m n=&quot;memblock&quot; c=&quot;container&quot;&gt;&lt;a n=&quot;__version&quot; t=&quot;f&quot;&gt;4&lt;/a&gt;&#x0A;&lt;/m&gt;&#x0A;&lt;/a&gt;&#x0A;&lt;/m&gt;&#x0A;&lt;/a&gt;&#x0A;&lt;/m&gt;&#x0A;&lt;/a&gt;&#x0A;&lt;a n=&quot;__initialBuildMinor&quot; t=&quot;i&quot;&gt;110719&lt;/a&gt;&#x0A;&lt;a n=&quot;__initialversion&quot; t=&quot;s&quot;&gt;6&lt;/a&gt;&#x0A;&lt;a n=&quot;__ProcOpenStatus&quot; t=&quot;i&quot;&gt;1&lt;/a&gt;&#x0A;&lt;a n=&quot;__version&quot; t=&quot;s&quot;&gt;6&lt;/a&gt;&#x0A;&lt;/m&gt;&#x0A;&lt;/a&gt;&#x0A;&lt;/m&gt;&#x0A;&lt;/a&gt;&#x0A;&lt;a n=&quot;OutputClass&quot; t=&quot;s&quot;&gt;Output Properties&lt;/a&gt;&#x0A;&lt;a n=&quot;OutputName&quot; t=&quot;s&quot;&gt;Nucleus&lt;/a&gt;&#x0A;&lt;/m&gt;&#x0A;&lt;/a&gt;&#x0A;&lt;a n=&quot;SelectPopulation&quot; t=&quot;m&quot;&gt;&lt;m n=&quot;memblock&quot; c=&quot;container&quot;&gt;&lt;a n=&quot;BBHasBeenSaved&quot; t=&quot;i&quot;&gt;1&lt;/a&gt;&#x0A;&lt;a n=&quot;bbType&quot; t=&quot;s&quot;&gt;builtin&lt;/a&gt;&#x0A;&lt;a n=&quot;IDName&quot; t=&quot;s&quot;&gt;SelectPopulation&lt;/a&gt;&#x0A;&lt;a n=&quot;ImageView&quot; t=&quot;m&quot;&gt;&lt;m n=&quot;memblock&quot; c=&quot;container&quot;&gt;&lt;a n=&quot;@isordered&quot; t=&quot;i&quot;&gt;1&lt;/a&gt;&#x0A;&lt;a n=&quot;Label&quot; t=&quot;s&quot;&gt;Replace me&lt;/a&gt;&#x0A;&lt;a n=&quot;Tabs&quot; t=&quot;m&quot;&gt;&lt;m n=&quot;memblock&quot; c=&quot;container&quot;&gt;&lt;a n=&quot;@isordered&quot; t=&quot;i&quot;&gt;1&lt;/a&gt;&#x0A;&lt;a n=&quot;PopulationSelectPopulation&quot; t=&quot;m&quot;&gt;&lt;m n=&quot;memblock&quot; c=&quot;container&quot;&gt;&lt;a n=&quot;@isordered&quot; t=&quot;i&quot;&gt;1&lt;/a&gt;&#x0A;&lt;a n=&quot;TabLabel&quot; t=&quot;s&quot;&gt;Nuclei&lt;/a&gt;&#x0A;&lt;a n=&quot;TabItemName&quot; t=&quot;s&quot;&gt;PopulationSelectPopulation&lt;/a&gt;&#x0A;&lt;a n=&quot;TabTitle&quot; t=&quot;s&quot;&gt;Number of selected objects: 16; Number of discarded objects: 12; Total number of objects: 28&lt;/a&gt;&#x0A;&lt;a n=&quot;Skip&quot; t=&quot;i&quot;&gt;0&lt;/a&gt;&#x0A;&lt;a n=&quot;UIclass&quot; t=&quot;s&quot;&gt;sticky&lt;/a&gt;&#x0A;&lt;a n=&quot;NewDefaultChannel&quot; t=&quot;m&quot;&gt;&lt;m n=&quot;memblock&quot; c=&quot;vector&quot; t=&quot;string&quot; k=&quot;1&quot;&gt;&lt;vdata k=&quot;1&quot; t=&quot;string&quot;&gt;&lt;s&gt;Exp1Cam1&lt;/s&gt;&lt;/vdata&gt;&#x0A;&lt;/m&gt;&#x0A;&lt;/a&gt;&#x0A;&lt;a n=&quot;NewDefaultStencil&quot; t=&quot;m&quot;&gt;&lt;m n=&quot;memblock&quot; c=&quot;vector&quot; t=&quot;string&quot; k=&quot;2&quot;&gt;&lt;vdata k=&quot;2&quot; t=&quot;string&quot;&gt;&lt;s&gt;Selected Objects&lt;/s&gt;&lt;s&gt;Discarded Objects&lt;/s&gt;&lt;/vdata&gt;&#x0A;&lt;/m&gt;&#x0A;&lt;/a&gt;&#x0A;&lt;a n=&quot;Type&quot; t=&quot;s&quot;&gt;Standard&lt;/a&gt;&#x0A;&lt;a n=&quot;OKButtons&quot; t=&quot;i&quot;&gt;0&lt;/a&gt;&#x0A;&lt;a n=&quot;TableLabel&quot; t=&quot;m&quot;&gt;&lt;m n=&quot;memblock&quot; c=&quot;vector&quot; t=&quot;string&quot; k=&quot;1&quot;&gt;&lt;vdata k=&quot;1&quot; t=&quot;string&quot;&gt;&lt;s&gt;Properties Nuclei&lt;/s&gt;&lt;/vdata&gt;&#x0A;&lt;/m&gt;&#x0A;&lt;/a&gt;&#x0A;&lt;a n=&quot;Export&quot; t=&quot;i&quot;&gt;0&lt;/a&gt;&#x0A;&lt;a n=&quot;UIinsert&quot; t=&quot;s&quot;&gt;FeedBack.PopulationSelectPopulation&lt;/a&gt;&#x0A;&lt;a n=&quot;UseCommonTableStencil&quot; t=&quot;m&quot;&gt;&lt;m n=&quot;memblock&quot; c=&quot;vector&quot;&gt;&lt;vdata k=&quot;1&quot; t=&quot;signed int&quot; rank=&quot;1&quot; dimsize0=&quot;1&quot; Transfer-Encoding=&quot;zlib base64&quot;&gt;&#x0A;eJxjYGBgAAAABAAB&#x0A;&lt;/vdata&gt;&#x0A;&lt;a n=&quot;factor&quot; t=&quot;f&quot;&gt;1&lt;/a&gt;&#x0A;&lt;/m&gt;&#x0A;&lt;/a&gt;&#x0A;&lt;a n=&quot;SummaryTableOn&quot; t=&quot;m&quot;&gt;&lt;m n=&quot;memblock&quot; c=&quot;vector&quot;&gt;&lt;vdata k=&quot;1&quot; t=&quot;signed int&quot; rank=&quot;1&quot; dimsize0=&quot;1&quot; Transfer-Encoding=&quot;zlib base64&quot;&gt;&#x0A;eJxjZGBgAAAACAAC&#x0A;&lt;/vdata&gt;&#x0A;&lt;a n=&quot;factor&quot; t=&quot;f&quot;&gt;1&lt;/a&gt;&#x0A;&lt;/m&gt;&#x0A;&lt;/a&gt;&#x0A;&lt;a n=&quot;SummaryTableLabel&quot; t=&quot;m&quot;&gt;&lt;m n=&quot;memblock&quot; c=&quot;vector&quot; t=&quot;string&quot; k=&quot;1&quot;&gt;&lt;vdata k=&quot;1&quot; t=&quot;string&quot;&gt;&lt;s&gt;Summary&lt;/s&gt;&lt;/vdata&gt;&#x0A;&lt;/m&gt;&#x0A;&lt;/a&gt;&#x0A;&lt;a n=&quot;AttrTypeTable&quot; t=&quot;m&quot;&gt;&lt;m n=&quot;memblock&quot; c=&quot;vector&quot;&gt;&lt;vdata k=&quot;1&quot; t=&quot;signed int&quot; rank=&quot;1&quot; dimsize0=&quot;1&quot; Transfer-Encoding=&quot;zlib base64&quot;&gt;&#x0A;eJxjZGBgAAAACAAC&#x0A;&lt;/vdata&gt;&#x0A;&lt;a n=&quot;factor&quot; t=&quot;f&quot;&gt;1&lt;/a&gt;&#x0A;&lt;/m&gt;&#x0A;&lt;/a&gt;&#x0A;&lt;a n=&quot;WizardImageView&quot; t=&quot;i&quot;&gt;0&lt;/a&gt;&#x0A;&lt;a n=&quot;TypeofOverlays&quot; t=&quot;s&quot;&gt;SingleDefaultOverLayMixed&lt;/a&gt;&#x0A;&lt;a n=&quot;coloring_mode&quot; t=&quot;s&quot;&gt;WeightedAverage&lt;/a&gt;&#x0A;&lt;a n=&quot;scopeforimages&quot; t=&quot;s&quot;&gt;script&lt;/a&gt;&#x0A;&lt;a n=&quot;yFrame2Timepoint&quot; t=&quot;i&quot;&gt;0&lt;/a&gt;&#x0A;&lt;a n=&quot;cnt_overlays&quot; t=&quot;m&quot;&gt;&lt;m n=&quot;memblock&quot; c=&quot;container&quot;&gt;&lt;a n=&quot;@Container@3a@200@20elements@2e&quot; t=&quot;m&quot;&gt;&lt;m n=&quot;memblock&quot; c=&quot;container&quot;&gt;&lt;a n=&quot;class&quot; t=&quot;s&quot;&gt;&lt;/a&gt;&#x0A;&lt;a n=&quot;color&quot; t=&quot;s&quot;&gt;red&lt;/a&gt;&#x0A;&lt;/m&gt;&#x0A;&lt;/a&gt;&#x0A;&lt;a n=&quot;@Container@3a@201@20elements@3a@20class@2e&quot; t=&quot;m&quot;&gt;&lt;m n=&quot;memblock&quot; c=&quot;container&quot;&gt;&lt;a n=&quot;color&quot; t=&quot;s&quot;&gt;yellow&lt;/a&gt;&#x0A;&lt;/m&gt;&#x0A;&lt;/a&gt;&#x0A;&lt;a n=&quot;@Container@3a@201@20elements@3a@20color@2e&quot; t=&quot;m&quot;&gt;&lt;m n=&quot;memblock&quot; c=&quot;container&quot;&gt;&lt;a n=&quot;color&quot; t=&quot;s&quot;&gt;violet&lt;/a&gt;&#x0A;&lt;a n=&quot;default_color&quot; t=&quot;s&quot;&gt;blue&lt;/a&gt;&#x0A;&lt;a n=&quot;flag&quot; t=&quot;i&quot;&gt;0&lt;/a&gt;&#x0A;&lt;a n=&quot;label&quot; t=&quot;s&quot;&gt;Cell&lt;/a&gt;&#x0A;&lt;a n=&quot;open&quot; t=&quot;i&quot;&gt;0&lt;/a&gt;&#x0A;&lt;a n=&quot;priority&quot; t=&quot;i&quot;&gt;0&lt;/a&gt;&#x0A;&lt;a n=&quot;style&quot; t=&quot;s&quot;&gt;Border&lt;/a&gt;&#x0A;&lt;/m&gt;&#x0A;&lt;/a&gt;&#x0A;&lt;a n=&quot;@Container@3a@201@20elements@3a@20default_color@2e&quot; t=&quot;m&quot;&gt;&lt;m n=&quot;memblock&quot; c=&quot;container&quot;&gt;&lt;a n=&quot;default_color&quot; t=&quot;s&quot;&gt;red&lt;/a&gt;&#x0A;&lt;a n=&quot;flag&quot; t=&quot;i&quot;&gt;0&lt;/a&gt;&#x0A;&lt;a n=&quot;label&quot; t=&quot;s&quot;&gt;Discarded Objects&lt;/a&gt;&#x0A;&lt;a n=&quot;open&quot; t=&quot;i&quot;&gt;0&lt;/a&gt;&#x0A;&lt;a n=&quot;priority&quot; t=&quot;i&quot;&gt;0&lt;/a&gt;&#x0A;&lt;a n=&quot;style&quot; t=&quot;s&quot;&gt;body&lt;/a&gt;&#x0A;&lt;/m&gt;&#x0A;&lt;/a&gt;&#x0A;&lt;a n=&quot;@Container@3a@202@20elements@3a@20class@2c@20color@2e&quot; t=&quot;m&quot;&gt;&lt;m n=&quot;memblock&quot; c=&quot;container&quot;&gt;&lt;a n=&quot;default_color&quot; t=&quot;s&quot;&gt;yellow&lt;/a&gt;&#x0A;&lt;a n=&quot;flag&quot; t=&quot;i&quot;&gt;1&lt;/a&gt;&#x0A;&lt;a n=&quot;label&quot; t=&quot;s&quot;&gt;Nucleus&lt;/a&gt;&#x0A;&lt;a n=&quot;open&quot; t=&quot;i&quot;&gt;0&lt;/a&gt;&#x0A;&lt;a n=&quot;priority&quot; t=&quot;i&quot;&gt;0&lt;/a&gt;&#x0A;&lt;a n=&quot;style&quot; t=&quot;s&quot;&gt;Border&lt;/a&gt;&#x0A;&lt;/m&gt;&#x0A;&lt;/a&gt;&#x0A;&lt;a n=&quot;@Container@3a@202@20elements@3a@20color@2c@20default_color@2e&quot; t=&quot;m&quot;&gt;&lt;m n=&quot;memblock&quot; c=&quot;container&quot;&gt;&lt;a n=&quot;default_color&quot; t=&quot;s&quot;&gt;violet&lt;/a&gt;&#x0A;&lt;/m&gt;&#x0A;&lt;/a&gt;&#x0A;&lt;a n=&quot;@Container@3a@202@20elements@3a@20default_color@2c@20flag@2e&quot; t=&quot;m&quot;&gt;&lt;m n=&quot;memblock&quot; c=&quot;container&quot;&gt;&lt;a n=&quot;flag&quot; t=&quot;i&quot;&gt;0&lt;/a&gt;&#x0A;&lt;a n=&quot;label&quot; t=&quot;s&quot;&gt;Cytoplasm&lt;/a&gt;&#x0A;&lt;/m&gt;&#x0A;&lt;/a&gt;&#x0A;&lt;a n=&quot;@Container@3a@203@20elements@3a@20color@2c@20default_color@2c@20flag@2e&quot; t=&quot;m&quot;&gt;&lt;m n=&quot;memblock&quot; c=&quot;container&quot;&gt;&lt;a n=&quot;flag&quot; t=&quot;i&quot;&gt;0&lt;/a&gt;&#x0A;&lt;/m&gt;&#x0A;&lt;/a&gt;&#x0A;&lt;a n=&quot;@Container@3a@203@20elements@3a@20default_color@2c@20flag@2c@20label@2e&quot; t=&quot;m&quot;&gt;&lt;m n=&quot;memblock&quot; c=&quot;container&quot;&gt;&lt;a n=&quot;label&quot; t=&quot;s&quot;&gt;Selected Objects&lt;/a&gt;&#x0A;&lt;a n=&quot;open&quot; t=&quot;i&quot;&gt;0&lt;/a&gt;&#x0A;&lt;/m&gt;&#x0A;&lt;/a&gt;&#x0A;&lt;a n=&quot;@Container@3a@204@20elements@3a@20color@2c@20default_color@2c@20flag@2c@20label@2e&quot; t=&quot;m&quot;&gt;&lt;m n=&quot;memblock&quot; c=&quot;container&quot;&gt;&lt;a n=&quot;label&quot; t=&quot;s&quot;&gt;Membrane&lt;/a&gt;&#x0A;&lt;/m&gt;&#x0A;&lt;/a&gt;&#x0A;&lt;a n=&quot;@Container@3a@204@20elements@3a@20default_color@2c@20flag@2c@20label@2c@20open@2e&quot; t=&quot;m&quot;&gt;&lt;m n=&quot;memblock&quot; c=&quot;container&quot;&gt;&lt;a n=&quot;open&quot; t=&quot;i&quot;&gt;0&lt;/a&gt;&#x0A;&lt;a n=&quot;priority&quot; t=&quot;i&quot;&gt;0&lt;/a&gt;&#x0A;&lt;/m&gt;&#x0A;&lt;/a&gt;&#x0A;&lt;a n=&quot;@Container@3a@205@20elements@3a@20color@2c@20default_color@2c@20flag@2c@20label@2c@20open@2e&quot; t=&quot;m&quot;&gt;&lt;m n=&quot;memblock&quot; c=&quot;container&quot;&gt;&lt;a n=&quot;open&quot; t=&quot;i&quot;&gt;0&lt;/a&gt;&#x0A;&lt;/m&gt;&#x0A;&lt;/a&gt;&#x0A;&lt;a n=&quot;@Container@3a@205@20elements@3a@20default_color@2c@20flag@2c@20label@2c@20open@2c@20priority@2e&quot; t=&quot;m&quot;&gt;&lt;m n=&quot;memblock&quot; c=&quot;container&quot;&gt;&lt;a n=&quot;priority&quot; t=&quot;i&quot;&gt;0&lt;/a&gt;&#x0A;&lt;a n=&quot;style&quot; t=&quot;s&quot;&gt;Border&lt;/a&gt;&#x0A;&lt;/m&gt;&#x0A;&lt;/a&gt;&#x0A;&lt;a n=&quot;@Container@3a@206@20elements@3a@20color@2c@20default_color@2c@20flag@2c@20label@2c@20open@2c@20priority@2e&quot; t=&quot;m&quot;&gt;&lt;m n=&quot;memblock&quot; c=&quot;container&quot;&gt;&lt;a n=&quot;priority&quot; t=&quot;i&quot;&gt;0&lt;/a&gt;&#x0A;&lt;/m&gt;&#x0A;&lt;/a&gt;&#x0A;&lt;a n=&quot;@Container@3a@206@20elements@3a@20default_color@2c@20flag@2c@20label@2c@20open@2c@20priority@2c@20style@2e&quot; t=&quot;m&quot;&gt;&lt;m n=&quot;memblock&quot; c=&quot;container&quot;&gt;&lt;a n=&quot;style&quot; t=&quot;s&quot;&gt;body&lt;/a&gt;&#x0A;&lt;/m&gt;&#x0A;&lt;/a&gt;&#x0A;&lt;a n=&quot;@Container@3a@207@20elements@3a@20color@2c@20default_color@2c@20flag@2c@20label@2c@20open@2c@20priority@2c@20style@2e&quot; t=&quot;m&quot;&gt;&lt;m n=&quot;memblock&quot; c=&quot;container&quot;&gt;&lt;a n=&quot;style&quot; t=&quot;s&quot;&gt;Border&lt;/a&gt;&#x0A;&lt;/m&gt;&#x0A;&lt;/a&gt;&#x0A;&lt;a n=&quot;@Discarded@20Objects&quot; t=&quot;m&quot;&gt;&lt;m n=&quot;memblock&quot; c=&quot;container&quot;&gt;&lt;a n=&quot;@sticky:10003&quot; t=&quot;m&quot;&gt;&lt;m n=&quot;memblock&quot; c=&quot;container&quot;&gt;&lt;a n=&quot;LastUsedNonDefault&quot; t=&quot;m&quot;&gt;&lt;m n=&quot;memblock&quot; c=&quot;container&quot;&gt;&lt;a n=&quot;color&quot; t=&quot;s&quot;&gt;orange&lt;/a&gt;&#x0A;&lt;a n=&quot;style&quot; t=&quot;s&quot;&gt;Border&lt;/a&gt;&#x0A;&lt;/m&gt;&#x0A;&lt;/a&gt;&#x0A;&lt;a n=&quot;OverLayClass&quot; t=&quot;s&quot;&gt;Default&lt;/a&gt;&#x0A;&lt;a n=&quot;OverLayOldClass&quot; t=&quot;s&quot;&gt;Default&lt;/a&gt;&#x0A;&lt;a n=&quot;Position&quot; t=&quot;i&quot;&gt;5&lt;/a&gt;&#x0A;&lt;a n=&quot;PositionOld&quot; t=&quot;i&quot;&gt;5&lt;/a&gt;&#x0A;&lt;/m&gt;&#x0A;&lt;/a&gt;&#x0A;&lt;/m&gt;&#x0A;&lt;/a&gt;&#x0A;&lt;a n=&quot;@Selected@20Objects&quot; t=&quot;m&quot;&gt;&lt;m n=&quot;memblock&quot; c=&quot;container&quot;&gt;&lt;a n=&quot;@sticky:10003&quot; t=&quot;m&quot;&gt;&lt;m n=&quot;memblock&quot; c=&quot;container&quot;&gt;&lt;a n=&quot;LastUsedNonDefault&quot; t=&quot;m&quot;&gt;&lt;m n=&quot;memblock&quot; c=&quot;container&quot;&gt;&lt;a n=&quot;color&quot; t=&quot;s&quot;&gt;magenta&lt;/a&gt;&#x0A;&lt;a n=&quot;style&quot; t=&quot;s&quot;&gt;Border&lt;/a&gt;&#x0A;&lt;/m&gt;&#x0A;&lt;/a&gt;&#x0A;&lt;a n=&quot;OverLayClass&quot; t=&quot;s&quot;&gt;Default&lt;/a&gt;&#x0A;&lt;a n=&quot;OverLayOldClass&quot; t=&quot;s&quot;&gt;Default&lt;/a&gt;&#x0A;&lt;a n=&quot;Position&quot; t=&quot;i&quot;&gt;4&lt;/a&gt;&#x0A;&lt;a n=&quot;PositionOld&quot; t=&quot;i&quot;&gt;4&lt;/a&gt;&#x0A;&lt;/m&gt;&#x0A;&lt;/a&gt;&#x0A;&lt;/m&gt;&#x0A;&lt;/a&gt;&#x0A;&lt;a n=&quot;Cell&quot; t=&quot;m&quot;&gt;&lt;m n=&quot;memblock&quot; c=&quot;container&quot;&gt;&lt;a n=&quot;@sticky:10003&quot; t=&quot;m&quot;&gt;&lt;m n=&quot;memblock&quot; c=&quot;container&quot;&gt;&lt;a n=&quot;OverLayClass&quot; t=&quot;s&quot;&gt;NonDefault&lt;/a&gt;&#x0A;&lt;a n=&quot;OverLayOldClass&quot; t=&quot;s&quot;&gt;NonDefault&lt;/a&gt;&#x0A;&lt;a n=&quot;Position&quot; t=&quot;i&quot;&gt;1&lt;/a&gt;&#x0A;&lt;a n=&quot;PositionOld&quot; t=&quot;i&quot;&gt;1&lt;/a&gt;&#x0A;&lt;/m&gt;&#x0A;&lt;/a&gt;&#x0A;&lt;/m&gt;&#x0A;&lt;/a&gt;&#x0A;&lt;a n=&quot;Cytoplasm&quot; t=&quot;m&quot;&gt;&lt;m n=&quot;memblock&quot; c=&quot;container&quot;&gt;&lt;a n=&quot;@sticky:10003&quot; t=&quot;m&quot;&gt;&lt;m n=&quot;memblock&quot; c=&quot;container&quot;&gt;&lt;a n=&quot;OverLayClass&quot; t=&quot;s&quot;&gt;NonDefault&lt;/a&gt;&#x0A;&lt;a n=&quot;OverLayOldClass&quot; t=&quot;s&quot;&gt;NonDefault&lt;/a&gt;&#x0A;&lt;a n=&quot;Position&quot; t=&quot;i&quot;&gt;3&lt;/a&gt;&#x0A;&lt;a n=&quot;PositionOld&quot; t=&quot;i&quot;&gt;3&lt;/a&gt;&#x0A;&lt;/m&gt;&#x0A;&lt;/a&gt;&#x0A;&lt;/m&gt;&#x0A;&lt;/a&gt;&#x0A;&lt;a n=&quot;Membrane&quot; t=&quot;m&quot;&gt;&lt;m n=&quot;memblock&quot; c=&quot;container&quot;&gt;&lt;a n=&quot;@sticky:10003&quot; t=&quot;m&quot;&gt;&lt;m n=&quot;memblock&quot; c=&quot;container&quot;&gt;&lt;a n=&quot;OverLayClass&quot; t=&quot;s&quot;&gt;NonDefault&lt;/a&gt;&#x0A;&lt;a n=&quot;OverLayOldClass&quot; t=&quot;s&quot;&gt;NonDefault&lt;/a&gt;&#x0A;&lt;a n=&quot;Position&quot; t=&quot;i&quot;&gt;2&lt;/a&gt;&#x0A;&lt;a n=&quot;PositionOld&quot; t=&quot;i&quot;&gt;2&lt;/a&gt;&#x0A;&lt;/m&gt;&#x0A;&lt;/a&gt;&#x0A;&lt;/m&gt;&#x0A;&lt;/a&gt;&#x0A;&lt;a n=&quot;Nucleus&quot; t=&quot;m&quot;&gt;&lt;m n=&quot;memblock&quot; c=&quot;container&quot;&gt;&lt;a n=&quot;@sticky:10003&quot; t=&quot;m&quot;&gt;&lt;m n=&quot;memblock&quot; c=&quot;container&quot;&gt;&lt;a n=&quot;OverLayClass&quot; t=&quot;s&quot;&gt;NonDefault&lt;/a&gt;&#x0A;&lt;a n=&quot;OverLayOldClass&quot; t=&quot;s&quot;&gt;NonDefault&lt;/a&gt;&#x0A;&lt;a n=&quot;Position&quot; t=&quot;i&quot;&gt;0&lt;/a&gt;&#x0A;&lt;a n=&quot;PositionOld&quot; t=&quot;i&quot;&gt;0&lt;/a&gt;&#x0A;&lt;/m&gt;&#x0A;&lt;/a&gt;&#x0A;&lt;/m&gt;&#x0A;&lt;/a&gt;&#x0A;&lt;a n=&quot;@sticky:10003&quot; t=&quot;m&quot;&gt;&lt;m n=&quot;memblock&quot; c=&quot;container&quot;&gt;&lt;a n=&quot;__cnt_defaults&quot; t=&quot;m&quot;&gt;&lt;m n=&quot;memblock&quot; c=&quot;container&quot;&gt;&lt;a n=&quot;@Discarded@20Objects&quot; t=&quot;m&quot;&gt;&lt;m n=&quot;memblock&quot; c=&quot;container&quot;&gt;&lt;a n=&quot;@sticky:10003&quot; t=&quot;m&quot;&gt;&lt;m n=&quot;memblock&quot; c=&quot;container&quot;&gt;&lt;a n=&quot;LastUsedNonDefault&quot; t=&quot;m&quot;&gt;&lt;m n=&quot;memblock&quot; c=&quot;container&quot;&gt;&lt;a n=&quot;color&quot; t=&quot;s&quot;&gt;orange&lt;/a&gt;&#x0A;&lt;a n=&quot;style&quot; t=&quot;s&quot;&gt;Border&lt;/a&gt;&#x0A;&lt;/m&gt;&#x0A;&lt;/a&gt;&#x0A;&lt;a n=&quot;OverLayClass&quot; t=&quot;s&quot;&gt;Default&lt;/a&gt;&#x0A;&lt;a n=&quot;OverLayOldClass&quot; t=&quot;s&quot;&gt;Default&lt;/a&gt;&#x0A;&lt;a n=&quot;Position&quot; t=&quot;i&quot;&gt;5&lt;/a&gt;&#x0A;&lt;a n=&quot;PositionOld&quot; t=&quot;i&quot;&gt;5&lt;/a&gt;&#x0A;&lt;/m&gt;&#x0A;&lt;/a&gt;&#x0A;&lt;/m&gt;&#x0A;&lt;/a&gt;&#x0A;&lt;a n=&quot;@Selected@20Objects&quot; t=&quot;m&quot;&gt;&lt;m n=&quot;memblock&quot; c=&quot;container&quot;&gt;&lt;a n=&quot;@sticky:10003&quot; t=&quot;m&quot;&gt;&lt;m n=&quot;memblock&quot; c=&quot;container&quot;&gt;&lt;a n=&quot;LastUsedNonDefault&quot; t=&quot;m&quot;&gt;&lt;m n=&quot;memblock&quot; c=&quot;container&quot;&gt;&lt;a n=&quot;color&quot; t=&quot;s&quot;&gt;magenta&lt;/a&gt;&#x0A;&lt;a n=&quot;style&quot; t=&quot;s&quot;&gt;Border&lt;/a&gt;&#x0A;&lt;/m&gt;&#x0A;&lt;/a&gt;&#x0A;&lt;a n=&quot;OverLayClass&quot; t=&quot;s&quot;&gt;Default&lt;/a&gt;&#x0A;&lt;a n=&quot;OverLayOldClass&quot; t=&quot;s&quot;&gt;Default&lt;/a&gt;&#x0A;&lt;a n=&quot;Position&quot; t=&quot;i&quot;&gt;4&lt;/a&gt;&#x0A;&lt;a n=&quot;PositionOld&quot; t=&quot;i&quot;&gt;4&lt;/a&gt;&#x0A;&lt;/m&gt;&#x0A;&lt;/a&gt;&#x0A;&lt;/m&gt;&#x0A;&lt;/a&gt;&#x0A;&lt;/m&gt;&#x0A;&lt;/a&gt;&#x0A;&lt;/m&gt;&#x0A;&lt;/a&gt;&#x0A;&lt;/m&gt;&#x0A;&lt;/a&gt;&#x0A;&lt;a n=&quot;Controls&quot; t=&quot;m&quot;&gt;&lt;m n=&quot;memblock&quot; c=&quot;container&quot;&gt;&lt;a n=&quot;general&quot; t=&quot;m&quot;&gt;&lt;m n=&quot;memblock&quot; c=&quot;container&quot;&gt;&lt;a n=&quot;@isordered&quot; t=&quot;i&quot;&gt;1&lt;/a&gt;&#x0A;&lt;a n=&quot;Render_Colormode_Standard&quot; t=&quot;m&quot;&gt;&lt;m n=&quot;memblock&quot; c=&quot;container&quot;&gt;&lt;a n=&quot;@isordered&quot; t=&quot;i&quot;&gt;1&lt;/a&gt;&#x0A;&lt;a n=&quot;colormode&quot; t=&quot;m&quot;&gt;&lt;m n=&quot;memblock&quot; c=&quot;container&quot;&gt;&lt;a n=&quot;autosubmit&quot; t=&quot;s&quot;&gt;&lt;/a&gt;&#x0A;&lt;a n=&quot;callback&quot; t=&quot;m&quot;&gt;&lt;m n=&quot;memblock&quot; c=&quot;container&quot;&gt;&lt;a n=&quot;@isordered&quot; t=&quot;i&quot;&gt;1&lt;/a&gt;&#x0A;&lt;a n=&quot;TranslateColormode&quot; t=&quot;m&quot;&gt;&lt;m n=&quot;memblock&quot; c=&quot;container&quot;&gt;&lt;a n=&quot;data&quot; t=&quot;m&quot;&gt;&lt;m n=&quot;memblock&quot; c=&quot;container&quot;&gt;&lt;/m&gt;&#x0A;&lt;/a&gt;&#x0A;&lt;/m&gt;&#x0A;&lt;/a&gt;&#x0A;&lt;a n=&quot;@sticky:10003&quot; t=&quot;m&quot;&gt;&lt;m n=&quot;memblock&quot; c=&quot;container&quot;&gt;&lt;a n=&quot;skip&quot; t=&quot;i&quot;&gt;1&lt;/a&gt;&#x0A;&lt;/m&gt;&#x0A;&lt;/a&gt;&#x0A;&lt;/m&gt;&#x0A;&lt;/a&gt;&#x0A;&lt;a n=&quot;CallbackList&quot; t=&quot;m&quot;&gt;&lt;m n=&quot;memblock&quot; c=&quot;XmlNode&quot; t=&quot;elem&quot;&gt;&lt;CallbackList&gt;&lt;Callback label=&quot;TranslateColormode&quot; title=&quot;ColorMode&quot; trigger=&quot;onchange&quot; category=&quot;&quot; priority=&quot;0&quot; disabled=&quot;0&quot; /&gt;&lt;/CallbackList&gt;&lt;/m&gt;&#x0A;&lt;/a&gt;&#x0A;&lt;a n=&quot;defaultValue&quot; t=&quot;s&quot;&gt;&lt;/a&gt;&#x0A;&lt;a n=&quot;description&quot; t=&quot;s&quot;&gt;&lt;/a&gt;&#x0A;&lt;a n=&quot;disabled&quot; t=&quot;i&quot;&gt;0&lt;/a&gt;&#x0A;&lt;a n=&quot;highlight&quot; t=&quot;s&quot;&gt;&lt;/a&gt;&#x0A;&lt;a n=&quot;inputtype&quot; t=&quot;s&quot;&gt;s&lt;/a&gt;&#x0A;&lt;a n=&quot;label&quot; t=&quot;s&quot;&gt;Coloring&lt;/a&gt;&#x0A;&lt;a n=&quot;labels&quot; t=&quot;m&quot;&gt;&lt;m n=&quot;memblock&quot; c=&quot;vector&quot; t=&quot;string&quot; k=&quot;3&quot;&gt;&lt;vdata k=&quot;3&quot; t=&quot;string&quot;&gt;&lt;s&gt;Standard&lt;/s&gt;&lt;s&gt;Enhanced&lt;/s&gt;&lt;s&gt;Highlight&lt;/s&gt;&lt;/vdata&gt;&#x0A;&lt;/m&gt;&#x0A;&lt;/a&gt;&#x0A;&lt;a n=&quot;private&quot; t=&quot;m&quot;&gt;&lt;m n=&quot;memblock&quot; c=&quot;container&quot;&gt;&lt;/m&gt;&#x0A;&lt;/a&gt;&#x0A;&lt;a n=&quot;qualifier&quot; t=&quot;s&quot;&gt;&lt;/a&gt;&#x0A;&lt;a n=&quot;unit&quot; t=&quot;s&quot;&gt;&lt;/a&gt;&#x0A;&lt;a n=&quot;value&quot; t=&quot;s&quot;&gt;WeightedAverage:Extended&lt;/a&gt;&#x0A;&lt;a n=&quot;values&quot; t=&quot;m&quot;&gt;&lt;m n=&quot;memblock&quot; c=&quot;vector&quot; t=&quot;string&quot; k=&quot;3&quot;&gt;&lt;vdata k=&quot;3&quot; t=&quot;string&quot;&gt;&lt;s&gt;MaxValue:Plain&lt;/s&gt;&lt;s&gt;WeightedAverage:Plain&lt;/s&gt;&lt;s&gt;WeightedAverage:Extended&lt;/s&gt;&lt;/vdata&gt;&#x0A;&lt;/m&gt;&#x0A;&lt;/a&gt;&#x0A;&lt;a n=&quot;value_disabled&quot; t=&quot;m&quot;&gt;&lt;m n=&quot;memblock&quot; c=&quot;vector&quot;&gt;&lt;vdata k=&quot;3&quot; t=&quot;signed int&quot; rank=&quot;1&quot; dimsize0=&quot;3&quot; Transfer-Encoding=&quot;zlib base64&quot;&gt;&#x0A;eJxjYEAAAAAMAAE=&#x0A;&lt;/vdata&gt;&#x0A;&lt;a n=&quot;factor&quot; t=&quot;f&quot;&gt;1&lt;/a&gt;&#x0A;&lt;/m&gt;&#x0A;&lt;/a&gt;&#x0A;&lt;a n=&quot;@sticky:10003&quot; t=&quot;m&quot;&gt;&lt;m n=&quot;memblock&quot; c=&quot;container&quot;&gt;&lt;a n=&quot;attr&quot; t=&quot;m&quot;&gt;&lt;m n=&quot;memblock&quot; c=&quot;container&quot;&gt;&lt;a n=&quot;class&quot; t=&quot;s&quot;&gt;input&lt;/a&gt;&#x0A;&lt;/m&gt;&#x0A;&lt;/a&gt;&#x0A;&lt;a n=&quot;docID&quot; t=&quot;s&quot;&gt;&lt;/a&gt;&#x0A;&lt;a n=&quot;insertmode&quot; t=&quot;s&quot;&gt;replace&lt;/a&gt;&#x0A;&lt;a n=&quot;is_root&quot; t=&quot;i&quot;&gt;0&lt;/a&gt;&#x0A;&lt;a n=&quot;skip&quot; t=&quot;i&quot;&gt;0&lt;/a&gt;&#x0A;&lt;a n=&quot;target&quot; t=&quot;m&quot;&gt;&lt;m n=&quot;memblock&quot; c=&quot;container&quot;&gt;&lt;a n=&quot;target&quot; t=&quot;s&quot;&gt;value&lt;/a&gt;&#x0A;&lt;a n=&quot;upCount&quot; t=&quot;i&quot;&gt;0&lt;/a&gt;&#x0A;&lt;/m&gt;&#x0A;&lt;/a&gt;&#x0A;&lt;a n=&quot;ui&quot; t=&quot;s&quot;&gt;input&lt;/a&gt;&#x0A;&lt;a n=&quot;uiclass&quot; t=&quot;s&quot;&gt;menu&lt;/a&gt;&#x0A;&lt;a n=&quot;uirowmode&quot; t=&quot;i&quot;&gt;0&lt;/a&gt;&#x0A;&lt;/m&gt;&#x0A;&lt;/a&gt;&#x0A;&lt;/m&gt;&#x0A;&lt;/a&gt;&#x0A;&lt;a n=&quot;@sticky:10003&quot; t=&quot;m&quot;&gt;&lt;m n=&quot;memblock&quot; c=&quot;container&quot;&gt;&lt;a n=&quot;attr&quot; t=&quot;m&quot;&gt;&lt;m n=&quot;memblock&quot; c=&quot;container&quot;&gt;&lt;a n=&quot;class&quot; t=&quot;s&quot;&gt;container&lt;/a&gt;&#x0A;&lt;/m&gt;&#x0A;&lt;/a&gt;&#x0A;&lt;a n=&quot;docID&quot; t=&quot;s&quot;&gt;&lt;/a&gt;&#x0A;&lt;a n=&quot;insertmode&quot; t=&quot;s&quot;&gt;simple&lt;/a&gt;&#x0A;&lt;a n=&quot;is_root&quot; t=&quot;i&quot;&gt;0&lt;/a&gt;&#x0A;&lt;a n=&quot;skip&quot; t=&quot;i&quot;&gt;0&lt;/a&gt;&#x0A;&lt;a n=&quot;tabulate&quot; t=&quot;i&quot;&gt;1&lt;/a&gt;&#x0A;&lt;a n=&quot;ui&quot; t=&quot;s&quot;&gt;container&lt;/a&gt;&#x0A;&lt;a n=&quot;uiclass&quot; t=&quot;s&quot;&gt;container&lt;/a&gt;&#x0A;&lt;/m&gt;&#x0A;&lt;/a&gt;&#x0A;&lt;/m&gt;&#x0A;&lt;/a&gt;&#x0A;&lt;a n=&quot;Render_Labels_Labels&quot; t=&quot;m&quot;&gt;&lt;m n=&quot;memblock&quot; c=&quot;container&quot;&gt;&lt;a n=&quot;@sticky:10003&quot; t=&quot;m&quot;&gt;&lt;m n=&quot;memblock&quot; c=&quot;container&quot;&gt;&lt;a n=&quot;skip&quot; t=&quot;i&quot;&gt;1&lt;/a&gt;&#x0A;&lt;/m&gt;&#x0A;&lt;/a&gt;&#x0A;&lt;/m&gt;&#x0A;&lt;/a&gt;&#x0A;&lt;a n=&quot;Render_Images_Images&quot; t=&quot;m&quot;&gt;&lt;m n=&quot;memblock&quot; c=&quot;container&quot;&gt;&lt;a n=&quot;@isordered&quot; t=&quot;i&quot;&gt;1&lt;/a&gt;&#x0A;&lt;a n=&quot;colormode&quot; t=&quot;m&quot;&gt;&lt;m n=&quot;memblock&quot; c=&quot;container&quot;&gt;&lt;a n=&quot;autosubmit&quot; t=&quot;s&quot;&gt;&lt;/a&gt;&#x0A;&lt;a n=&quot;callback&quot; t=&quot;m&quot;&gt;&lt;m n=&quot;memblock&quot; c=&quot;container&quot;&gt;&lt;a n=&quot;@isordered&quot; t=&quot;i&quot;&gt;1&lt;/a&gt;&#x0A;&lt;a n=&quot;ReloadFrames&quot; t=&quot;m&quot;&gt;&lt;m n=&quot;memblock&quot; c=&quot;container&quot;&gt;&lt;a n=&quot;data&quot; t=&quot;m&quot;&gt;&lt;m n=&quot;memblock&quot; c=&quot;container&quot;&gt;&lt;/m&gt;&#x0A;&lt;/a&gt;&#x0A;&lt;/m&gt;&#x0A;&lt;/a&gt;&#x0A;&lt;a n=&quot;@sticky:10003&quot; t=&quot;m&quot;&gt;&lt;m n=&quot;memblock&quot; c=&quot;container&quot;&gt;&lt;a n=&quot;skip&quot; t=&quot;i&quot;&gt;1&lt;/a&gt;&#x0A;&lt;/m&gt;&#x0A;&lt;/a&gt;&#x0A;&lt;/m&gt;&#x0A;&lt;/a&gt;&#x0A;&lt;a n=&quot;CallbackList&quot; t=&quot;m&quot;&gt;&lt;m n=&quot;memblock&quot; c=&quot;XmlNode&quot; t=&quot;elem&quot;&gt;&lt;CallbackList&gt;&lt;Callback label=&quot;ReloadFrames&quot; title=&quot;ColoringMode&quot; trigger=&quot;onchange&quot; category=&quot;&quot; priority=&quot;0&quot; disabled=&quot;0&quot; /&gt;&lt;/CallbackList&gt;&lt;/m&gt;&#x0A;&lt;/a&gt;&#x0A;&lt;a n=&quot;defaultValue&quot; t=&quot;s&quot;&gt;&lt;/a&gt;&#x0A;&lt;a n=&quot;description&quot; t=&quot;s&quot;&gt;&lt;/a&gt;&#x0A;&lt;a n=&quot;disabled&quot; t=&quot;i&quot;&gt;0&lt;/a&gt;&#x0A;&lt;a n=&quot;highlight&quot; t=&quot;s&quot;&gt;&lt;/a&gt;&#x0A;&lt;a n=&quot;inputtype&quot; t=&quot;s&quot;&gt;s&lt;/a&gt;&#x0A;&lt;a n=&quot;label&quot; t=&quot;s&quot;&gt;Coloring mode&lt;/a&gt;&#x0A;&lt;a n=&quot;labels&quot; t=&quot;m&quot;&gt;&lt;m n=&quot;memblock&quot; c=&quot;vector&quot; t=&quot;string&quot; k=&quot;3&quot;&gt;&lt;vdata k=&quot;3&quot; t=&quot;string&quot;&gt;&lt;s&gt;Adaptive&lt;/s&gt;&lt;s&gt;Fixed&lt;/s&gt;&lt;s&gt;Regular Color&lt;/s&gt;&lt;/vdata&gt;&#x0A;&lt;/m&gt;&#x0A;&lt;/a&gt;&#x0A;&lt;a n=&quot;private&quot; t=&quot;m&quot;&gt;&lt;m n=&quot;memblock&quot; c=&quot;container&quot;&gt;&lt;/m&gt;&#x0A;&lt;/a&gt;&#x0A;&lt;a n=&quot;qualifier&quot; t=&quot;s&quot;&gt;&lt;/a&gt;&#x0A;&lt;a n=&quot;unit&quot; t=&quot;s&quot;&gt;&lt;/a&gt;&#x0A;&lt;a n=&quot;value&quot; t=&quot;s&quot;&gt;WeightedAverage&lt;/a&gt;&#x0A;&lt;a n=&quot;values&quot; t=&quot;m&quot;&gt;&lt;m n=&quot;memblock&quot; c=&quot;vector&quot; t=&quot;string&quot; k=&quot;3&quot;&gt;&lt;vdata k=&quot;3&quot; t=&quot;string&quot;&gt;&lt;s&gt;WeightedAverage&lt;/s&gt;&lt;s&gt;Sum&lt;/s&gt;&lt;s&gt;MaxValue&lt;/s&gt;&lt;/vdata&gt;&#x0A;&lt;/m&gt;&#x0A;&lt;/a&gt;&#x0A;&lt;a n=&quot;value_disabled&quot; t=&quot;m&quot;&gt;&lt;m n=&quot;memblock&quot; c=&quot;vector&quot;&gt;&lt;vdata k=&quot;3&quot; t=&quot;signed int&quot; rank=&quot;1&quot; dimsize0=&quot;3&quot; Transfer-Encoding=&quot;zlib base64&quot;&gt;&#x0A;eJxjYEAAAAAMAAE=&#x0A;&lt;/vdata&gt;&#x0A;&lt;a n=&quot;factor&quot; t=&quot;f&quot;&gt;1&lt;/a&gt;&#x0A;&lt;/m&gt;&#x0A;&lt;/a&gt;&#x0A;&lt;a n=&quot;@sticky:10003&quot; t=&quot;m&quot;&gt;&lt;m n=&quot;memblock&quot; c=&quot;container&quot;&gt;&lt;a n=&quot;attr&quot; t=&quot;m&quot;&gt;&lt;m n=&quot;memblock&quot; c=&quot;container&quot;&gt;&lt;a n=&quot;class&quot; t=&quot;s&quot;&gt;input&lt;/a&gt;&#x0A;&lt;/m&gt;&#x0A;&lt;/a&gt;&#x0A;&lt;a n=&quot;docID&quot; t=&quot;s&quot;&gt;&lt;/a&gt;&#x0A;&lt;a n=&quot;insertmode&quot; t=&quot;s&quot;&gt;replace&lt;/a&gt;&#x0A;&lt;a n=&quot;is_root&quot; t=&quot;i&quot;&gt;0&lt;/a&gt;&#x0A;&lt;a n=&quot;skip&quot; t=&quot;i&quot;&gt;1&lt;/a&gt;&#x0A;&lt;a n=&quot;target&quot; t=&quot;m&quot;&gt;&lt;m n=&quot;memblock&quot; c=&quot;container&quot;&gt;&lt;a n=&quot;target&quot; t=&quot;s&quot;&gt;value&lt;/a&gt;&#x0A;&lt;a n=&quot;upCount&quot; t=&quot;i&quot;&gt;0&lt;/a&gt;&#x0A;&lt;/m&gt;&#x0A;&lt;/a&gt;&#x0A;&lt;a n=&quot;ui&quot; t=&quot;s&quot;&gt;input&lt;/a&gt;&#x0A;&lt;a n=&quot;uiclass&quot; t=&quot;s&quot;&gt;menu&lt;/a&gt;&#x0A;&lt;a n=&quot;uirowmode&quot; t=&quot;i&quot;&gt;0&lt;/a&gt;&#x0A;&lt;/m&gt;&#x0A;&lt;/a&gt;&#x0A;&lt;/m&gt;&#x0A;&lt;/a&gt;&#x0A;&lt;a n=&quot;palette&quot; t=&quot;m&quot;&gt;&lt;m n=&quot;memblock&quot; c=&quot;container&quot;&gt;&lt;a n=&quot;autosubmit&quot; t=&quot;s&quot;&gt;&lt;/a&gt;&#x0A;&lt;a n=&quot;callback&quot; t=&quot;m&quot;&gt;&lt;m n=&quot;memblock&quot; c=&quot;container&quot;&gt;&lt;a n=&quot;@isordered&quot; t=&quot;i&quot;&gt;1&lt;/a&gt;&#x0A;&lt;a n=&quot;ReloadFrames&quot; t=&quot;m&quot;&gt;&lt;m n=&quot;memblock&quot; c=&quot;container&quot;&gt;&lt;a n=&quot;data&quot; t=&quot;m&quot;&gt;&lt;m n=&quot;memblock&quot; c=&quot;container&quot;&gt;&lt;/m&gt;&#x0A;&lt;/a&gt;&#x0A;&lt;/m&gt;&#x0A;&lt;/a&gt;&#x0A;&lt;a n=&quot;@sticky:10003&quot; t=&quot;m&quot;&gt;&lt;m n=&quot;memblock&quot; c=&quot;container&quot;&gt;&lt;a n=&quot;skip&quot; t=&quot;i&quot;&gt;1&lt;/a&gt;&#x0A;&lt;/m&gt;&#x0A;&lt;/a&gt;&#x0A;&lt;/m&gt;&#x0A;&lt;/a&gt;&#x0A;&lt;a n=&quot;CallbackList&quot; t=&quot;m&quot;&gt;&lt;m n=&quot;memblock&quot; c=&quot;XmlNode&quot; t=&quot;elem&quot;&gt;&lt;CallbackList&gt;&lt;Callback label=&quot;ReloadFrames&quot; title=&quot;Palette&quot; trigger=&quot;onchange&quot; category=&quot;&quot; priority=&quot;0&quot; disabled=&quot;0&quot; /&gt;&lt;/CallbackList&gt;&lt;/m&gt;&#x0A;&lt;/a&gt;&#x0A;&lt;a n=&quot;defaultValue&quot; t=&quot;s&quot;&gt;&lt;/a&gt;&#x0A;&lt;a n=&quot;description&quot; t=&quot;s&quot;&gt;&lt;/a&gt;&#x0A;&lt;a n=&quot;disabled&quot; t=&quot;i&quot;&gt;0&lt;/a&gt;&#x0A;&lt;a n=&quot;highlight&quot; t=&quot;s&quot;&gt;&lt;/a&gt;&#x0A;&lt;a n=&quot;inputtype&quot; t=&quot;s&quot;&gt;s&lt;/a&gt;&#x0A;&lt;a n=&quot;label&quot; t=&quot;s&quot;&gt;Color palette&lt;/a&gt;&#x0A;&lt;a n=&quot;labels&quot; t=&quot;m&quot;&gt;&lt;m n=&quot;memblock&quot; c=&quot;vector&quot; t=&quot;string&quot; k=&quot;2&quot;&gt;&lt;vdata k=&quot;2&quot; t=&quot;string&quot;&gt;&lt;s&gt;Extended&lt;/s&gt;&lt;s&gt;Simple&lt;/s&gt;&lt;/vdata&gt;&#x0A;&lt;/m&gt;&#x0A;&lt;/a&gt;&#x0A;&lt;a n=&quot;private&quot; t=&quot;m&quot;&gt;&lt;m n=&quot;memblock&quot; c=&quot;container&quot;&gt;&lt;/m&gt;&#x0A;&lt;/a&gt;&#x0A;&lt;a n=&quot;qualifier&quot; t=&quot;s&quot;&gt;&lt;/a&gt;&#x0A;&lt;a n=&quot;unit&quot; t=&quot;s&quot;&gt;&lt;/a&gt;&#x0A;&lt;a n=&quot;value&quot; t=&quot;s&quot;&gt;Extended&lt;/a&gt;&#x0A;&lt;a n=&quot;values&quot; t=&quot;m&quot;&gt;&lt;m n=&quot;memblock&quot; c=&quot;vector&quot; t=&quot;string&quot; k=&quot;2&quot;&gt;&lt;vdata k=&quot;2&quot; t=&quot;string&quot;&gt;&lt;s&gt;Extended&lt;/s&gt;&lt;s&gt;Plain&lt;/s&gt;&lt;/vdata&gt;&#x0A;&lt;/m&gt;&#x0A;&lt;/a&gt;&#x0A;&lt;a n=&quot;value_disabled&quot; t=&quot;m&quot;&gt;&lt;m n=&quot;memblock&quot; c=&quot;vector&quot;&gt;&lt;vdata k=&quot;2&quot; t=&quot;signed int&quot; rank=&quot;1&quot; dimsize0=&quot;2&quot; Transfer-Encoding=&quot;zlib base64&quot;&gt;&#x0A;eJxjYIAAAAAIAAE=&#x0A;&lt;/vdata&gt;&#x0A;&lt;a n=&quot;factor&quot; t=&quot;f&quot;&gt;1&lt;/a&gt;&#x0A;&lt;/m&gt;&#x0A;&lt;/a&gt;&#x0A;&lt;a n=&quot;@sticky:10003&quot; t=&quot;m&quot;&gt;&lt;m n=&quot;memblock&quot; c=&quot;container&quot;&gt;&lt;a n=&quot;attr&quot; t=&quot;m&quot;&gt;&lt;m n=&quot;memblock&quot; c=&quot;container&quot;&gt;&lt;a n=&quot;class&quot; t=&quot;s&quot;&gt;input&lt;/a&gt;&#x0A;&lt;/m&gt;&#x0A;&lt;/a&gt;&#x0A;&lt;a n=&quot;docID&quot; t=&quot;s&quot;&gt;&lt;/a&gt;&#x0A;&lt;a n=&quot;insertmode&quot; t=&quot;s&quot;&gt;replace&lt;/a&gt;&#x0A;&lt;a n=&quot;is_root&quot; t=&quot;i&quot;&gt;0&lt;/a&gt;&#x0A;&lt;a n=&quot;skip&quot; t=&quot;i&quot;&gt;1&lt;/a&gt;&#x0A;&lt;a n=&quot;target&quot; t=&quot;m&quot;&gt;&lt;m n=&quot;memblock&quot; c=&quot;container&quot;&gt;&lt;a n=&quot;target&quot; t=&quot;s&quot;&gt;value&lt;/a&gt;&#x0A;&lt;a n=&quot;upCount&quot; t=&quot;i&quot;&gt;0&lt;/a&gt;&#x0A;&lt;/m&gt;&#x0A;&lt;/a&gt;&#x0A;&lt;a n=&quot;ui&quot; t=&quot;s&quot;&gt;input&lt;/a&gt;&#x0A;&lt;a n=&quot;uiclass&quot; t=&quot;s&quot;&gt;menu&lt;/a&gt;&#x0A;&lt;a n=&quot;uirowmode&quot; t=&quot;i&quot;&gt;0&lt;/a&gt;&#x0A;&lt;/m&gt;&#x0A;&lt;/a&gt;&#x0A;&lt;/m&gt;&#x0A;&lt;/a&gt;&#x0A;&lt;a n=&quot;@sticky:10003&quot; t=&quot;m&quot;&gt;&lt;m n=&quot;memblock&quot; c=&quot;container&quot;&gt;&lt;a n=&quot;attr&quot; t=&quot;m&quot;&gt;&lt;m n=&quot;memblock&quot; c=&quot;container&quot;&gt;&lt;a n=&quot;class&quot; t=&quot;s&quot;&gt;container&lt;/a&gt;&#x0A;&lt;/m&gt;&#x0A;&lt;/a&gt;&#x0A;&lt;a n=&quot;docID&quot; t=&quot;s&quot;&gt;&lt;/a&gt;&#x0A;&lt;a n=&quot;insertmode&quot; t=&quot;s&quot;&gt;simple&lt;/a&gt;&#x0A;&lt;a n=&quot;is_root&quot; t=&quot;i&quot;&gt;0&lt;/a&gt;&#x0A;&lt;a n=&quot;skip&quot; t=&quot;i&quot;&gt;0&lt;/a&gt;&#x0A;&lt;a n=&quot;tabulate&quot; t=&quot;i&quot;&gt;1&lt;/a&gt;&#x0A;&lt;a n=&quot;ui&quot; t=&quot;s&quot;&gt;container&lt;/a&gt;&#x0A;&lt;a n=&quot;uiclass&quot; t=&quot;s&quot;&gt;container&lt;/a&gt;&#x0A;&lt;/m&gt;&#x0A;&lt;/a&gt;&#x0A;&lt;/m&gt;&#x0A;&lt;/a&gt;&#x0A;&lt;a n=&quot;Render_ScaleBar_ScaleBar&quot; t=&quot;m&quot;&gt;&lt;m n=&quot;memblock&quot; c=&quot;container&quot;&gt;&lt;a n=&quot;@isordered&quot; t=&quot;i&quot;&gt;1&lt;/a&gt;&#x0A;&lt;a n=&quot;ScaleBar&quot; t=&quot;m&quot;&gt;&lt;m n=&quot;memblock&quot; c=&quot;container&quot;&gt;&lt;a n=&quot;autosubmit&quot; t=&quot;s&quot;&gt;&lt;/a&gt;&#x0A;&lt;a n=&quot;callback&quot; t=&quot;m&quot;&gt;&lt;m n=&quot;memblock&quot; c=&quot;container&quot;&gt;&lt;a n=&quot;@isordered&quot; t=&quot;i&quot;&gt;1&lt;/a&gt;&#x0A;&lt;a n=&quot;ReloadFrames&quot; t=&quot;m&quot;&gt;&lt;m n=&quot;memblock&quot; c=&quot;container&quot;&gt;&lt;a n=&quot;data&quot; t=&quot;m&quot;&gt;&lt;m n=&quot;memblock&quot; c=&quot;container&quot;&gt;&lt;/m&gt;&#x0A;&lt;/a&gt;&#x0A;&lt;/m&gt;&#x0A;&lt;/a&gt;&#x0A;&lt;a n=&quot;@sticky:10003&quot; t=&quot;m&quot;&gt;&lt;m n=&quot;memblock&quot; c=&quot;container&quot;&gt;&lt;a n=&quot;skip&quot; t=&quot;i&quot;&gt;1&lt;/a&gt;&#x0A;&lt;/m&gt;&#x0A;&lt;/a&gt;&#x0A;&lt;/m&gt;&#x0A;&lt;/a&gt;&#x0A;&lt;a n=&quot;CallbackList&quot; t=&quot;m&quot;&gt;&lt;m n=&quot;memblock&quot; c=&quot;XmlNode&quot; t=&quot;elem&quot;&gt;&lt;CallbackList&gt;&lt;Callback label=&quot;ReloadFrames&quot; title=&quot;ReloadFrames&quot; trigger=&quot;onchange&quot; category=&quot;&quot; priority=&quot;0&quot; disabled=&quot;0&quot; /&gt;&lt;/CallbackList&gt;&lt;/m&gt;&#x0A;&lt;/a&gt;&#x0A;&lt;a n=&quot;defaultValue&quot; t=&quot;s&quot;&gt;&lt;/a&gt;&#x0A;&lt;a n=&quot;description&quot; t=&quot;s&quot;&gt;&lt;/a&gt;&#x0A;&lt;a n=&quot;disabled&quot; t=&quot;i&quot;&gt;0&lt;/a&gt;&#x0A;&lt;a n=&quot;highlight&quot; t=&quot;s&quot;&gt;&lt;/a&gt;&#x0A;&lt;a n=&quot;inputtype&quot; t=&quot;s&quot;&gt;s&lt;/a&gt;&#x0A;&lt;a n=&quot;label&quot; t=&quot;s&quot;&gt;Show scale&lt;/a&gt;&#x0A;&lt;a n=&quot;labels&quot; t=&quot;m&quot;&gt;&lt;m n=&quot;memblock&quot; c=&quot;vector&quot; t=&quot;string&quot; k=&quot;5&quot;&gt;&lt;vdata k=&quot;5&quot; t=&quot;string&quot;&gt;&lt;s&gt;None&lt;/s&gt;&lt;s&gt;Bottom Left&lt;/s&gt;&lt;s&gt;Top Left&lt;/s&gt;&lt;s&gt;Top Right&lt;/s&gt;&lt;s&gt;Bottom Right&lt;/s&gt;&lt;/vdata&gt;&#x0A;&lt;/m&gt;&#x0A;&lt;/a&gt;&#x0A;&lt;a n=&quot;private&quot; t=&quot;m&quot;&gt;&lt;m n=&quot;memblock&quot; c=&quot;container&quot;&gt;&lt;/m&gt;&#x0A;&lt;/a&gt;&#x0A;&lt;a n=&quot;qualifier&quot; t=&quot;s&quot;&gt;&lt;/a&gt;&#x0A;&lt;a n=&quot;unit&quot; t=&quot;s&quot;&gt;&lt;/a&gt;&#x0A;&lt;a n=&quot;value&quot; t=&quot;f&quot;&gt;NaN&lt;/a&gt;&#x0A;&lt;a n=&quot;values&quot; t=&quot;m&quot;&gt;&lt;m n=&quot;memblock&quot; c=&quot;vector&quot;&gt;&lt;vdata k=&quot;5&quot; t=&quot;double&quot; rank=&quot;1&quot; dimsize0=&quot;5&quot; Transfer-Encoding=&quot;zlib base64&quot;&gt;&#x0A;eJxjYACBH/UMKOCDPZThAKE4HABJFgMv&#x0A;&lt;/vdata&gt;&#x0A;&lt;a n=&quot;factor&quot; t=&quot;f&quot;&gt;1&lt;/a&gt;&#x0A;&lt;/m&gt;&#x0A;&lt;/a&gt;&#x0A;&lt;a n=&quot;value_disabled&quot; t=&quot;m&quot;&gt;&lt;m n=&quot;memblock&quot; c=&quot;vector&quot;&gt;&lt;vdata k=&quot;5&quot; t=&quot;signed int&quot; rank=&quot;1&quot; dimsize0=&quot;5&quot; Transfer-Encoding=&quot;zlib base64&quot;&gt;&#x0A;eJxjYMAEAAAUAAE=&#x0A;&lt;/vdata&gt;&#x0A;&lt;a n=&quot;factor&quot; t=&quot;f&quot;&gt;1&lt;/a&gt;&#x0A;&lt;/m&gt;&#x0A;&lt;/a&gt;&#x0A;&lt;a n=&quot;@sticky:10003&quot; t=&quot;m&quot;&gt;&lt;m n=&quot;memblock&quot; c=&quot;container&quot;&gt;&lt;a n=&quot;attr&quot; t=&quot;m&quot;&gt;&lt;m n=&quot;memblock&quot; c=&quot;container&quot;&gt;&lt;a n=&quot;class&quot; t=&quot;s&quot;&gt;input&lt;/a&gt;&#x0A;&lt;/m&gt;&#x0A;&lt;/a&gt;&#x0A;&lt;a n=&quot;docID&quot; t=&quot;s&quot;&gt;&lt;/a&gt;&#x0A;&lt;a n=&quot;insertmode&quot; t=&quot;s&quot;&gt;replace&lt;/a&gt;&#x0A;&lt;a n=&quot;is_root&quot; t=&quot;i&quot;&gt;0&lt;/a&gt;&#x0A;&lt;a n=&quot;skip&quot; t=&quot;i&quot;&gt;0&lt;/a&gt;&#x0A;&lt;a n=&quot;target&quot; t=&quot;m&quot;&gt;&lt;m n=&quot;memblock&quot; c=&quot;container&quot;&gt;&lt;a n=&quot;target&quot; t=&quot;s&quot;&gt;value&lt;/a&gt;&#x0A;&lt;a n=&quot;upCount&quot; t=&quot;i&quot;&gt;0&lt;/a&gt;&#x0A;&lt;/m&gt;&#x0A;&lt;/a&gt;&#x0A;&lt;a n=&quot;ui&quot; t=&quot;s&quot;&gt;input&lt;/a&gt;&#x0A;&lt;a n=&quot;uiclass&quot; t=&quot;s&quot;&gt;menu&lt;/a&gt;&#x0A;&lt;a n=&quot;uirowmode&quot; t=&quot;i&quot;&gt;0&lt;/a&gt;&#x0A;&lt;/m&gt;&#x0A;&lt;/a&gt;&#x0A;&lt;/m&gt;&#x0A;&lt;/a&gt;&#x0A;&lt;a n=&quot;@sticky:10003&quot; t=&quot;m&quot;&gt;&lt;m n=&quot;memblock&quot; c=&quot;container&quot;&gt;&lt;a n=&quot;attr&quot; t=&quot;m&quot;&gt;&lt;m n=&quot;memblock&quot; c=&quot;container&quot;&gt;&lt;a n=&quot;class&quot; t=&quot;s&quot;&gt;container&lt;/a&gt;&#x0A;&lt;/m&gt;&#x0A;&lt;/a&gt;&#x0A;&lt;a n=&quot;docID&quot; t=&quot;s&quot;&gt;&lt;/a&gt;&#x0A;&lt;a n=&quot;insertmode&quot; t=&quot;s&quot;&gt;simple&lt;/a&gt;&#x0A;&lt;a n=&quot;is_root&quot; t=&quot;i&quot;&gt;0&lt;/a&gt;&#x0A;&lt;a n=&quot;skip&quot; t=&quot;i&quot;&gt;0&lt;/a&gt;&#x0A;&lt;a n=&quot;tabulate&quot; t=&quot;i&quot;&gt;1&lt;/a&gt;&#x0A;&lt;a n=&quot;ui&quot; t=&quot;s&quot;&gt;container&lt;/a&gt;&#x0A;&lt;a n=&quot;uiclass&quot; t=&quot;s&quot;&gt;container&lt;/a&gt;&#x0A;&lt;/m&gt;&#x0A;&lt;/a&gt;&#x0A;&lt;/m&gt;&#x0A;&lt;/a&gt;&#x0A;&lt;a n=&quot;Render_Stencils_Stencils&quot; t=&quot;m&quot;&gt;&lt;m n=&quot;memblock&quot; c=&quot;container&quot;&gt;&lt;a n=&quot;rainbowsize&quot; t=&quot;m&quot;&gt;&lt;m n=&quot;memblock&quot; c=&quot;container&quot;&gt;&lt;a n=&quot;value&quot; t=&quot;f&quot;&gt;10&lt;/a&gt;&#x0A;&lt;/m&gt;&#x0A;&lt;/a&gt;&#x0A;&lt;/m&gt;&#x0A;&lt;/a&gt;&#x0A;&lt;a n=&quot;@sticky:10003&quot; t=&quot;m&quot;&gt;&lt;m n=&quot;memblock&quot; c=&quot;container&quot;&gt;&lt;a n=&quot;attr&quot; t=&quot;m&quot;&gt;&lt;m n=&quot;memblock&quot; c=&quot;container&quot;&gt;&lt;a n=&quot;class&quot; t=&quot;s&quot;&gt;container&lt;/a&gt;&#x0A;&lt;/m&gt;&#x0A;&lt;/a&gt;&#x0A;&lt;a n=&quot;docID&quot; t=&quot;s&quot;&gt;&lt;/a&gt;&#x0A;&lt;a n=&quot;insertmode&quot; t=&quot;s&quot;&gt;simple&lt;/a&gt;&#x0A;&lt;a n=&quot;is_root&quot; t=&quot;i&quot;&gt;0&lt;/a&gt;&#x0A;&lt;a n=&quot;skip&quot; t=&quot;i&quot;&gt;0&lt;/a&gt;&#x0A;&lt;a n=&quot;tabulate&quot; t=&quot;i&quot;&gt;0&lt;/a&gt;&#x0A;&lt;a n=&quot;ui&quot; t=&quot;s&quot;&gt;container&lt;/a&gt;&#x0A;&lt;a n=&quot;uiclass&quot; t=&quot;s&quot;&gt;container&lt;/a&gt;&#x0A;&lt;/m&gt;&#x0A;&lt;/a&gt;&#x0A;&lt;/m&gt;&#x0A;&lt;/a&gt;&#x0A;&lt;a n=&quot;general_title&quot; t=&quot;s&quot;&gt;General controls&lt;/a&gt;&#x0A;&lt;a n=&quot;images&quot; t=&quot;m&quot;&gt;&lt;m n=&quot;memblock&quot; c=&quot;container&quot;&gt;&lt;a n=&quot;autocontrast&quot; t=&quot;m&quot;&gt;&lt;m n=&quot;memblock&quot; c=&quot;vector&quot;&gt;&lt;vdata k=&quot;2&quot; t=&quot;byte&quot; rank=&quot;1&quot; dimsize0=&quot;2&quot; Transfer-Encoding=&quot;zlib base64&quot;&gt;&#x0A;eJxjZAQAAAUAAw==&#x0A;&lt;/vdata&gt;&#x0A;&lt;a n=&quot;factor&quot; t=&quot;f&quot;&gt;1&lt;/a&gt;&#x0A;&lt;/m&gt;&#x0A;&lt;/a&gt;&#x0A;&lt;a n=&quot;color&quot; t=&quot;m&quot;&gt;&lt;m n=&quot;memblock&quot; c=&quot;vector&quot; t=&quot;string&quot; k=&quot;2&quot;&gt;&lt;vdata k=&quot;2&quot; t=&quot;string&quot;&gt;&lt;s&gt;Gray&lt;/s&gt;&lt;s&gt;Gray&lt;/s&gt;&lt;/vdata&gt;&#x0A;&lt;/m&gt;&#x0A;&lt;/a&gt;&#x0A;&lt;a n=&quot;default_color&quot; t=&quot;m&quot;&gt;&lt;m n=&quot;memblock&quot; c=&quot;vector&quot; t=&quot;string&quot; k=&quot;2&quot;&gt;&lt;vdata k=&quot;2&quot; t=&quot;string&quot;&gt;&lt;s&gt;Gray&lt;/s&gt;&lt;s&gt;Gray&lt;/s&gt;&lt;/vdata&gt;&#x0A;&lt;/m&gt;&#x0A;&lt;/a&gt;&#x0A;&lt;a n=&quot;flag&quot; t=&quot;m&quot;&gt;&lt;m n=&quot;memblock&quot; c=&quot;vector&quot;&gt;&lt;vdata k=&quot;2&quot; t=&quot;byte&quot; rank=&quot;1&quot; dimsize0=&quot;2&quot; Transfer-Encoding=&quot;zlib base64&quot;&gt;&#x0A;eJxjYAAAAAIAAQ==&#x0A;&lt;/vdata&gt;&#x0A;&lt;a n=&quot;factor&quot; t=&quot;f&quot;&gt;1&lt;/a&gt;&#x0A;&lt;/m&gt;&#x0A;&lt;/a&gt;&#x0A;&lt;a n=&quot;label&quot; t=&quot;m&quot;&gt;&lt;m n=&quot;memblock&quot; c=&quot;vector&quot; t=&quot;string&quot; k=&quot;2&quot;&gt;&lt;vdata k=&quot;2&quot; t=&quot;string&quot;&gt;&lt;s&gt;Exp1Cam1&lt;/s&gt;&lt;s&gt;Exp2Cam2&lt;/s&gt;&lt;/vdata&gt;&#x0A;&lt;/m&gt;&#x0A;&lt;/a&gt;&#x0A;&lt;a n=&quot;open&quot; t=&quot;m&quot;&gt;&lt;m n=&quot;memblock&quot; c=&quot;vector&quot;&gt;&lt;vdata k=&quot;2&quot; t=&quot;signed int&quot; rank=&quot;1&quot; dimsize0=&quot;2&quot; Transfer-Encoding=&quot;zlib base64&quot;&gt;&#x0A;eJxjYIAAAAAIAAE=&#x0A;&lt;/vdata&gt;&#x0A;&lt;a n=&quot;factor&quot; t=&quot;f&quot;&gt;1&lt;/a&gt;&#x0A;&lt;/m&gt;&#x0A;&lt;/a&gt;&#x0A;&lt;a n=&quot;xfmid&quot; t=&quot;m&quot;&gt;&lt;m n=&quot;memblock&quot; c=&quot;vector&quot;&gt;&lt;vdata k=&quot;2&quot; t=&quot;double&quot; rank=&quot;1&quot; dimsize0=&quot;2&quot; Transfer-Encoding=&quot;zlib base64&quot;&gt;&#x0A;eJzbk1Wa5p1ywP7A6uyFL+desQcARtcIwA==&#x0A;&lt;/vdata&gt;&#x0A;&lt;a n=&quot;factor&quot; t=&quot;f&quot;&gt;1&lt;/a&gt;&#x0A;&lt;/m&gt;&#x0A;&lt;/a&gt;&#x0A;&lt;a n=&quot;xmax&quot; t=&quot;m&quot;&gt;&lt;m n=&quot;memblock&quot; c=&quot;vector&quot;&gt;&lt;vdata k=&quot;2&quot; t=&quot;double&quot; rank=&quot;1&quot; dimsize0=&quot;2&quot; Transfer-Encoding=&quot;zlib base64&quot;&gt;&#x0A;eJwrdKpQK5Sd6rDGQlHVP6LEAQAt7AU6&#x0A;&lt;/vdata&gt;&#x0A;&lt;a n=&quot;factor&quot; t=&quot;f&quot;&gt;1&lt;/a&gt;&#x0A;&lt;/m&gt;&#x0A;&lt;/a&gt;&#x0A;&lt;a n=&quot;xmin&quot; t=&quot;m&quot;&gt;&lt;m n=&quot;memblock&quot; c=&quot;vector&quot;&gt;&lt;vdata k=&quot;2&quot; t=&quot;double&quot; rank=&quot;1&quot; dimsize0=&quot;2&quot; Transfer-Encoding=&quot;zlib base64&quot;&gt;&#x0A;eJzbnfw+cdtiAwfH0jdreattHABHtgeL&#x0A;&lt;/vdata&gt;&#x0A;&lt;a n=&quot;factor&quot; t=&quot;f&quot;&gt;1&lt;/a&gt;&#x0A;&lt;/m&gt;&#x0A;&lt;/a&gt;&#x0A;&lt;a n=&quot;ymax&quot; t=&quot;m&quot;&gt;&lt;m n=&quot;memblock&quot; c=&quot;vector&quot;&gt;&lt;vdata k=&quot;2&quot; t=&quot;double&quot; rank=&quot;1&quot; dimsize0=&quot;2&quot; Transfer-Encoding=&quot;zlib base64&quot;&gt;&#x0A;eJxjYACBD/YMUBoADcYCXw==&#x0A;&lt;/vdata&gt;&#x0A;&lt;a n=&quot;factor&quot; t=&quot;f&quot;&gt;1&lt;/a&gt;&#x0A;&lt;/m&gt;&#x0A;&lt;/a&gt;&#x0A;&lt;a n=&quot;ymid&quot; t=&quot;m&quot;&gt;&lt;m n=&quot;memblock&quot; c=&quot;vector&quot;&gt;&lt;vdata k=&quot;2&quot; t=&quot;double&quot; rank=&quot;1&quot; dimsize0=&quot;2&quot; Transfer-Encoding=&quot;zlib base64&quot;&gt;&#x0A;eJxjYACBB/YMUBoADQYCPw==&#x0A;&lt;/vdata&gt;&#x0A;&lt;a n=&quot;factor&quot; t=&quot;f&quot;&gt;1&lt;/a&gt;&#x0A;&lt;/m&gt;&#x0A;&lt;/a&gt;&#x0A;&lt;a n=&quot;ymin&quot; t=&quot;m&quot;&gt;&lt;m n=&quot;memblock&quot; c=&quot;vector&quot;&gt;&lt;vdata k=&quot;2&quot; t=&quot;double&quot; rank=&quot;1&quot; dimsize0=&quot;2&quot; Transfer-Encoding=&quot;zlib base64&quot;&gt;&#x0A;eJxjYEAFAAAQAAE=&#x0A;&lt;/vdata&gt;&#x0A;&lt;a n=&quot;factor&quot; t=&quot;f&quot;&gt;1&lt;/a&gt;&#x0A;&lt;/m&gt;&#x0A;&lt;/a&gt;&#x0A;&lt;/m&gt;&#x0A;&lt;/a&gt;&#x0A;&lt;a n=&quot;image_title&quot; t=&quot;s&quot;&gt;Channels&lt;/a&gt;&#x0A;&lt;a n=&quot;stencils&quot; t=&quot;m&quot;&gt;&lt;m n=&quot;memblock&quot; c=&quot;container&quot;&gt;&lt;a n=&quot;class&quot; t=&quot;m&quot;&gt;&lt;m n=&quot;memblock&quot; c=&quot;vector&quot; t=&quot;string&quot; k=&quot;6&quot;&gt;&lt;vdata k=&quot;6&quot; t=&quot;string&quot;&gt;&lt;s&gt;&lt;/s&gt;&lt;s&gt;&lt;/s&gt;&lt;s&gt;&lt;/s&gt;&lt;s&gt;&lt;/s&gt;&lt;s&gt;&lt;/s&gt;&lt;s&gt;&lt;/s&gt;&lt;/vdata&gt;&#x0A;&lt;/m&gt;&#x0A;&lt;/a&gt;&#x0A;&lt;a n=&quot;color&quot; t=&quot;m&quot;&gt;&lt;m n=&quot;memblock&quot; c=&quot;vector&quot; t=&quot;string&quot; k=&quot;6&quot;&gt;&lt;vdata k=&quot;6&quot; t=&quot;string&quot;&gt;&lt;s&gt;yellow&lt;/s&gt;&lt;s&gt;blue&lt;/s&gt;&lt;s&gt;violet&lt;/s&gt;&lt;s&gt;cyan&lt;/s&gt;&lt;s&gt;green&lt;/s&gt;&lt;s&gt;red&lt;/s&gt;&lt;/vdata&gt;&#x0A;&lt;/m&gt;&#x0A;&lt;/a&gt;&#x0A;&lt;a n=&quot;default_color&quot; t=&quot;m&quot;&gt;&lt;m n=&quot;memblock&quot; c=&quot;vector&quot; t=&quot;string&quot; k=&quot;6&quot;&gt;&lt;vdata k=&quot;6&quot; t=&quot;string&quot;&gt;&lt;s&gt;yellow&lt;/s&gt;&lt;s&gt;blue&lt;/s&gt;&lt;s&gt;violet&lt;/s&gt;&lt;s&gt;cyan&lt;/s&gt;&lt;s&gt;green&lt;/s&gt;&lt;s&gt;red&lt;/s&gt;&lt;/vdata&gt;&#x0A;&lt;/m&gt;&#x0A;&lt;/a&gt;&#x0A;&lt;a n=&quot;flag&quot; t=&quot;m&quot;&gt;&lt;m n=&quot;memblock&quot; c=&quot;vector&quot;&gt;&lt;vdata k=&quot;6&quot; t=&quot;byte&quot; rank=&quot;1&quot; dimsize0=&quot;6&quot; Transfer-Encoding=&quot;zlib base64&quot;&gt;&#x0A;eJxjZAABAAAMAAI=&#x0A;&lt;/vdata&gt;&#x0A;&lt;a n=&quot;factor&quot; t=&quot;f&quot;&gt;1&lt;/a&gt;&#x0A;&lt;/m&gt;&#x0A;&lt;/a&gt;&#x0A;&lt;a n=&quot;label&quot; t=&quot;m&quot;&gt;&lt;m n=&quot;memblock&quot; c=&quot;vector&quot; t=&quot;string&quot; k=&quot;6&quot;&gt;&lt;vdata k=&quot;6&quot; t=&quot;string&quot;&gt;&lt;s&gt;Nucleus&lt;/s&gt;&lt;s&gt;Cell&lt;/s&gt;&lt;s&gt;Membrane&lt;/s&gt;&lt;s&gt;Cytoplasm&lt;/s&gt;&lt;s&gt;Selected Objects&lt;/s&gt;&lt;s&gt;Discarded Objects&lt;/s&gt;&lt;/vdata&gt;&#x0A;&lt;/m&gt;&#x0A;&lt;/a&gt;&#x0A;&lt;a n=&quot;open&quot; t=&quot;m&quot;&gt;&lt;m n=&quot;memblock&quot; c=&quot;vector&quot;&gt;&lt;vdata k=&quot;6&quot; t=&quot;signed int&quot; rank=&quot;1&quot; dimsize0=&quot;6&quot; Transfer-Encoding=&quot;zlib base64&quot;&gt;&#x0A;eJxjYMAOAAAYAAE=&#x0A;&lt;/vdata&gt;&#x0A;&lt;a n=&quot;factor&quot; t=&quot;f&quot;&gt;1&lt;/a&gt;&#x0A;&lt;/m&gt;&#x0A;&lt;/a&gt;&#x0A;&lt;a n=&quot;priority&quot; t=&quot;m&quot;&gt;&lt;m n=&quot;memblock&quot; c=&quot;vector&quot;&gt;&lt;vdata k=&quot;6&quot; t=&quot;signed int&quot; rank=&quot;1&quot; dimsize0=&quot;6&quot; Transfer-Encoding=&quot;zlib base64&quot;&gt;&#x0A;eJxjYMAOAAAYAAE=&#x0A;&lt;/vdata&gt;&#x0A;&lt;a n=&quot;factor&quot; t=&quot;f&quot;&gt;1&lt;/a&gt;&#x0A;&lt;/m&gt;&#x0A;&lt;/a&gt;&#x0A;&lt;a n=&quot;style&quot; t=&quot;m&quot;&gt;&lt;m n=&quot;memblock&quot; c=&quot;vector&quot; t=&quot;string&quot; k=&quot;6&quot;&gt;&lt;vdata k=&quot;6&quot; t=&quot;string&quot;&gt;&lt;s&gt;Border&lt;/s&gt;&lt;s&gt;Border&lt;/s&gt;&lt;s&gt;Border&lt;/s&gt;&lt;s&gt;Border&lt;/s&gt;&lt;s&gt;body&lt;/s&gt;&lt;s&gt;body&lt;/s&gt;&lt;/vdata&gt;&#x0A;&lt;/m&gt;&#x0A;&lt;/a&gt;&#x0A;&lt;/m&gt;&#x0A;&lt;/a&gt;&#x0A;&lt;a n=&quot;stencil_title&quot; t=&quot;s&quot;&gt;Overlays&lt;/a&gt;&#x0A;&lt;a n=&quot;tracker&quot; t=&quot;m&quot;&gt;&lt;m n=&quot;memblock&quot; c=&quot;container&quot;&gt;&lt;a n=&quot;color&quot; t=&quot;m&quot;&gt;&lt;m n=&quot;memblock&quot; c=&quot;vector&quot; t=&quot;string&quot; k=&quot;4&quot;&gt;&lt;vdata k=&quot;4&quot; t=&quot;string&quot;&gt;&lt;s&gt;Gray&lt;/s&gt;&lt;s&gt;Gray&lt;/s&gt;&lt;s&gt;Gray&lt;/s&gt;&lt;s&gt;Gray&lt;/s&gt;&lt;/vdata&gt;&#x0A;&lt;/m&gt;&#x0A;&lt;/a&gt;&#x0A;&lt;a n=&quot;@sticky:10003&quot; t=&quot;m&quot;&gt;&lt;m n=&quot;memblock&quot; c=&quot;container&quot;&gt;&lt;a n=&quot;skip&quot; t=&quot;i&quot;&gt;1&lt;/a&gt;&#x0A;&lt;/m&gt;&#x0A;&lt;/a&gt;&#x0A;&lt;/m&gt;&#x0A;&lt;/a&gt;&#x0A;&lt;/m&gt;&#x0A;&lt;/a&gt;&#x0A;&lt;a n=&quot;TableRefString&quot; t=&quot;m&quot;&gt;&lt;m n=&quot;memblock&quot; c=&quot;vector&quot; t=&quot;string&quot; k=&quot;1&quot;&gt;&lt;vdata k=&quot;1&quot; t=&quot;string&quot;&gt;&lt;s&gt;EvaluationData.Procedures.SelectPopulation.Outputs.Wholecells_ForIllustration.dataitem&lt;/s&gt;&lt;/vdata&gt;&#x0A;&lt;/m&gt;&#x0A;&lt;/a&gt;&#x0A;&lt;a n=&quot;cIViewRelatedPopulationData&quot; t=&quot;m&quot;&gt;&lt;m n=&quot;memblock&quot; c=&quot;container&quot;&gt;&lt;a n=&quot;@isordered&quot; t=&quot;i&quot;&gt;1&lt;/a&gt;&#x0A;&lt;a n=&quot;@Nuclei@20Illustration@20SelectPopulation&quot; t=&quot;m&quot;&gt;&lt;m n=&quot;memblock&quot; c=&quot;container&quot;&gt;&lt;a n=&quot;TabName&quot; t=&quot;s&quot;&gt;FilteredSelectPopulation&lt;/a&gt;&#x0A;&lt;/m&gt;&#x0A;&lt;/a&gt;&#x0A;&lt;/m&gt;&#x0A;&lt;/a&gt;&#x0A;&lt;a n=&quot;DefaultStencilControls&quot; t=&quot;m&quot;&gt;&lt;m n=&quot;memblock&quot; c=&quot;container&quot;&gt;&lt;a n=&quot;color&quot; t=&quot;m&quot;&gt;&lt;m n=&quot;memblock&quot; c=&quot;vector&quot; t=&quot;string&quot; k=&quot;6&quot;&gt;&lt;vdata k=&quot;6&quot; t=&quot;string&quot;&gt;&lt;s&gt;yellow&lt;/s&gt;&lt;s&gt;blue&lt;/s&gt;&lt;s&gt;violet&lt;/s&gt;&lt;s&gt;cyan&lt;/s&gt;&lt;s&gt;green&lt;/s&gt;&lt;s&gt;red&lt;/s&gt;&lt;/vdata&gt;&#x0A;&lt;/m&gt;&#x0A;&lt;/a&gt;&#x0A;&lt;a n=&quot;style&quot; t=&quot;m&quot;&gt;&lt;m n=&quot;memblock&quot; c=&quot;vector&quot; t=&quot;string&quot; k=&quot;6&quot;&gt;&lt;vdata k=&quot;6&quot; t=&quot;string&quot;&gt;&lt;s&gt;Border&lt;/s&gt;&lt;s&gt;Border&lt;/s&gt;&lt;s&gt;Border&lt;/s&gt;&lt;s&gt;Border&lt;/s&gt;&lt;s&gt;body&lt;/s&gt;&lt;s&gt;body&lt;/s&gt;&lt;/vdata&gt;&#x0A;&lt;/m&gt;&#x0A;&lt;/a&gt;&#x0A;&lt;a n=&quot;@sticky:10003&quot; t=&quot;m&quot;&gt;&lt;m n=&quot;memblock&quot; c=&quot;container&quot;&gt;&lt;a n=&quot;DefaultColor&quot; t=&quot;s&quot;&gt;green&lt;/a&gt;&#x0A;&lt;a n=&quot;DefaultStyle&quot; t=&quot;s&quot;&gt;body&lt;/a&gt;&#x0A;&lt;a n=&quot;last_standardvalues&quot; t=&quot;m&quot;&gt;&lt;m n=&quot;memblock&quot; c=&quot;container&quot;&gt;&lt;a n=&quot;@isordered&quot; t=&quot;i&quot;&gt;1&lt;/a&gt;&#x0A;&lt;a n=&quot;@Selected@20Objects&quot; t=&quot;m&quot;&gt;&lt;m n=&quot;memblock&quot; c=&quot;container&quot;&gt;&lt;a n=&quot;color&quot; t=&quot;s&quot;&gt;magenta&lt;/a&gt;&#x0A;&lt;a n=&quot;style&quot; t=&quot;s&quot;&gt;Border&lt;/a&gt;&#x0A;&lt;/m&gt;&#x0A;&lt;/a&gt;&#x0A;&lt;a n=&quot;@Discarded@20Objects&quot; t=&quot;m&quot;&gt;&lt;m n=&quot;memblock&quot; c=&quot;container&quot;&gt;&lt;a n=&quot;color&quot; t=&quot;s&quot;&gt;orange&lt;/a&gt;&#x0A;&lt;a n=&quot;style&quot; t=&quot;s&quot;&gt;Border&lt;/a&gt;&#x0A;&lt;/m&gt;&#x0A;&lt;/a&gt;&#x0A;&lt;/m&gt;&#x0A;&lt;/a&gt;&#x0A;&lt;a n=&quot;NonDefaultStyle&quot; t=&quot;s&quot;&gt;Border&lt;/a&gt;&#x0A;&lt;/m&gt;&#x0A;&lt;/a&gt;&#x0A;&lt;/m&gt;&#x0A;&lt;/a&gt;&#x0A;&lt;a n=&quot;current_frame&quot; t=&quot;s&quot;&gt;0&lt;/a&gt;&#x0A;&lt;a n=&quot;cRenderSettings&quot; t=&quot;m&quot;&gt;&lt;m n=&quot;memblock&quot; c=&quot;container&quot;&gt;&lt;a n=&quot;Render&quot; t=&quot;m&quot;&gt;&lt;m n=&quot;memblock&quot; c=&quot;container&quot;&gt;&lt;a n=&quot;Colormode_ColorTranslator&quot; t=&quot;m&quot;&gt;&lt;m n=&quot;memblock&quot; c=&quot;container&quot;&gt;&lt;a n=&quot;Colormode&quot; t=&quot;s&quot;&gt;WeightedAverage:Extended&lt;/a&gt;&#x0A;&lt;a n=&quot;methodclass&quot; t=&quot;s&quot;&gt;Colormode&lt;/a&gt;&#x0A;&lt;a n=&quot;pluginclass&quot; t=&quot;s&quot;&gt;Render&lt;/a&gt;&#x0A;&lt;/m&gt;&#x0A;&lt;/a&gt;&#x0A;&lt;a n=&quot;Images_Images&quot; t=&quot;m&quot;&gt;&lt;m n=&quot;memblock&quot; c=&quot;container&quot;&gt;&lt;a n=&quot;colormode&quot; t=&quot;s&quot;&gt;WeightedAverage&lt;/a&gt;&#x0A;&lt;a n=&quot;methodclass&quot; t=&quot;s&quot;&gt;Images&lt;/a&gt;&#x0A;&lt;a n=&quot;palette&quot; t=&quot;s&quot;&gt;Extended&lt;/a&gt;&#x0A;&lt;a n=&quot;pluginclass&quot; t=&quot;s&quot;&gt;Render&lt;/a&gt;&#x0A;&lt;/m&gt;&#x0A;&lt;/a&gt;&#x0A;&lt;a n=&quot;ScaleBar_ScaleBar&quot; t=&quot;m&quot;&gt;&lt;m n=&quot;memblock&quot; c=&quot;container&quot;&gt;&lt;a n=&quot;methodclass&quot; t=&quot;s&quot;&gt;ScaleBar&lt;/a&gt;&#x0A;&lt;a n=&quot;pluginclass&quot; t=&quot;s&quot;&gt;Render&lt;/a&gt;&#x0A;&lt;a n=&quot;ScaleBar&quot; t=&quot;f&quot;&gt;NaN&lt;/a&gt;&#x0A;&lt;/m&gt;&#x0A;&lt;/a&gt;&#x0A;&lt;a n=&quot;Stencils_Stencils&quot; t=&quot;m&quot;&gt;&lt;m n=&quot;memblock&quot; c=&quot;container&quot;&gt;&lt;a n=&quot;methodclass&quot; t=&quot;s&quot;&gt;Stencils&lt;/a&gt;&#x0A;&lt;a n=&quot;pluginclass&quot; t=&quot;s&quot;&gt;Render&lt;/a&gt;&#x0A;&lt;a n=&quot;rainbowsize&quot; t=&quot;f&quot;&gt;10&lt;/a&gt;&#x0A;&lt;/m&gt;&#x0A;&lt;/a&gt;&#x0A;&lt;/m&gt;&#x0A;&lt;/a&gt;&#x0A;&lt;/m&gt;&#x0A;&lt;/a&gt;&#x0A;&lt;a n=&quot;Frames&quot; t=&quot;m&quot;&gt;&lt;m n=&quot;memblock&quot; c=&quot;container&quot;&gt;&lt;a n=&quot;@isordered&quot; t=&quot;i&quot;&gt;1&lt;/a&gt;&#x0A;&lt;a n=&quot;Nuclei&quot; t=&quot;m&quot;&gt;&lt;m n=&quot;memblock&quot; c=&quot;container&quot;&gt;&lt;a n=&quot;@isordered&quot; t=&quot;i&quot;&gt;1&lt;/a&gt;&#x0A;&lt;a n=&quot;FrameLabel&quot; t=&quot;s&quot;&gt;Nuclei&lt;/a&gt;&#x0A;&lt;a n=&quot;FrameItemName&quot; t=&quot;s&quot;&gt;Nuclei&lt;/a&gt;&#x0A;&lt;a n=&quot;Images_RefString&quot; t=&quot;s&quot;&gt;Set(Images=AAL::GetValidImages().v_images)&lt;/a&gt;&#x0A;&lt;a n=&quot;Stencils_RefString&quot; t=&quot;s&quot;&gt;Set(Stencils=AAL::GetImageViewStencils(ListRefString).v_stencils)&lt;/a&gt;&#x0A;&lt;a n=&quot;Type&quot; t=&quot;s&quot;&gt;Standard&lt;/a&gt;&#x0A;&lt;a n=&quot;ListRefString&quot; t=&quot;s&quot;&gt;EvaluationData.Procedures.SelectPopulation.Outputs.Wholecells_ForIllustration.dataitem&lt;/a&gt;&#x0A;&lt;/m&gt;&#x0A;&lt;/a&gt;&#x0A;&lt;/m&gt;&#x0A;&lt;/a&gt;&#x0A;&lt;a n=&quot;@sticky:10003&quot; t=&quot;m&quot;&gt;&lt;m n=&quot;memblock&quot; c=&quot;container&quot;&gt;&lt;a n=&quot;__version&quot; t=&quot;f&quot;&gt;2.79999999999999982&lt;/a&gt;&#x0A;&lt;/m&gt;&#x0A;&lt;/a&gt;&#x0A;&lt;/m&gt;&#x0A;&lt;/a&gt;&#x0A;&lt;a n=&quot;FilteredSelectPopulation&quot; t=&quot;m&quot;&gt;&lt;m n=&quot;memblock&quot; c=&quot;container&quot;&gt;&lt;a n=&quot;@isordered&quot; t=&quot;i&quot;&gt;1&lt;/a&gt;&#x0A;&lt;a n=&quot;TabLabel&quot; t=&quot;s&quot;&gt;interphase&lt;/a&gt;&#x0A;&lt;a n=&quot;TabItemName&quot; t=&quot;s&quot;&gt;FilteredSelectPopulation&lt;/a&gt;&#x0A;&lt;a n=&quot;TabTitle&quot; t=&quot;s&quot;&gt;Qualified objects (16).&lt;/a&gt;&#x0A;&lt;a n=&quot;Skip&quot; t=&quot;i&quot;&gt;0&lt;/a&gt;&#x0A;&lt;a n=&quot;UIclass&quot; t=&quot;s&quot;&gt;sticky&lt;/a&gt;&#x0A;&lt;a n=&quot;NewDefaultChannel&quot; t=&quot;m&quot;&gt;&lt;m n=&quot;memblock&quot; c=&quot;vector&quot; t=&quot;string&quot; k=&quot;1&quot;&gt;&lt;vdata k=&quot;1&quot; t=&quot;string&quot;&gt;&lt;s&gt;Exp1Cam1&lt;/s&gt;&lt;/vdata&gt;&#x0A;&lt;/m&gt;&#x0A;&lt;/a&gt;&#x0A;&lt;a n=&quot;NewDefaultStencil&quot; t=&quot;m&quot;&gt;&lt;m n=&quot;memblock&quot; c=&quot;vector&quot; t=&quot;string&quot; k=&quot;1&quot;&gt;&lt;vdata k=&quot;1&quot; t=&quot;string&quot;&gt;&lt;s&gt;Cell&lt;/s&gt;&lt;/vdata&gt;&#x0A;&lt;/m&gt;&#x0A;&lt;/a&gt;&#x0A;&lt;a n=&quot;Type&quot; t=&quot;s&quot;&gt;Standard&lt;/a&gt;&#x0A;&lt;a n=&quot;OKButtons&quot; t=&quot;i&quot;&gt;0&lt;/a&gt;&#x0A;&lt;a n=&quot;TableLabel&quot; t=&quot;m&quot;&gt;&lt;m n=&quot;memblock&quot; c=&quot;vector&quot; t=&quot;string&quot; k=&quot;1&quot;&gt;&lt;vdata k=&quot;1&quot; t=&quot;string&quot;&gt;&lt;s&gt;Properties interphase&lt;/s&gt;&lt;/vdata&gt;&#x0A;&lt;/m&gt;&#x0A;&lt;/a&gt;&#x0A;&lt;a n=&quot;Export&quot; t=&quot;i&quot;&gt;0&lt;/a&gt;&#x0A;&lt;a n=&quot;UIinsert&quot; t=&quot;s&quot;&gt;FeedBack.FilteredSelectPopulation&lt;/a&gt;&#x0A;&lt;a n=&quot;UseCommonTableStencil&quot; t=&quot;m&quot;&gt;&lt;m n=&quot;memblock&quot; c=&quot;vector&quot;&gt;&lt;vdata k=&quot;1&quot; t=&quot;signed int&quot; rank=&quot;1&quot; dimsize0=&quot;1&quot; Transfer-Encoding=&quot;zlib base64&quot;&gt;&#x0A;eJxjYGBgAAAABAAB&#x0A;&lt;/vdata&gt;&#x0A;&lt;a n=&quot;factor&quot; t=&quot;f&quot;&gt;1&lt;/a&gt;&#x0A;&lt;/m&gt;&#x0A;&lt;/a&gt;&#x0A;&lt;a n=&quot;SummaryTableOn&quot; t=&quot;m&quot;&gt;&lt;m n=&quot;memblock&quot; c=&quot;vector&quot;&gt;&lt;vdata k=&quot;1&quot; t=&quot;signed int&quot; rank=&quot;1&quot; dimsize0=&quot;1&quot; Transfer-Encoding=&quot;zlib base64&quot;&gt;&#x0A;eJxjZGBgAAAACAAC&#x0A;&lt;/vdata&gt;&#x0A;&lt;a n=&quot;factor&quot; t=&quot;f&quot;&gt;1&lt;/a&gt;&#x0A;&lt;/m&gt;&#x0A;&lt;/a&gt;&#x0A;&lt;a n=&quot;SummaryTableLabel&quot; t=&quot;m&quot;&gt;&lt;m n=&quot;memblock&quot; c=&quot;vector&quot; t=&quot;string&quot; k=&quot;1&quot;&gt;&lt;vdata k=&quot;1&quot; t=&quot;string&quot;&gt;&lt;s&gt;Summary&lt;/s&gt;&lt;/vdata&gt;&#x0A;&lt;/m&gt;&#x0A;&lt;/a&gt;&#x0A;&lt;a n=&quot;AttrTypeTable&quot; t=&quot;m&quot;&gt;&lt;m n=&quot;memblock&quot; c=&quot;vector&quot;&gt;&lt;vdata k=&quot;1&quot; t=&quot;signed int&quot; rank=&quot;1&quot; dimsize0=&quot;1&quot; Transfer-Encoding=&quot;zlib base64&quot;&gt;&#x0A;eJxjZGBgAAAACAAC&#x0A;&lt;/vdata&gt;&#x0A;&lt;a n=&quot;factor&quot; t=&quot;f&quot;&gt;1&lt;/a&gt;&#x0A;&lt;/m&gt;&#x0A;&lt;/a&gt;&#x0A;&lt;a n=&quot;WizardImageView&quot; t=&quot;i&quot;&gt;0&lt;/a&gt;&#x0A;&lt;a n=&quot;TypeofOverlays&quot; t=&quot;s&quot;&gt;SingleDefaultOverLay&lt;/a&gt;&#x0A;&lt;a n=&quot;coloring_mode&quot; t=&quot;s&quot;&gt;WeightedAverage&lt;/a&gt;&#x0A;&lt;a n=&quot;scopeforimages&quot; t=&quot;s&quot;&gt;script&lt;/a&gt;&#x0A;&lt;a n=&quot;yFrame2Timepoint&quot; t=&quot;i&quot;&gt;0&lt;/a&gt;&#x0A;&lt;a n=&quot;cnt_overlays&quot; t=&quot;m&quot;&gt;&lt;m n=&quot;memblock&quot; c=&quot;container&quot;&gt;&lt;a n=&quot;@Container@3a@200@20elements@2e&quot; t=&quot;m&quot;&gt;&lt;m n=&quot;memblock&quot; c=&quot;container&quot;&gt;&lt;a n=&quot;class&quot; t=&quot;s&quot;&gt;&lt;/a&gt;&#x0A;&lt;a n=&quot;color&quot; t=&quot;s&quot;&gt;rainbow&lt;/a&gt;&#x0A;&lt;/m&gt;&#x0A;&lt;/a&gt;&#x0A;&lt;a n=&quot;@Container@3a@201@20elements@3a@20class@2e&quot; t=&quot;m&quot;&gt;&lt;m n=&quot;memblock&quot; c=&quot;container&quot;&gt;&lt;a n=&quot;color&quot; t=&quot;s&quot;&gt;rainbow&lt;/a&gt;&#x0A;&lt;/m&gt;&#x0A;&lt;/a&gt;&#x0A;&lt;a n=&quot;@Container@3a@201@20elements@3a@20color@2e&quot; t=&quot;m&quot;&gt;&lt;m n=&quot;memblock&quot; c=&quot;container&quot;&gt;&lt;a n=&quot;color&quot; t=&quot;s&quot;&gt;rainbow&lt;/a&gt;&#x0A;&lt;a n=&quot;default_color&quot; t=&quot;s&quot;&gt;rainbow&lt;/a&gt;&#x0A;&lt;a n=&quot;flag&quot; t=&quot;i&quot;&gt;1&lt;/a&gt;&#x0A;&lt;a n=&quot;label&quot; t=&quot;s&quot;&gt;Cell&lt;/a&gt;&#x0A;&lt;a n=&quot;open&quot; t=&quot;i&quot;&gt;0&lt;/a&gt;&#x0A;&lt;a n=&quot;priority&quot; t=&quot;i&quot;&gt;0&lt;/a&gt;&#x0A;&lt;a n=&quot;style&quot; t=&quot;s&quot;&gt;Border&lt;/a&gt;&#x0A;&lt;/m&gt;&#x0A;&lt;/a&gt;&#x0A;&lt;a n=&quot;@Container@3a@201@20elements@3a@20default_color@2e&quot; t=&quot;m&quot;&gt;&lt;m n=&quot;memblock&quot; c=&quot;container&quot;&gt;&lt;a n=&quot;default_color&quot; t=&quot;s&quot;&gt;rainbow&lt;/a&gt;&#x0A;&lt;a n=&quot;flag&quot; t=&quot;i&quot;&gt;0&lt;/a&gt;&#x0A;&lt;/m&gt;&#x0A;&lt;/a&gt;&#x0A;&lt;a n=&quot;@Container@3a@202@20elements@3a@20class@2c@20color@2e&quot; t=&quot;m&quot;&gt;&lt;m n=&quot;memblock&quot; c=&quot;container&quot;&gt;&lt;a n=&quot;default_color&quot; t=&quot;s&quot;&gt;rainbow&lt;/a&gt;&#x0A;&lt;a n=&quot;flag&quot; t=&quot;i&quot;&gt;0&lt;/a&gt;&#x0A;&lt;a n=&quot;label&quot; t=&quot;s&quot;&gt;Nucleus&lt;/a&gt;&#x0A;&lt;a n=&quot;open&quot; t=&quot;i&quot;&gt;0&lt;/a&gt;&#x0A;&lt;a n=&quot;priority&quot; t=&quot;i&quot;&gt;0&lt;/a&gt;&#x0A;&lt;a n=&quot;style&quot; t=&quot;s&quot;&gt;Border&lt;/a&gt;&#x0A;&lt;/m&gt;&#x0A;&lt;/a&gt;&#x0A;&lt;a n=&quot;@Container@3a@202@20elements@3a@20color@2c@20default_color@2e&quot; t=&quot;m&quot;&gt;&lt;m n=&quot;memblock&quot; c=&quot;container&quot;&gt;&lt;a n=&quot;default_color&quot; t=&quot;s&quot;&gt;rainbow&lt;/a&gt;&#x0A;&lt;/m&gt;&#x0A;&lt;/a&gt;&#x0A;&lt;a n=&quot;@Container@3a@202@20elements@3a@20default_color@2c@20flag@2e&quot; t=&quot;m&quot;&gt;&lt;m n=&quot;memblock&quot; c=&quot;container&quot;&gt;&lt;a n=&quot;label&quot; t=&quot;s&quot;&gt;Cytoplasm&lt;/a&gt;&#x0A;&lt;a n=&quot;open&quot; t=&quot;i&quot;&gt;0&lt;/a&gt;&#x0A;&lt;a n=&quot;priority&quot; t=&quot;i&quot;&gt;0&lt;/a&gt;&#x0A;&lt;a n=&quot;style&quot; t=&quot;s&quot;&gt;Border&lt;/a&gt;&#x0A;&lt;/m&gt;&#x0A;&lt;/a&gt;&#x0A;&lt;a n=&quot;@Container@3a@203@20elements@3a@20color@2c@20default_color@2c@20flag@2e&quot; t=&quot;m&quot;&gt;&lt;m n=&quot;memblock&quot; c=&quot;container&quot;&gt;&lt;a n=&quot;flag&quot; t=&quot;i&quot;&gt;0&lt;/a&gt;&#x0A;&lt;/m&gt;&#x0A;&lt;/a&gt;&#x0A;&lt;a n=&quot;@Container@3a@204@20elements@3a@20color@2c@20default_color@2c@20flag@2c@20label@2e&quot; t=&quot;m&quot;&gt;&lt;m n=&quot;memblock&quot; c=&quot;container&quot;&gt;&lt;a n=&quot;label&quot; t=&quot;s&quot;&gt;Membrane&lt;/a&gt;&#x0A;&lt;/m&gt;&#x0A;&lt;/a&gt;&#x0A;&lt;a n=&quot;@Container@3a@205@20elements@3a@20color@2c@20default_color@2c@20flag@2c@20label@2c@20open@2e&quot; t=&quot;m&quot;&gt;&lt;m n=&quot;memblock&quot; c=&quot;container&quot;&gt;&lt;a n=&quot;open&quot; t=&quot;i&quot;&gt;0&lt;/a&gt;&#x0A;&lt;/m&gt;&#x0A;&lt;/a&gt;&#x0A;&lt;a n=&quot;@Container@3a@206@20elements@3a@20color@2c@20default_color@2c@20flag@2c@20label@2c@20open@2c@20priority@2e&quot; t=&quot;m&quot;&gt;&lt;m n=&quot;memblock&quot; c=&quot;container&quot;&gt;&lt;a n=&quot;priority&quot; t=&quot;i&quot;&gt;0&lt;/a&gt;&#x0A;&lt;/m&gt;&#x0A;&lt;/a&gt;&#x0A;&lt;a n=&quot;@Container@3a@207@20elements@3a@20color@2c@20default_color@2c@20flag@2c@20label@2c@20open@2c@20priority@2c@20style@2e&quot; t=&quot;m&quot;&gt;&lt;m n=&quot;memblock&quot; c=&quot;container&quot;&gt;&lt;a n=&quot;style&quot; t=&quot;s&quot;&gt;Border&lt;/a&gt;&#x0A;&lt;/m&gt;&#x0A;&lt;/a&gt;&#x0A;&lt;a n=&quot;Cell&quot; t=&quot;m&quot;&gt;&lt;m n=&quot;memblock&quot; c=&quot;container&quot;&gt;&lt;a n=&quot;@sticky:10003&quot; t=&quot;m&quot;&gt;&lt;m n=&quot;memblock&quot; c=&quot;container&quot;&gt;&lt;a n=&quot;LastUsedNonDefault&quot; t=&quot;m&quot;&gt;&lt;m n=&quot;memblock&quot; c=&quot;container&quot;&gt;&lt;a n=&quot;@sticky:10003&quot; t=&quot;m&quot;&gt;&lt;m n=&quot;memblock&quot; c=&quot;container&quot;&gt;&lt;a n=&quot;LastUsedNonDefault&quot; t=&quot;m&quot;&gt;&lt;m n=&quot;memblock&quot; c=&quot;container&quot;&gt;&lt;a n=&quot;@sticky:10003&quot; t=&quot;m&quot;&gt;&lt;m n=&quot;memblock&quot; c=&quot;container&quot;&gt;&lt;a n=&quot;OverLayClass&quot; t=&quot;s&quot;&gt;NonDefault&lt;/a&gt;&#x0A;&lt;a n=&quot;OverLayOldClass&quot; t=&quot;s&quot;&gt;Default&lt;/a&gt;&#x0A;&lt;a n=&quot;Position&quot; t=&quot;i&quot;&gt;1&lt;/a&gt;&#x0A;&lt;a n=&quot;PositionOld&quot; t=&quot;i&quot;&gt;1&lt;/a&gt;&#x0A;&lt;/m&gt;&#x0A;&lt;/a&gt;&#x0A;&lt;/m&gt;&#x0A;&lt;/a&gt;&#x0A;&lt;a n=&quot;OverLayClass&quot; t=&qu
[truncated: 1,368,294 more chars]
